# Supplementary material for: An Immune-Gene-Based Classifier Predicts Prognosis in Patients With Cervical Squamous Cell Carcinoma
Source: Front Mol Biosci. 2021 Jul 5;8:679474. doi: 10.3389/fmolb.2021.679474 (PMC8289438; doi:10.3389/fmolb.2021.679474)
Supplement: Supplementary file 3 [file Table1.XLS]

## Sheet: uniSigExp_Figure 1 (2)
id	futime	fustat	CANX	CD1B	CD1C	CD4	CD8A	CD74	PDIA3	HLA-DPB1	HLA-DRB1	HSPA5	HSP90AB1	IFNG	LTA	MICA	NFYB	IFI30	CD209	ULBP3	CXCL1	CXCL2	CXCL3	DEFB1	LCN2	S100A10	S100A2	S100A3	ZC3HAV1L	TGFB1	APOBEC3G	PLAU	IL1B	FABP4	CRABP1	DUOX1	NOX1	TNF	ISG20	TFRC	IDO1	CCL20	APOBEC3F	RARRES3	CHIT1	VEGFA	TNFAIP3	CCL5	JUN
TCGA-DS-A7WI	252	1	142.859	0.0442858	1.679	13.6417	2.77103	922.276	396.607	89.6466	352.432	429.257	1127.19	0.202886	1.03142	25.5815	13.2258	1.86755	1.30193	0.937936	1595.66	752.011	42.7913	2688.66	3394.89	1089.71	3231.1	21.477	1.93829	40.6961	4.78009	169.65	32.0866	0.177016	0.373285	9.13599	1.24583	44.0486	5.84812	94.9905	6.32753	269.471	5.31655	279.645	0.303699	20.8526	56.6294	88.7864	238.511
TCGA-C5-A8XH	1394	1	288.877	0.689501	1.90501	26.5105	9.34746	2654.72	620.513	328.738	971.948	811.576	3138.65	3.44974	2.53557	71.6076	22.6357	2.48937	2.36314	7.7883	42.2647	6.71611	2.16731	131.008	98.27	1427.58	4340.09	59.7415	2.05037	129.468	15.603	570.695	6.90029	0.145054	1.93727	48.163	3.44299	2.8695	24.1809	36.5222	250.17	2.63863	10.2591	276.736	5.19337	62.3055	28.7748	112.732	776.505
TCGA-JW-A5VI	747	0	173.998	0.795948	4.01389	29.9967	24.0616	1169.5	336.345	207.295	759.16	523.992	1257.76	1.48138	3.47583	17.5382	34.4603	1.45451	3.58542	7.0942	33.8416	7.21726	0.7193	108.596	188.822	917.719	1774.73	54.7907	8.35295	271.2	14.4545	247.782	5.82789	1.88902	0.419316	60.8881	2.88124	10.2273	14.7031	32.0719	7.3206	6.14908	9.37562	25.9637	0.5207	28.0309	31.8063	128.191	220.619
TCGA-DS-A0VM	2128	0	193.706	0.177838	8.93216	16.068	4.69907	1362.03	800.606	206.203	1321.43	1167.7	2462.45	0.916565	0.595096	37.1709	19.6391	1.56656	0.637121	2.17617	19.6527	3.58343	1.30433	52.7653	906.845	3096.49	1667.61	28.0122	3.89178	97.7113	22.8418	353.652	2.7645	1.00703	0.124916	22.5047	4.51239	0.937468	28.7628	53.667	101.713	9.08224	12.7409	271.511	0.796991	22.7666	20.3012	82.968	120.047
TCGA-EK-A2RC	129	0	193.63	0.276964	2.8463	31.048	24.2712	2579.02	564.474	341.236	1345.21	417.607	627.834	0.679742	1.65236	24.891	25.3256	2.40269	1.02561	0.61452	69.5475	17.0001	6.14384	347.336	2490.48	750.338	6027.32	44.1561	3.24306	91.5372	19.3598	134.283	6.73893	52.1506	0	82.3716	3.27373	0.362259	23.5158	44.6417	58.0555	44.8794	10.4534	219.803	0.606931	10.2274	36.2685	233.447	315.017
TCGA-VS-A9U7	1472	0	200.265	0.931506	4.33562	45.3659	22.2242	7415.06	494.594	761.727	4798.84	391.385	1206.62	5.52834	3.10575	22.4777	39.3296	2.71403	1.62399	1.4348	121.565	3.4127	1.66808	107.093	1910.12	595.483	3285.18	67.9929	1.68471	60.0996	24.7426	80.6901	21.8127	251.073	2.93446	64.8309	3.42547	12.4757	27.6705	34.2997	934.224	8.38564	6.00012	206.648	1.54351	27.9115	24.6975	229.024	185.073
TCGA-EK-A2IP	202	0	98.0008	0.0929974	0.572566	4.33099	11.2572	251.979	306.847	28.3386	89.4722	293.943	501.222	0.106512	0.373435	18.2508	17.2155	0.67977	0.303775	1.44438	394.032	26.0616	22.0019	366.939	538.545	1836.64	10848.5	132.539	2.44218	55.1566	2.49758	386.849	2.52814	1.48689	1.39356	32.1276	1.79541	0.954666	18.0657	20.2594	11.4176	15.3913	2.73442	36.5192	0.0839142	53.6719	30.0935	104.62	89.3949
TCGA-EK-A2R8	44	0	578.235	0.0482262	0.0937638	9.89389	11.8297	1211.34	1138.99	78.8939	403.24	1167.7	2224.47	2.43031	0.542232	56.5611	31.5066	0.94907	0.670773	6.94545	1007.06	99.7472	85.0418	60.942	20.7973	1078.59	160.998	13.8073	6.98468	172.947	3.82388	294.712	5.67148	2.3132	5.08123	0.635686	2.39415	8.87106	13.0019	130.132	120.316	3.1058	2.26188	89.8043	0	139.194	45.0457	89.9232	157.603
TCGA-EK-A2H0	1847	0	261.728	0.206965	0.87185	9.34459	1.58897	728.652	400.776	47.2573	342.962	604.189	1579.33	1.06669	0.526349	33.5384	25.9045	1.39645	1.24306	3.40927	10.062	11.4524	1.04089	32.4152	1510.25	1373.23	7503.1	21.1625	4.00766	135.947	4.19082	151.242	24.9456	22.9567	0.0484586	34.4133	2.77795	1.95234	23.2787	143.223	9.76849	41.1326	4.09653	109.13	0.217876	32.1407	12.7753	108.491	291.53
TCGA-Q1-A73Q	284	0	340.137	0.648158	3.72804	14.3035	3.15161	349.645	335.709	80.0188	197.5	437.957	1405.95	0.185587	0.694055	20.9055	43.2994	1.54888	0.273187	11.2107	116.685	9.74505	3.46351	0.472897	148.575	1144.97	136.993	4.73393	17.0211	38.3955	12.1021	43.6765	25.2378	0.269872	0.151759	71.2309	3.63483	12.633	22.8921	178.316	6.60828	16.4947	6.08922	77.9585	0.526366	103.35	128.828	21.2789	380.849
TCGA-VS-A953	477	1	285.985	0.0767215	0.26104	7.21605	12.9586	3534.8	315.779	496.21	958.109	548.662	1885.75	3.95418	1.1707	66.1851	15.9158	1.70397	1.74618	12.295	275.37	36.0679	11.8409	60.2304	11.9551	1964.94	4973.86	6.94832	12.4854	125.586	4.23867	448.695	62.0519	4.67666	0.0538905	13.8291	0.952193	21.0094	3.94645	448.467	17.1977	182.256	2.27786	17.2198	1.31533	52.3488	162.076	59.8484	295.683
TCGA-C5-A3HE	548	0	349.596	0	0.504748	24.0621	44.846	6795.56	899.039	694.355	4145.46	815.744	1716.86	13.9748	1.45947	43.0308	18.9628	3.21138	4.19562	3.25318	202.036	105.569	57.0001	16.5736	168.755	292.683	539.855	3.88702	5.19064	27.3882	9.31288	53.8017	6.9893	0.129712	0.455887	6.74612	1.59312	6.34747	15.0817	119.869	67.3422	2.89887	4.34264	341.804	0.310387	41.2982	13.1928	466.019	73.9275
TCGA-VS-A94X	506	1	482.914	0	0.0523512	16.6705	6.28445	2257.12	717.044	174.365	517.86	1061.92	1813.08	1.66531	1.47047	16.5928	31.5745	0.756993	1.0214	12.2419	861.433	40.2164	7.78662	13.6732	1372.26	2265.4	1525.59	12.1142	12.2564	56.6562	5.85399	120.249	30.6222	186.895	5.90098	29.5655	3.23785	4.07893	9.5091	283.532	88.7849	50.4556	3.42947	36.8969	0.0680295	45.5346	55.1494	84.6138	158.503
TCGA-JW-A5VL	474	0	192.901	0.305427	1.78148	59.5657	19.848	5896.9	380.923	660.032	2840.04	578.722	1626.95	6.44653	3.15375	30.102	19.2329	3.26294	2.85509	0.492853	637.275	2.88105	0.274301	108.746	276.607	466.189	535.92	11.2174	3.22913	166.041	11.3164	495.749	6.19289	0.34881	0	27.4887	1.68474	8.71608	36.9767	271.229	132.766	2.35674	4.7312	114.893	1.09451	44.1605	25.2338	265.087	449.576
TCGA-ZJ-AAXA	43	0	205.901	0.214374	2.50078	17.5456	0.978368	454.61	312.727	80.3733	220.059	413.827	1908.96	0.0545615	0.286943	39.3694	26.215	1.09822	0.16565	7.19715	1.10247	0.686711	0.0748715	424.664	35.6816	971.837	3267.56	29.3659	7.63883	95.1481	1.40125	165.487	3.44515	3.76076	0.0669244	103.293	2.45695	2.06188	4.88739	176.31	2.36396	7.12558	1.48614	7.69947	3.79134	58.5352	7.74289	10.3508	612.755
TCGA-C5-A8XI	254	0	243.666	0.555202	2.06895	18.6458	36.8001	1590.14	436.025	170.594	765.647	508.873	1056.69	1.90765	1.70924	29.4579	41.0356	2.10718	1.14079	5.29142	449.604	45.782	14.0486	191.736	376.51	852.853	4787.7	43.1859	5.74363	63.8645	28.9813	421.581	11.0697	0.693505	0.0649972	65.3358	4.21094	18.9468	44.3547	142.53	429.569	79.7286	14.6922	97.9313	0.217089	50.1543	84.3611	166.691	982.81
TCGA-DR-A0ZM	1791	0	114.07	0.911952	2.23063	31.0806	28.3335	5458.6	445.87	240.272	1775.48	295.424	346.935	3.80729	1.48842	18.7646	9.99449	2.74578	0.920632	0.166145	122.259	1.99717	0.573309	18.4584	88.7784	996.531	7096.15	38.1158	1.42801	12.6105	25.3721	110.148	2.43894	11.6117	0.0826543	62.4445	2.61253	1.98333	19.4349	8.76744	140.946	4.21685	6.29112	251.471	4.04008	38.4728	15.8594	273.45	156.779
TCGA-VS-A9UU	442	0	216.759	0.380972	0.666635	3.57164	3.65613	1188.46	331.358	132.112	727.247	728.943	1366.2	0.87267	0.856693	18.9774	17.372	1.11389	0.337203	3.87296	27.967	2.55099	0.622706	830.538	782.284	505.761	3385.92	40.9583	6.30592	70.3793	3.80029	70.0801	20.3587	144.742	1.71265	127.975	2.05942	3.93201	12.7902	98.0299	9.68061	36.2482	5.86864	10.5555	0.0825028	17.9497	23.1059	53.8486	141.601
TCGA-EK-A2H1	799	0	320.532	0.159954	1.20509	29.6264	5.81786	2906.51	658.355	204.368	1055.19	1398.95	1681.17	6.18295	2.1196	41.1482	23.1082	2.24844	14.2209	4.96861	1333.91	194.202	104.353	418.729	1018.14	2126.59	10570.7	95.6796	2.41847	89.809	24.9872	863.119	149.045	1.83815	0.224709	12.7648	3.63952	34.0495	43.7453	112.501	412.042	208.473	12.2855	341.488	0.368044	31.2531	82.9635	106.476	351.108
TCGA-C5-A1BE	2094	1	309.348	1.02087	3.28522	21.6444	8.49984	693.994	514.792	91.2996	381.786	775.059	1219.13	1.04827	1.35702	35.3382	27.7541	1.14801	1.23519	14.3146	11.4811	2.84822	0.796691	17.054	382.471	952.482	3237.78	8.74159	4.4541	100.292	14.1451	215.239	5.37705	2.46239	0	59.2596	2.48546	4.42433	33.6807	434.605	11.7309	15.5768	11.1483	83.7733	0.0825865	72.9172	76.2323	78.3701	466.352
TCGA-C5-A3HL	621	0	342.861	0.0367622	3.60948	11.3577	6.05407	1097.48	486.404	113.848	458.127	733.187	741.817	0.168418	0.531432	27.8339	24.8034	1.05419	0.395112	12.9765	687.139	15.6243	3.67464	193.117	155.133	1096.36	4171.19	26.7962	5.85091	65.9492	11.3492	387.91	3.41226	279.413	0.0516447	48.7844	1.25724	4.2532	10.3151	213.17	34.3933	43.9134	7.13409	45.7957	0.152589	76.8271	87.7734	35.1046	572.184
TCGA-HG-A2PA	773	1	263.093	0.952048	1.76146	14.3867	24.2859	1641.38	626.769	186.489	931.785	887.375	2934.76	2.49737	0.961914	68.4469	18.1016	1.31238	3.3299	6.37429	510.8	70.7467	41.1239	783.438	5649.24	822.387	4814.86	15.8359	4.54572	52.3421	10.9187	371.391	14.945	159.216	0.0431442	22.0259	1.72792	2.22391	19.6726	151.661	56.3346	140.362	9.79212	89.2463	0.410132	114.125	64.8188	210.726	279.273
TCGA-VS-A8QM	951	1	289.632	6.59658	15.8327	65.707	58.2245	2315.13	320.611	393.22	977.749	491.843	891.238	3.85575	7.38034	32.9554	25.3675	1.20225	2.14278	6.80885	199.107	6.30405	2.48821	477.438	601.316	895.031	2085.27	24.3886	4.52536	97.6258	24.3196	113.933	4.55069	47.916	0.063911	47.9445	3.16189	10.5647	13.3857	42.9367	39.7013	16.492	10.2575	157.267	6.20679	34.0384	48.1349	352.45	304.984
TCGA-C5-A0TN	348	1	234.847	0.0523233	0.406919	11.3397	4.65986	325.159	613.434	33.2396	255.077	799.035	1621.97	0.719123	1.00851	78.008	24.5071	1.3239	2.38176	7.9049	172.959	24.525	9.21023	16.1863	64.4496	2532.74	8629.62	43.1068	6.12075	293.407	6.74505	203.608	146.548	16.3655	0	18.9541	1.15447	4.52928	23.8909	110.315	42.1472	50.0557	7.47471	22.9818	0.0188851	79.971	98.1932	72.1704	292.005
TCGA-C5-A1M7	1409	0	327.782	0.900415	2.8236	20.2549	5.54149	1838.47	404.556	223.688	1436.95	538.511	1990.13	0.232866	1.28297	45.7151	18.5424	1.69849	1.4048	7.62801	1827.84	189.79	46.5627	48.7411	1651.25	1806.09	3545.27	49.0891	5.3162	23.4378	5.97305	122.174	48.7507	0.203174	0.530456	21.5602	4.16562	10.3473	17.1419	64.6748	32.6162	262.3	4.69927	44.792	0.125802	26.2581	81.3903	174.723	142.914
TCGA-DS-A1OB	861	1	305.048	0.259003	0.975659	26.8538	4.73509	1021.85	264.846	163.55	868.949	450.515	1885.6	0.556202	0.806028	53.5111	15.4008	3.05823	0.767566	2.74273	145.562	3.22167	1.87249	2.83453	3.19367	1355.52	10111.7	29.2736	21.0231	17.2815	4.29774	83.8971	3.06342	0.549986	0	18.6125	0.589323	1.29347	5.21991	91.2033	8.19897	33.2253	4.01206	33.4468	3.02064	57.8699	18.643	56.1856	173.421
TCGA-C5-A2LX	2526	0	108.51	2.12597	4.36305	57.6549	47.0103	2830.64	383.007	566.688	1485.36	427.542	1198.17	4.56064	8.32011	46.4042	27.5364	4.21228	1.03473	0.238234	19.8325	17.8571	6.44922	96.5137	27.5144	501.93	2824.95	40.4697	1.6918	67.6758	42.1379	49.3091	14.7946	4.85588	0.142221	35.0169	5.47254	14.7741	48.4944	91.6969	19.3872	37.0852	10.4256	231.498	14.5914	8.90547	125.773	518.759	222.809
TCGA-C5-A7CJ	3097	1	387.39	3.32539	17.3627	64.8951	21.8657	2094.88	552.583	316.335	867.214	611.263	1083.63	0.982873	2.62757	23.1112	37.471	3.04592	2.61103	2.87774	315.681	39.6054	18.0056	56.8203	611.305	759.074	4398.22	28.4399	12.2924	47.8782	12.5799	191.035	29.8705	1563.2	0.0753486	123.373	1.12424	2.18749	19.2566	141.361	42.5616	54.5977	8.51604	55.0071	2.25528	47.5183	69.9773	141.082	457.91
TCGA-C5-A907	448	0	321.308	0	0.102254	56.542	7.67184	8171.18	1291.02	609.516	5645.71	886.449	885.525	5.84285	0.886993	57.8695	21.7762	1.62643	1.57939	3.26735	151.093	187.868	51.0163	191.092	302.65	2058.93	44.2918	39.7948	6.02672	110.05	15.3352	390.039	15.6402	0.210221	0.147768	8.06836	2.66894	10.112	30.112	69.1624	95.9103	93.6344	5.88384	700.629	0.170842	140.404	107.371	123.297	222.256
TCGA-EA-A1QT	1243	0	143.74	0.240089	1.86718	15.5904	7.81348	476.382	443.731	118.615	412.72	450.594	1316.63	1.74154	1.99245	40.5516	60.9043	2.15993	1.0288	1.88329	436.057	12.6031	4.64544	0.544973	280.641	1189.18	4557.71	21.7048	8.87358	96.9652	5.42446	354.011	38.7404	1.46616	0	56.3419	3.28141	45.2517	37.7193	142.495	16.7753	47.3001	5.33758	47.2407	0.385137	73.8346	51.647	325.843	327.272
TCGA-VS-A94Z	1015	0	439.879	0.105947	1.28742	91.7315	130.328	3269.94	482.306	519.801	1392.39	985.596	2191.05	34.0367	5.70082	17.1582	25.1993	1.99563	10.7171	10.1722	97.5613	1.87208	1.09898	13.1409	220.168	609.862	2211.75	13.6189	5.77525	170.572	36.0276	295.241	4.17705	0.317613	0.0744189	14.1082	2.36684	9.43566	21.789	77.6458	48.9254	5.06226	11.6249	163.099	6.36689	24.1752	61.0525	1144.54	205.182
TCGA-C5-A1BM	2520	1	337.825	2.46909	6.0681	76.4308	8.78599	4512.25	485.387	558.994	1598.46	573.929	1234.12	3.71758	1.80471	14.1439	15.2977	4.61729	1.77149	3.2512	154.625	4.56672	3.26142	68.253	744.521	2049.12	4423.22	29.8666	3.02455	30.2747	17.9952	41.6265	11.3503	56.6931	0.0779476	57.4126	1.13241	3.60224	15.8052	195.188	785.982	20.0853	8.49941	145.628	4.96654	26.7858	34.349	92.9643	350.058
TCGA-C5-A1MF	1617	0	100.886	0.153568	0.933048	8.89305	5.04031	1204.33	376.162	138.431	911.577	323.178	781.788	0.879424	1.04832	20.6955	10.4607	1.44632	0.376221	0	115.792	16.6741	7.0476	388.792	198.308	1299.22	1715.22	14.1884	3.48288	18.5911	15.6822	28.5577	5.20693	2.07169	0.0539345	7.40798	2.60479	6.10344	22.7379	86.0293	13.8778	14.117	6.93828	123.523	0.297923	6.54292	6.09686	248.126	40.0618
TCGA-MA-AA3Y	542	0	275.816	1.27496	1.83915	36.7801	36.5017	4723.25	798.6	592.687	4395.27	963.31	3670.4	12.3885	1.98181	51.386	22.528	2.47439	19.5925	6.85229	940.021	148.023	42.5324	16.6839	652.793	1154.76	5866.22	23.2497	5.82571	145.702	17.9252	261.953	154.089	3.08238	0.346667	16.3289	0.567155	28.9263	17.3608	113.714	95.4816	31.1004	5.91077	93.9882	1.60319	62.2993	149.811	155.994	414.175
TCGA-EX-A69M	253	1	296.922	1.62544	3.84356	42.6564	32.3281	5666.02	913.108	470.484	3145.19	1380.92	1222.71	9.10698	2.15215	28.7154	19.5498	4.5203	1.11096	0.55825	358.905	91.6391	26.2919	1.15387	15637.1	167.924	817.686	6.2246	4.47477	24.3203	23.338	70.4448	6.21544	0.263396	0.370293	23.9231	2.90787	1.42605	17.3538	63.3814	271.744	33.7675	10.3399	116.245	2.41011	48.9257	25.5277	249.714	131.569
TCGA-WL-A834	791	0	141.427	1.60028	8.55622	14.0912	3.70779	460.642	298.098	91.4691	289.627	519.418	1393.03	0.130917	0.550801	26.6987	21.3478	1.41397	0.614268	12.9115	149.798	7.28186	3.62892	920.379	97.59	3345.6	5433.49	16.0292	9.96036	60.3503	3.3476	202.591	2.44645	5.88254	0	48.7774	1.63933	1.42712	3.2593	415.17	2.81164	0.356195	3.76263	9.5134	3.12519	60.3032	22.8404	21.5667	318.486
TCGA-VS-A9UL	442	1	453.003	0.145988	0.425757	4.44367	5.18381	186.096	1036.81	29.4791	76.9948	1243.86	3151.16	0.167203	0.5276	73.8308	31.8055	0.574597	0.0461486	45.8633	742.016	14.6631	6.56207	119.721	256.415	496.53	56.0145	4.265	33.5163	28.5228	7.99081	17.3623	4.177	1.02119	61.5268	37.8141	1.65081	18.1053	3.81695	478.678	8.74318	0.606563	14.0711	47.1116	0.395188	176.262	38.4043	7.40803	420.481
TCGA-C5-A1BJ	4385	0	236.05	2.11198	10.0926	34.4232	17.1876	808.775	431.223	119.184	265.178	608.525	1503.46	0.483778	3.08877	31.0257	26.2069	1.93751	1.88339	17.5467	2133.03	142.018	54.9536	59.3004	1390.72	1743.28	4501.89	56.6997	5.37813	61.3933	14.3634	234.761	22.2478	3.42117	0.0312313	37.9256	1.68001	8.41932	27.6642	111.106	31.8781	144.695	9.78594	44.8121	1.78935	58.4129	193.407	134.532	323.023
TCGA-EX-A69L	602	0	400.53	1.04876	6.76593	74.4669	62.4932	15209.2	1130.2	1418.8	6674	759.245	1783.52	8.51734	4.51761	36.5949	33.7469	5.09276	2.90837	5.5193	164.2	14.8518	1.67825	312.748	822.521	609.282	1275.78	16.573	2.42787	97.0813	34.3234	208.474	20.3412	0.476367	0.267878	65.1229	2.36658	4.40429	39.4778	56.2563	324.693	30.3042	10.0305	353.545	0.154853	22.3589	27.4377	370.768	279.341
TCGA-MY-A5BE	1066	0	205.785	1.0435	4.9119	160.418	272.685	7978.16	591.724	1257.16	5424.27	515.426	847.752	24.7206	12.1296	36.991	30.6707	8.1525	3.61113	0.0775455	17.2029	2.09414	0.794116	0.320565	23.1091	439.679	1780.14	22.8641	2.92824	141.447	118.294	200.342	3.19229	1.53669	0.231465	51.1203	5.45302	5.21128	135.447	54.9428	767.254	17.9129	27.7912	583.017	4.75746	7.62911	57.1844	2085.93	112.585
TCGA-EX-A3L1	463	0	320.777	1.04386	3.08488	22.1399	4.66429	821.465	542.072	81.4546	549.241	852.13	1785.38	0.191289	0.536534	13.8661	13.3161	1.36169	0.897536	8.84324	1198.21	133.736	37.9042	244.566	1139.51	1162.35	7576.11	15.492	9.93496	184.276	6.71758	618.055	322.261	1.37691	0.117316	22.2075	0.852177	43.0948	17.1744	95.4765	30.5437	673.25	6.61168	45.3783	0.128099	47.0751	256.838	32.1286	218.757
TCGA-IR-A3LL	1106	0	185.043	0.255606	1.98785	66.435	47.9701	7534.16	335.658	460.99	2121.62	299.19	673.588	11.3848	2.16684	27.9956	17.3313	7.23393	3.54622	0.0802002	3.85184	1.76964	0.571341	7.21097	456.932	1443.18	6643.51	38.7062	1.28824	117.853	23.8338	122.416	1.66359	3.26374	0.0797964	46.849	3.47782	1.91476	43.0842	20.1536	529.394	6.49007	7.03902	239.299	22.0954	19.0806	32.2144	937.569	167.776
TCGA-C5-A1MH	1186	1	204.978	0.885704	1.6558	64.3608	36.2492	3920.26	345.315	547.135	2479.09	437.579	1260.74	8.42744	4.40469	20.6537	24.01	5.095	2.63828	4.42507	818.865	28.0693	7.28134	110.453	10.3786	668.934	2598.36	25.4277	5.85546	84.2118	20.5978	155.741	27.2143	1.29356	0.526421	25.2485	2.12334	11.5685	22.8733	95.543	248.653	6.54614	9.92351	99.2865	17.152	76.4933	48.8009	280.068	948.119
TCGA-VS-A958	1525	0	514.279	1.26415	2.63339	53.9988	84.2993	8849.21	430.059	821.946	4099.94	542.577	972.597	22.3384	4.44777	15.7675	18.1134	3.45245	5.91808	1.01995	357.48	4.98256	2.98968	165.668	36.2599	366.435	1230.75	13.7175	5.26945	82.1344	20.6783	32.5371	17.1424	0	0.507407	66.6338	0.630898	12.9271	19.0807	89.5337	1110.79	3.0639	7.95206	341.269	9.41876	51.5167	46.6347	525.96	148.974
TCGA-C5-A7UI	2888	1	173.117	0.0521889	0.558076	19.8728	13.7634	3507.7	573.895	508.451	2889.31	802.497	1189.02	2.27137	2.76628	41.6805	11.0762	3.34527	1.69924	0.0736878	204.254	8.59082	6.20093	13.0985	450.899	1540.06	10746.7	69.7542	4.23614	40.0667	15.1507	94.077	5.14986	89.5963	1.02643	9.31594	1.92876	3.82262	63.5189	22.6248	229.64	16.5339	8.03938	118.145	8.09975	27.4344	13.448	276.673	107.601
TCGA-EA-A5FO	815	0	275.962	0.18806	2.19381	2.46144	7.43571	831.88	417.048	73.411	391.57	431.353	961.338	0.0717962	0.0503441	23.9693	38.0422	1.37463	0.198159	16.3743	402.759	6.06304	4.37436	24.5146	199.357	885.416	2343.57	32.9646	9.92704	25.2243	17.0438	208.304	2.54209	2.69359	0	40.1698	5.63621	0.678294	14.1688	116.952	86.9651	57.1048	10.5466	45.2386	0.0339383	220.319	60.6127	13.1866	376.519
TCGA-VS-A9UM	829	1	298.848	0.129354	1.06886	53.3709	18.4471	1622.48	379.709	230.782	939.954	525.233	1019.45	2.07413	1.76605	21.9322	27.9448	1.67284	2.47387	2.64829	137.425	1.74434	1.38244	19.6304	236.007	628.707	2853.45	47.1435	8.95555	95.1286	10.3889	163.628	12.0649	8272.87	4.72475	82.3463	2.85408	13.1891	11.445	83.9099	30.3515	7.38995	5.78862	52.5789	2.52115	50.3109	44.621	119.524	215.035
TCGA-DG-A2KK	2496	0	287.473	1.16639	2.64572	22.2273	9.57911	3797.25	254.708	456.797	2175.16	827.854	1486.02	1.9836	1.10706	18.1025	22.5044	2.54383	1.92176	3.6431	1249.94	52.3637	30.9083	566.614	1651.68	723.686	1137.83	9.13851	5.68166	23.1762	35.4657	31.5562	10.8296	0.388519	0.248271	22.655	2.49555	8.44332	6.51574	92.4367	196.183	81.6882	15.4825	266.537	5.56852	93.8196	40.3942	93.8196	167.044
TCGA-VS-A9V3	540	0	318.751	0.0839917	1.46971	47.7571	17.7333	3616.73	722.023	243.279	1233.41	657.499	1136.26	2.40494	3.30527	14.29	29.9304	2.12518	1.59305	0.237183	150.891	0.781123	1.63687	45.1025	413.902	363.275	1958.59	23.8018	17.5786	77.0026	36.5856	102.592	5.18478	4004.63	39.0562	123.091	1.89953	7.41042	24.0288	194.226	178.25	3.22802	17.1307	150.181	9.4432	34.9695	22.9187	134.062	253.071
TCGA-ZJ-A8QQ	2056	0	266.623	0.224812	0.480799	9.23798	1.96763	801.918	304.973	70.5431	491.823	505.889	1737.64	0.82394	0.866631	37.4337	21.844	1.18821	1.56344	4.8248	21.5367	14.2171	1.46984	21.2574	971.06	1079.7	5617	17.8644	2.89818	282.309	3.02457	255.589	32.7591	41.6952	0.126329	33.5748	1.43847	2.35771	32.7625	223.175	16.349	73.6977	5.76536	146.932	0.154169	27.1692	22.0292	67.9908	126.827
TCGA-C5-A7UE	4738	0	92.8621	0.0950207	1.80126	7.85258	2.75394	409.985	264.858	64.4722	136.976	349.158	1041.99	0.217658	0.57234	22.2219	17.3181	2.00353	0.585724	2.48203	69.601	5.30216	2.03102	27.8696	1896.23	939.561	5875.43	50.315	1.70135	85.0056	6.31903	141.967	2.78295	427.809	0.0667442	59.8786	2.46344	3.24267	38.9758	121.319	2.19501	54.8771	6.56228	29.7456	0.205776	47.6261	47.0014	21.5225	273.907
TCGA-VS-A9V2	555	0	423.874	6.85096	22.9215	45.7731	20.1188	3226.87	378.959	453.656	2525.04	545.391	1456.76	5.29641	2.93443	38.1189	28.6848	2.40757	3.04998	2.33768	262.894	5.04402	3.48144	584.822	825.33	544.851	1857.03	23.5174	6.08789	33.6476	14.8508	157.665	4.29596	1.25511	0	74.3383	2.23591	11.4997	7.17138	64.7378	283.059	25.6184	5.99406	115.325	4.1109	18.6537	20.8133	248.672	83.1745
TCGA-C5-A1MK	74	1	261.021	0.205012	1.07621	21.479	6.78384	638.918	465.613	114.274	524.918	625.566	1328.17	1.45579	1.02081	14.5513	19.7124	1.86742	1.36094	7.69977	701.209	22.4217	13.4296	142.158	181.295	1023.3	5267.94	32.1628	8.64664	75.0573	15.018	534.058	52.9306	1112.7	0.576015	56.5276	0.904679	7.37162	14.9075	189.406	52.1994	49.0211	6.21031	117.699	0.436572	178.079	105.892	65.4073	1181.68
TCGA-MU-A5YI	1053	0	293.719	2.96956	13.1768	37.9635	8.20021	1962.23	450.041	362.875	1368.38	402.361	1685.11	1.04227	3.53886	68.1313	45.622	2.26218	0.711606	3.58422	4.38217	1.64811	0.331216	141.458	90.1044	372.095	1456.03	9.30516	4.61189	92.588	29.4874	398.037	1.55384	1807.41	0.403717	26.6911	4.33282	0.956781	8.57536	66.6119	23.2347	21.3928	13.9525	272.25	0.172873	27.2428	34.8826	100.753	326.507
TCGA-EA-A43B	791	0	205.534	0.449406	0.819149	24.8792	24.7344	2562.38	437.274	272.215	2317.06	617.618	1365.16	2.31621	0.85719	58.6918	15.8755	3.79034	2.41506	0.713853	145.665	37.6676	1.51857	191.815	681.013	1427.28	2318.15	62.7743	1.2964	90.1515	11.7103	366.776	8.58069	0.50522	0.0789177	20.0552	1.51835	31.5612	38.56	33.9513	342.346	6.36025	5.17278	959.447	0.0811025	55.6881	22.1862	308.33	211.254
TCGA-EA-A5O9	788	0	155.534	0.324691	1.45984	13.7623	10.6256	2919.4	522.047	226.289	1835.48	579.668	1876.14	1.58047	0.586715	22.3292	18.3928	1.39206	1.70637	3.66756	282.216	13.2486	5.4092	243.41	1536.76	785.937	2964.91	18.2007	3.00369	84.6822	11.5748	94.0626	9.43633	0.0811146	0.171051	38.8411	5.9103	8.78322	28.9357	251.31	426.692	17.622	6.5315	133.329	5.58123	59.7371	32.0697	77.7374	257.036
TCGA-VS-A8Q8	978	1	152.908	0.735474	2.73372	29.6559	22.9351	3913.26	396.829	322.844	1366.9	491.589	520.891	5.89647	1.11184	17.9083	14.8445	1.94606	1.29922	1.95472	275.403	23.2959	15.3668	1291.76	8988.27	1319.34	6407.57	142.254	0.895125	46.8577	18.1145	252.435	9.88324	158.1	0.121555	53.1928	2.31481	4.96933	63.8029	26.3079	309.423	50.241	7.40905	112.992	1.90503	48.6798	29.6205	153.754	734.011
TCGA-C5-A1BI	1112	0	313.484	2.34943	4.83397	34.368	20.4632	1219.45	310.613	219.719	1016.48	550.572	878.338	8.0203	2.58297	29.1261	25.9773	1.65448	5.98472	2.60872	257.187	3.88204	1.80681	87.871	638.311	1607.52	1646.31	22.7904	3.28546	56.7807	11.0442	305.644	7.4411	367.662	0.0961328	35.178	1.20788	8.52456	8.10733	132.174	37.3233	59.6358	4.55412	56.6097	3.99705	48.5623	34.7052	183.954	63.2983
TCGA-UC-A7PF	2859	1	334.549	3.37663	13.1301	75.761	53.5179	4899.62	505.216	751.747	3390.76	599.904	1427.86	3.73623	2.43603	63.107	25.5009	3.60411	3.61828	0.727264	12.3822	0.479024	0.827517	5.84584	63.6001	593.218	4611.62	13.0415	4.64542	91.2533	22.5137	149.499	1.72775	1082.27	0	48.026	4.60904	2.90578	27.6931	178.047	430.133	11.6516	13.0518	250.821	3.51161	21.2166	37.287	328.168	473.634
TCGA-C5-A7CK	4086	1	378.326	0.160025	0.73893	7.14808	1.73538	240.079	359.439	34.7329	107.295	662.463	1463.05	0.274919	0.514069	64.6735	27.2737	0.697327	1.17612	17.6803	18.0861	5.87851	1.96173	6.77176	123.945	1788.99	3935.38	39.0368	20.8845	164.513	3.2335	91.9424	7.80528	18.9094	0	36.7229	1.65506	1.39855	9.48967	1123.91	3.98755	2.74264	8.62435	62.0812	0.389866	59.8693	34.8265	30.3035	219.041
TCGA-FU-A3TQ	795	0	256.776	1.54767	8.97039	30.2119	4.85377	1855.63	407.522	176.313	728.277	660.779	1110.01	0.836121	1.66508	26.7019	18.2226	1.62549	1.68925	14.3482	104.417	52.9022	15.5857	70.6485	1470.24	896.98	3363.99	24.6974	3.81099	70.841	8.57439	274.311	11.6576	0.583607	0.041023	55.3068	1.40135	6.75689	20.6971	153.331	19.4997	482.642	8.01648	51.837	1.328	98.0753	88.4558	69.4017	338.441
TCGA-VS-A8EG	1386	0	320.259	0.516233	3.94783	15.462	6.89626	689.837	315.912	76.9427	246.417	595.526	966.137	0.236501	1.0503	27.5663	22.7358	0.793387	0.50044	12.294	136.62	9.53791	5.79837	32.5421	1775.93	921.735	4072.27	16.087	11.9408	61.7987	7.87837	73.5768	5.7686	3.33591	0	94.4616	1.57564	6.47385	14.8078	402.643	27.148	170.304	5.73094	31.0455	0.173903	95.4403	44.3977	38.0711	298.08
TCGA-C5-A1M5	2052	1	250.782	2.77013	12.3675	45.678	21.0708	5038.87	401.376	586.289	3349.1	444.496	1225.34	2.58515	3.95506	45.2885	38.5148	2.71133	0.799996	1.64177	92.2867	8.11033	3.52595	112.682	782.492	321.989	830.61	9.69144	1.85062	66.2429	29.977	127.323	4.19139	122.995	0	63.882	4.2822	3.04579	20.2093	159.22	213.054	222.483	15.8339	151.13	3.86353	33.7734	45.611	177.232	381.905
TCGA-C5-A3HD	1582	0	486.654	0.568032	0.394427	3.22337	0.903363	815.657	471.879	49.2997	652.466	539.05	890.126	0.836458	0.847213	78.4719	34.7871	1.00379	0.666943	4.64031	7.07504	11.9993	1.4284	28.3002	91.1698	1629.67	1778.45	18.1358	7.8782	59.7642	8.35411	456.026	20.1282	0.973072	0	31.4382	3.13327	2.26266	6.82617	142.825	114.902	5.47881	7.78648	84.8352	0.043933	25.1566	33.9983	14.5619	109.076
TCGA-Q1-A73O	428	0	439.738	0.211572	0.8227	17.2978	21.6363	3061.08	709.236	234.719	1149.61	884.253	2119.86	8.77192	1.69916	40.5235	21.8321	2.14131	2.36757	1.79237	2441.72	93.5409	6.75678	89.531	103.023	916.648	3977.04	15.5762	10.9101	165.127	11.6564	301.907	19.1233	9.38709	0	29.5547	0.816926	17.1169	11.5845	463.728	228.712	79.0273	6.19055	143.278	0.358907	182.739	75.3198	200.393	608.963
TCGA-EA-A3HR	940	0	297.404	0.916342	10.2011	19.1106	3.88071	721.567	397.843	112.699	253.104	648.887	1242.46	0.33855	1.16323	19.9437	23.821	0.548475	0.682117	3.9232	242.194	2.00679	0.631817	91.5287	631.562	771.126	1011.15	9.62878	8.77398	94.8235	10.2899	233.252	13.5587	3643.93	0.581365	40.4796	1.20657	3.41988	6.82683	284.575	11.7599	32.2084	5.67272	36.442	1.65368	38.0294	53.7015	54.1896	268.915
TCGA-C5-A8ZZ	636	0	527.067	0	0.257139	17.5359	1.36063	640.965	745.525	99.9761	385.973	1217.27	2117.14	0.12118	1.14713	43.8586	38.7757	1.66575	1.3044	28.1601	6.49156	0.63959	0.232804	3.24221	9.69822	770.224	508.539	11.4369	22.2702	98.2541	5.25008	187.724	2.14532	2.06172	0.148638	53.4588	1.60496	1.01275	14.4731	183.828	1.06364	0.769311	8.10376	108	4.25799	55.7416	48.6099	30.3102	173.823
TCGA-FU-A2QG	579	0	10.997	0.271222	0.585916	5.12766	8.4102	740.879	410.43	122.669	713.123	586.164	1240.86	4.07279	0.653463	30.076	34.5918	1.16918	1.46705	5.65916	25.6908	1.65355	0.644138	21.7233	230.138	1054.64	5431.54	22.7585	2.39814	112.785	2.8905	116.114	8.81253	0.511942	0.973723	76.4119	2.37708	4.74072	8.75275	89.1479	103.287	1.03299	1.38748	71.6839	1.10945	97.858	44.1119	116.665	168.918
TCGA-C5-A7UH	3988	0	294.474	0.183847	0.446807	24.7205	9.91568	643	495.498	132.392	509.984	476.167	2336.37	4.94825	1.95635	6.71802	17.0512	2.09329	3.63226	0.778746	101.073	5.85599	1.35804	4.02406	166.832	1184.97	2055.21	69.1521	14.045	232.468	4.85519	160.27	78.1785	3.44467	0.193706	54.5839	0.963399	23.4891	3.65734	126.412	12.6031	6.30187	1.76015	20.8293	2.70402	141.5	30.5922	68.7389	40.1726
TCGA-VS-A8EL	1992	0	185.799	2.09847	1.29199	45.5958	27.2947	1622.82	319.675	319.745	1094.25	819.434	930.292	10.4148	2.97737	18.8124	12.4533	2.59581	6.86569	1.18517	378.608	2.69969	2.17673	7.24698	693.129	2042.52	6838.94	29.5802	2.25439	148.041	16.621	69.1322	16.8147	9.36647	0.0491335	56.7878	1.75557	4.97793	20.6873	87.5514	41.4135	5.84893	7.14837	63.3625	18.1462	42.7884	22.97	434.459	129.223
TCGA-EA-A3QD	397	0	227.572	3.75819	14.8352	94.1035	84.9429	6294.95	327.492	786.129	1538.66	361.073	1384.86	13.6087	13.9327	22.4609	32.5474	4.88795	1.60801	3.21597	23.4136	6.56658	0.787543	79.6561	98.0587	875.924	1957.56	14.6392	4.92406	68.7386	30.731	64.1041	8.6037	5.00733	0	45.5289	3.89477	4.0444	36.8026	70.7091	78.1922	3.3911	13.4433	211.581	16.4281	19.6985	40.8784	595.338	167.112
TCGA-C5-A1ML	636	1	540.157	2.29775	8.75369	27.2389	5.79291	721.076	410.743	172.983	676.907	1943.93	1337.67	1.56477	0.947608	57.9479	23.4233	1.81573	2.7287	17.9751	21.7247	8.8364	3.1623	77.207	1384.53	1554.37	11455.9	174.896	12.7501	73.6554	23.556	215.492	14.9982	215.027	12.6501	22.1115	1.16468	7.90847	6.42411	685.549	54.3272	36.6393	12.479	68.6248	1.45693	112.241	27.4764	53.3424	569.393
TCGA-VS-AA62	469	1	377.076	1.21992	2.25889	69.226	62.3727	6681.87	652.755	947.86	4730.64	700.62	1214.37	19.0951	5.13192	31.2467	18.2155	3.13568	2.24034	3.60897	800.748	149.272	39.8432	663.73	1858.59	1066.1	1517.12	6.36422	10.3088	121.732	19.6428	122.051	23.7669	0.638549	0.244827	15.3791	0.769041	24.0309	25.7212	267.947	112.598	338.693	6.74898	167.44	24.4057	98.4852	63.1327	328.01	114.689
TCGA-C5-A7XC	1551	0	385.24	3.47739	12.3186	37.1182	9.09531	2758.62	390.272	237.822	954.418	587.299	923.869	0.540031	2.03538	37.9741	29.5799	2.45234	3.09279	2.91264	178.841	17.4854	7.15115	370.333	4685.6	675.395	1177.89	14.1194	8.1141	96.1346	16.2359	57.526	3.71795	4.35835	0.0827994	64.7537	1.43047	2.55097	13.9918	71.9618	47.1232	9.73413	7.91257	110.639	7.94543	22.7784	33.1418	189.617	244.081
TCGA-VS-A9U6	1320	0	482.539	1.10705	22.7346	48.3694	15.2281	4166.15	641.987	480.704	2181.74	702.8	3904.55	5.54719	2.40794	42.7724	42.6257	3.19014	2.53715	11.2022	297.607	21.5779	7.01761	144.984	1329.27	324.865	722.851	19.5401	23.4558	82.0738	20.4817	101.756	8.54225	1.15235	33.2429	75.5995	1.47574	20.0414	8.15376	574.061	18.9629	161.132	15.4021	62.1679	2.23926	123.919	20.5361	87.0734	602.939
TCGA-VS-A8QC	350	1	238.802	0.458907	0.527226	14.7812	4.13181	633.101	533.25	87.0984	556.627	575.588	1005	0.71672	1.57472	35.1967	27.1848	0.867922	0.923145	4.12332	22.4977	1.70713	0.760583	84.8615	161.774	1706.7	4428.45	27.6668	6.50699	83.9355	4.54569	143.581	4.15429	164.713	0.527471	38.8713	2.8535	5.13918	13.5871	133.566	6.26415	5.67676	3.24916	15.5015	2.65767	30.3309	28.805	75.5954	244.726
TCGA-MA-AA3Z	595	0	217.7	1.98549	6.28854	28.0538	60.3597	2089.81	910.581	332.194	1193.44	1174.84	1103.11	14.3043	1.38881	32.0166	27.0962	1.65658	1.15404	11.6658	26.1285	1.60825	0.402646	84.861	594.734	868.05	1497.63	12.1624	6.52391	159.351	27.3414	61.8766	5.5409	0.256009	0	44.9177	1.66046	5.43759	26.8539	111.12	237.081	2.72765	16.2875	480.163	0.0462339	49.4378	37.8544	338.301	358.549
TCGA-C5-A1MP	109	0	199.335	24.0848	44.6318	106.285	29.6435	5259.29	500.177	1153.97	3353.17	513.688	1017.51	1.14936	3.42527	17.9245	22.7954	3.97803	6.36042	1.0627	159.598	23.3788	6.40345	94.1583	265.18	472.101	1188.46	19.5697	7.54667	112.906	17.3387	130.905	4.1826	9064.28	0.281959	40.0343	1.90975	0.918806	14.0791	92.725	25.221	7.76579	6.84418	57.0101	14.5788	14.8229	62.9565	175.13	151.679
TCGA-EA-A3HU	1013	0	349.627	0.492977	1.66135	57.8312	38.7944	4172.64	367.293	478.213	2682.57	1035.05	1391.99	22.6976	1.79481	29.4757	20.583	3.89911	5.48541	1.53132	6.50912	1.31428	0.351237	0.863225	2.98377	1177.19	5820.56	6.38495	4.263	165.391	44.5439	127.066	3.06534	17.8001	0.18468	10.0525	2.75552	1.34039	37.6899	127.844	572.108	69.8456	18.4406	505.833	2.17669	60.3084	53.671	1459.24	359.846
TCGA-MU-A51Y	854	0	369.149	7.10039	22.4444	76.1449	41.5166	6032.18	337.45	832.163	3280.27	364.439	844.805	2.63893	3.17219	29.6365	18.8345	4.09811	1.4567	6.57291	26.3195	1.22446	0.50254	120.9	857.965	332.828	1162.48	13.1879	4.37808	93.9173	47.5194	114.293	1.67381	41.0212	0.198176	124.218	1.42657	1.36985	22.5663	72.7822	355.962	28.7686	26.8293	125.082	10.7008	37.7868	41.7396	240.607	270.372
TCGA-IR-A3LK	908	1	338.423	0.487607	1.23973	31.0428	12.2963	2801.8	226.4	192.03	698.068	1473.92	1938.01	8.50587	1.02419	34.9558	37.7438	3.56419	2.05122	2.27726	96.7751	5.61611	3.20688	120.52	286.603	1446.25	2043.31	23.2308	7.61131	75.3349	10.5243	181.343	6.97991	0.299851	1.37001	17.1375	1.69655	13.1122	7.87383	87.492	197.374	7.12978	3.56681	401.715	1.51625	44.9564	92.4139	169.257	922.336
TCGA-C5-A7CH	4694	0	130.462	0.507168	1.56873	8.05555	3.00883	531.089	232.88	66.5534	123.654	485.315	1192.32	1.32016	0.444339	30.4608	14.2237	1.16659	1.42832	11.4575	206.999	19.6385	5.53617	359.266	1267.44	1493.28	11498.7	62.4323	5.68699	133.602	3.06614	233.704	27.5679	5.80521	0	36.4059	1.29704	12.0117	8.99737	74.6586	16.6071	43.6769	3.43215	12.824	0.232976	65.0178	60.2433	34.4561	204.364
TCGA-IR-A3LH	2394	0	416.288	1.24199	2.34157	244.251	87.2341	8703.62	586.094	1276.8	8087.81	1113.99	1659.53	22.8889	6.22652	57.6953	33.2324	5.60786	6.71001	1.91304	1.86351	7.14031	0.378565	5.60171	20.3701	1251.82	73.2754	14.9535	4.55239	105.686	45.2921	363.173	23.7753	5.97985	0.264362	4.44691	1.43245	12.3424	32.1802	59.9313	320.729	5.35578	10.8988	441.561	162.146	63.1257	85.1304	1033.97	228.355
TCGA-DG-A2KL	1367	0	361.839	11.8916	23.4083	42.0373	9.82655	2863.1	515.515	309.403	1835.73	574.187	606.231	1.35772	1.9636	46.3718	44.9839	3.27025	5.60931	4.3937	132.465	12.8851	6.84696	29.515	864.884	1707.36	3595.91	15.0976	6.19078	78.1718	10.7071	293.638	9.91502	1.66585	0.104085	73.1756	4.25033	16.0955	7.25026	378.804	160.011	190.398	7.30063	74.1955	1.29029	94.2822	89.2271	91.8725	392.434
TCGA-DS-A5RQ	512	0	220.997	1.0451	10.6014	23.4435	12.2623	2097.12	413.617	257.66	1426.41	518.096	920.286	1.40514	1.05828	26.035	13.9795	2.60601	0.746917	4.04191	52.5782	31.6937	8.11267	159.794	1554.93	1267.34	2912.26	31.3286	2.60347	96.5492	20.1761	333.052	6.57214	178.72	0.127668	41.4356	3.83482	13.5398	19.0859	156.945	547.899	129.654	8.44643	127.116	3.01766	34.8013	82.3496	76.6769	859.293
TCGA-EA-A1QS	1203	0	307.158	1.58017	10.2536	49.3847	6.8241	1466.45	650.578	231.175	446.741	893.481	1884.41	0.45245	0.793155	50.5122	52.7733	1.91025	5.98163	21.3071	9.52491	7.34779	2.16063	350.596	9.44912	665.837	3008.56	18.2348	4.02389	158.977	26.3518	893.746	7.40475	2.48698	0.166491	25.4399	1.35102	4.3074	6.05496	46.3603	4.86698	15.2646	14.4825	74.5809	0.270908	48.0246	37.1826	44.7574	359.699
TCGA-DS-A0VL	81	0	305.844	0.574652	2.83041	23.2172	22.9859	2392.95	577.861	198.394	703.812	904.231	1534.77	2.28162	1.56913	27.7292	27.832	2.75722	1.19892	7.73512	475.994	30.0348	7.97184	62.387	883.241	817.676	2561.7	15.669	5.45706	108.173	18.9215	133.244	8.00949	1.1102	0.322916	119.82	3.19092	5.48457	13.602	408.595	351.318	11.0228	10.9457	91.2927	0.20741	26.138	46.7028	177.117	647.033
TCGA-EK-A2RM	50	0	176.994	0	0.207197	12.1578	1.66909	450.903	747.147	39.3525	534.277	696.011	1396.52	0.146467	0.616223	56.8486	32.1685	1.12651	0.350352	1.08338	724.277	47.0966	12.9704	275.308	420.724	1792.48	119.424	13.6989	3.73143	22.699	10.4124	341.977	56.9877	0.468567	3.77273	22.6651	4.20891	40.5898	18.5754	145.84	8.95356	68.1883	10.6752	102.68	0.0538497	48.3603	32.3993	89.1195	298.167
TCGA-EA-A44S	369	0	189.966	1.53801	9.81423	36.0714	16.3496	2048.78	401.247	204.009	390.578	336.908	583.437	0.993673	1.29853	18.9988	42.6476	2.63869	6.3079	0.278408	26.9549	2.45726	0.421463	178.275	183.011	787.443	1888.18	34.7362	2.76165	34.6085	10.8332	164.089	4.63776	13293	0.277006	59.435	4.98144	1.67403	14.8461	71.154	6.32628	18.6382	4.4289	64.2458	12.5613	12.4048	28.5468	128.947	167.962
TCGA-JW-A5VG	834	0	334.132	0.142492	0.323215	19.7057	14.4406	4054.35	824.3	248.157	1412.83	940.783	2014.23	3.37279	2.89907	26.6869	30.0813	3.2315	11.9816	4.96272	163.296	64.4479	5.73309	1271.81	79.0713	1382.25	2598.31	42.1838	2.30565	143.977	13.4486	347.444	27.0087	1.23405	0.533809	36.8785	2.90817	17.5531	64.8462	125.226	142.921	6.16707	4.90505	177.66	0.0600017	37.1723	39.7738	382.041	155.989
TCGA-VS-A9UY	555	1	330.579	0.0584422	0.90901	30.8105	11.7781	1806.44	580.225	141.262	787.384	1176.34	1360.57	2.00805	2.81612	120.753	23.244	1.31442	0.757444	5.52864	545.462	23.6971	17.966	1.70558	642.521	1304.11	3649.3	13.7443	6.23194	106.025	10.0003	529.924	105.542	26.7473	0.0821015	45.9609	1.99868	74.6681	17.9928	321.177	107.427	219.874	4.97912	108.389	0.706636	62.8442	138.956	86.4874	496.968
TCGA-EX-A8YF	473	0	1194.29	0.106104	0.257866	41.5657	61.0348	16100.1	1191.64	956.768	4325.07	738.769	1146.92	3.1596	1.53384	32.103	21.8021	4.02701	2.12983	1.49813	158.18	73.1688	80.311	96.6124	327.199	262.312	7.50938	1.00743	8.06357	29.9184	12.3346	9.73387	1.07569	0.636168	0	7.68384	1.46318	1.45719	36.3856	58.6656	655.424	1.59808	4.74817	295.346	1.24463	24.7393	28.3664	256.873	48.8157
TCGA-VS-A8EH	986	0	225.8	0.89169	3.46734	14.0103	0.586794	430.058	443.945	98.0507	312.158	462.789	1794.18	0.972638	0.511517	30.163	21.7764	0.572998	0.469789	5.39578	17.9164	0.276424	0.186857	182.906	391.876	746.352	1942.84	19.0416	7.3324	73.7951	1.23811	196.957	1.28187	6452.06	0.0596512	99.9636	1.31162	3.49888	9.25953	226.135	3.01527	1.94064	8.00257	32.0564	2.72797	34.1504	13.8028	42.584	260.411
TCGA-DS-A1O9	266	1	265.584	0.366838	2.34345	71.1834	29.039	3415.16	541.567	339.02	2064.95	596.807	1162.59	14.8852	3.66159	36.1085	21.2487	6.40889	2.65055	3.4407	379.179	18.6176	3.78871	30.9705	109.567	1256.68	10813	107.591	7.71508	223.098	19.1611	518.554	20.4842	16227	0.0368105	27.4229	2.2981	2.9661	22.9107	243.871	407.214	3.9465	6.79868	238.451	1.00248	49.0123	54.9992	247.384	851.752
TCGA-C5-A1BN	166	1	214.456	0	1.11712	6.19248	0.359438	72.8172	509.19	14.6783	66.7942	642.008	2876.32	0.097492	0.102543	61.1643	24.6547	0.478619	0.484345	18.7492	117.554	3.2457	1.63214	84.7116	46.4429	2250.43	5716.75	44.0787	5.14811	104.406	4.10405	708.929	17.2211	2.16906	0.179373	44.8607	1.50251	9.10428	7.07182	110.954	6.48165	8.886	4.54177	11.6551	0.0230424	74.5501	97.5634	21.8721	105.043
TCGA-MY-A913	524	0	240.875	0.0456844	0.532932	26.24	21.518	1545.37	168.719	189.637	1418.04	549.889	3097.84	4.08122	2.64165	44.6322	26.6955	2.62009	13.5316	5.0313	203.532	37.3881	14.3887	132.393	489.1	1053.83	1449.68	17.3505	9.08867	101.912	16.9432	163.062	61.5067	0.136955	0.064179	12.7909	0.856786	5.55164	67.9103	163.393	471.104	3.13192	10.9296	451.211	0.123667	58.8146	69.887	101.664	173.619
TCGA-DS-A0VN	2910	0	292.598	1.25366	3.03381	46.7576	59.4084	5206.57	511.158	447.248	1402.29	610.549	1586.65	21.9653	5.33402	31.3927	15.1436	3.4045	6.678	7.90892	166.008	11.535	5.3995	216.563	201.998	1594.15	3973.11	12.4292	2.14385	63.9504	19.5531	197.841	13.7132	6.50368	0	28.0343	0.985782	7.57069	18.5062	46.7443	118.863	30.6432	5.09595	173.53	3.39844	21.4475	36.6644	433.964	281.458
TCGA-VS-A9UI	1372	1	255.687	0.361144	1.54474	28.0314	16.8301	1993.76	336.521	234.587	874.456	563.689	1756.05	2.23358	2.55233	35.9371	12.7677	1.46204	1.11878	3.67138	345.426	1.88084	0.726519	52.0659	50.5056	912.317	5230.6	59.8224	5.86276	39.4883	13.2276	261.154	10.9351	1.08265	0.101469	45.3095	2.15144	6.55295	12.4392	87.0767	62.2908	4.35147	6.96176	184.376	0.247661	59.2782	32.3163	114.353	265.56
TCGA-UC-A7PG	370	1	254.069	0.482494	1.87618	13.1243	6.46577	479.923	239.604	73.1155	182.488	319.473	916.213	0.452136	0.528403	15.6435	18.7296	1.03585	0.748744	2.78695	151.084	3.71214	1.4339	428.323	551.199	1792.92	2615.35	38.8278	10.4018	48.0744	2.68137	69.4029	14.981	150.211	1.47889	88.5165	1.35492	4.78268	3.12469	187.547	18.1634	10.7525	1.45329	10.9283	2.56472	84.1577	43.8293	32.0514	242.682
TCGA-FU-A3WB	491	0	300.86	0.0704513	1.91765	10.1968	8.04573	1171.93	400.802	125.218	423.303	434.173	1486.35	0.322757	0.650671	29.0184	49.7446	1.42606	0.924225	19.3475	7.05247	4.68466	2.08163	31.8689	47.018	1293.46	2082.97	35.9158	10.0354	96.0487	22.4436	149.518	3.72993	0.739209	1.23716	36.3402	3.36148	1.46599	19.6012	112.566	1.50689	17.746	11.6256	44.0329	0.146212	31.45	18.2024	49.0098	208.303
TCGA-VS-A9UC	825	0	507.548	0.0434254	0.379935	31.1815	19.4038	6120.08	711.611	590.526	2966.53	812.446	1004.2	4.72492	1.53452	35.6209	19.9606	1.48943	2.91018	0.306571	51.7441	1.09041	0.600598	478.291	240.873	461.857	29.574	16.112	4.04317	29.4848	10.3519	57.7651	4.08944	0	0.366033	83.4747	0.838374	5.13254	11.5019	24.1715	220.616	0.586389	4.91429	1485.36	1.19903	94.0517	15.5794	157.857	113.388
TCGA-JW-A5VJ	652	0	202.897	0.155303	0.754872	13.5198	4.03905	670.34	337.81	87.4626	332.573	363.903	528.971	1.42298	0.68599	20.271	28.1411	2.00843	0.945044	2.08316	789.32	2.63589	0.463758	150.362	130.389	1784.82	2380.33	58.9827	5.90128	25.9101	3.6545	106.543	1.15462	51.2134	22.4175	116.753	1.75614	2.84383	6.31878	145.496	18.2201	17.0592	2.32219	18.5127	7.43414	24.6583	18.6688	31.4512	92.458
TCGA-UC-A7PD	355	1	264.566	0.444394	2.11683	6.00586	3.95772	1082.71	348.301	101.796	804.672	565.884	2036.99	0.508973	0.820862	28.5542	14.9979	1.52421	0.716438	2.63533	280.69	74.7221	9.72219	595.937	610.852	1209.73	5290.61	27.0043	7.56788	203.095	6.86537	322.489	64.3958	1.99834	0	43.3118	1.00503	14.2406	17.0664	56.7424	18.193	147.574	4.60836	34.7428	0.0240594	36.7851	91.1791	24.6004	384.776
TCGA-EA-A6QX	730	0	324.212	0	0.571203	31.1053	17.8566	1930.71	641.226	155.09	312.146	732.423	696.244	0.672969	2.87068	38.4188	32.7612	2.72565	1.0061	3.87162	73.4189	2.00366	1.2313	151.474	311.354	776.382	1758.05	13.5898	2.92241	71.1332	68.87	171.553	3.9713	2.49544	1.30697	75.8183	2.43083	2.36382	67.759	130.914	106.492	1.831	27.685	252.297	0.318115	20.1639	13.7803	106.706	266.376
TCGA-EK-A2RA	1246	0	228.809	3.45832	12.9185	41.6582	30.9642	5693.23	564.401	490.842	2802.12	654.459	1027.5	5.90465	4.06325	18.3847	25.9674	2.39464	1.09322	3.70743	86.2724	4.40744	1.32862	494.641	626.386	1273.89	6291.6	80.5931	2.19145	71.0471	32.6384	328.499	10.4028	0.127994	0	38.6591	3.60327	7.24955	19.1287	60.3643	268.212	9.8121	10.7197	313.791	0.248488	36.1359	22.3571	241.047	541.983
TCGA-ZX-AA5X	119	0	180.239	1.66569	11.9236	47.2442	7.09168	1593.58	253.138	229.177	1134.92	313.075	872.602	0.78044	2.18901	28.7289	18.0934	1.91571	8.11354	4.4899	172.936	4.8585	1.57073	252.559	483.616	723.73	3282.43	64.5883	5.60332	164.594	12.9943	189.041	7.74407	7.79285	2.97819	104.634	1.46172	7.43622	18.5907	42.3978	84.2106	3.30307	6.80891	108.953	0.0956451	22.6448	27.7693	104.711	190.951
TCGA-C5-A7UC	523	1	190.792	0.0486537	0.56757	1.95485	2.07314	103.194	410.753	7.19817	22.7454	602.424	2273.91	0.111448	0.0390742	61.6992	21.9666	0.902771	0.35374	6.04527	3145.26	180.72	19.0861	927.914	510.399	1958.43	4076.99	36.53	13.7835	182.256	3.43466	265.322	174.963	0.729283	0	26.5569	0.697774	32.5996	9.23641	121.941	17.7953	138.877	3.53805	5.22494	0.0175607	89.1539	258.171	59.2084	363.863
TCGA-C5-A905	4879	0	169.272	0.307727	2.60687	9.75483	7.32397	416.49	253.894	73.9599	295.059	387.6	1173.89	0.503494	0.141222	8.76447	28.7448	1.11231	0.264035	14.1521	9.46383	0.98121	0.304003	8.98074	305.899	1315.58	914.757	50.0237	7.34648	41.1363	1.68662	27.8564	2.41658	0.175718	0	49.3453	1.89142	0.292724	10.711	229.098	1.37282	1.14158	2.08076	10.7166	24.1574	52.6905	23.0684	21.4964	221.708
TCGA-VS-A8Q9	1630	0	201.549	0.0828161	0.483046	40.5219	11.5719	878.056	322.976	47.0848	190.613	535.221	1478.69	1.89702	0.698358	31.6904	20.1639	1.6065	0.0523582	2.74789	70.0658	14.21	1.37968	108.398	17.4594	1136.64	2890.72	16.0893	5.50292	14.8068	6.20642	89.6618	3.78751	1.36549	0.8144	29.1846	2.03282	2.65385	34.5895	103.466	10.9293	28.6025	4.50782	46.9584	0.0523091	91.876	10.6357	39.732	54.3865
TCGA-MY-A5BF	634	0	236.387	1.43273	3.53173	34.7637	49.6365	4290.42	468.1	424.32	2715.21	288.19	1179.29	5.62607	1.27392	41.2549	34.855	2.18659	1.11608	6.71904	12.5577	1.90349	0.772032	18.6665	43.2394	1084.27	3429.37	13.454	4.68271	170.714	23.7805	155.659	6.50174	3.6304	1.29391	29.165	2.17332	4.98302	33.766	257.765	215.456	18.0179	12.1317	124.078	3.14888	157.081	91.4765	375.693	407.254
TCGA-ZJ-A8QR	582	1	226.655	0.308337	14.2378	6.99208	2.68289	554.054	414.49	45.4891	261.52	689.056	968.971	0.294287	0.330171	49.0641	16.1863	1.67591	0.633548	2.53957	406.953	31.973	11.8888	69.1388	2394.11	1357.8	5016.26	41.2865	5.23452	160.734	10.1605	614.479	48.4174	151.234	0	24.7531	2.26772	6.07383	13.8547	139.132	302.604	10.409	7.673	308.276	0.250399	54.2717	64.5777	66.9471	107.31
TCGA-LP-A4AX	380	0	441.28	0.264749	0.900794	57.76	80.1357	2800.56	455.472	396.386	1683.84	1137.04	3487.92	22.9691	3.40196	84.6306	41.0796	4.20534	2.82455	2.24287	125.246	136.035	2.37174	17.9641	254.287	1298.62	83.7876	9.37816	7.00517	79.0434	33.1472	187.605	131.548	9.98713	0.185964	3.9943	1.71592	5.23358	31.6883	168.39	173.45	126.431	10.7938	117.138	0.250835	48.8817	76.0988	508.189	139.697
TCGA-C5-A7CO	4482	0	256.396	0.405876	4.80649	13.9379	13.3001	1465.07	249.896	120.133	335.163	407.012	510.095	1.05649	1.21495	19.1565	15.3919	1.49376	0.5482	3.07376	7.66526	2.26479	1.76291	245.086	1337.87	671.81	3327.31	20.7507	7.25254	60.6764	13.8638	159.913	2.32756	1122.22	0	68.126	3.13434	2.1498	6.15181	90.2253	59.7118	30.3545	5.65212	65.7373	0.259693	19.9241	17.2526	46.4341	160.161
TCGA-VS-A954	1714	0	156.715	0.155493	0.655021	17.9538	8.49585	862.815	275.643	134.376	355.478	308.126	1124.67	1.36535	1.54016	23.3337	28.0551	0.990869	0.278535	2.41502	7.19695	0.33742	0.130337	113.448	33.6183	1125.05	4253.03	36.5686	5.69195	67.7267	4.60022	62.7699	2.68572	462.571	0.072814	52.2774	3.05914	1.42365	6.7954	66.9505	29.3563	0.538379	1.04821	47.3123	9.34437	21.5846	12.0245	62.5011	130.863
TCGA-C5-A7X3	284	1	172.78	0.544388	1.58764	58.4198	11.3544	1526	974.153	219.038	509.904	797.077	1210.26	2.7711	3.01184	42.7206	19.767	1.49646	3.17406	5.29511	162.64	58.1098	6.46446	30.0097	8.65979	1879.88	2562.21	19.6151	4.66907	53.6822	11.7427	426.563	22.9484	0.664887	1.61452	15.1681	1.06768	13.4928	27.1144	132.674	7.96967	101.093	5.54379	63.139	0.458469	13.8285	32.2252	130.7	159.965
TCGA-FU-A3NI	638	1	307.562	2.05301	11.7662	30.7044	8.42206	895.212	327.074	203.543	778.663	379.81	1549.5	0.596612	1.05818	29.6316	30.498	0.60302	0.823333	8.73946	36.7756	6.83928	0.828327	493.093	14.4714	711.16	3655.24	20.5895	7.14457	83.1148	9.84385	57.5253	1.14596	21.5565	0.645702	38.9693	2.97478	1.07119	6.10733	83.4261	15.7821	0.859366	11.8664	42.581	0.0995367	12.9916	69.0648	65.0512	291.092
TCGA-BI-A0VR	1505	0	358.987	1.34579	4.68227	43.8531	38.6374	3868.02	625.495	435.403	1332.53	706.509	1903.84	4.2996	3.58377	41.4329	31.4612	4.77919	1.6681	1.80018	34.7664	7.97064	1.64757	133.538	214.129	823.872	3553.9	20.4344	4.42473	98.7181	28.1808	258.161	13.2448	1.69873	2.93543	60.738	3.94613	2.47614	31.315	78.9024	407.465	82.2555	10.7435	176.169	8.34705	60.764	82.3087	235.424	823.832
TCGA-EK-A2GZ	383	0	268.112	0.177693	0.493542	10.0757	4.49223	286.507	389.286	58.3258	232.104	692.738	870.33	2.32589	0.774694	0.400719	25.0582	0.756476	0.441341	4.51606	254.685	16.4546	7.3249	24.8178	228.27	1879.89	5606.39	15.2771	4.92895	81.9892	12.9856	402.816	20.4509	8272.09	7.88114	15.3193	1.66627	12.7406	3.65996	265.868	15.3114	26.974	6.89227	12.8125	0.540566	16.6617	30.6513	74.0085	650.194
TCGA-C5-A8XJ	4467	0	496.269	0.513843	3.38564	32.0112	20.8648	1550.21	621.067	230.776	937.425	947.617	1650.16	5.42742	2.797	14.0198	34.9856	3.59545	1.58822	8.46437	35.0294	1.53982	0.861423	82.9781	15.65	471.835	1205.46	21.8504	23.2167	65.0842	24.066	247.82	5.42805	384.65	6.65719	27.8724	1.48017	6.74802	12.7208	274.918	20.7601	2.49078	18.9165	115.146	8.42822	107.456	39.1527	101.927	349.451
TCGA-EA-A5ZD	830	0	317.13	4.82462	24.3887	55.0009	9.88409	3240.59	506.58	480.41	1521.17	861.75	1022.6	2.38479	2.44717	21.5566	21.5996	3.34097	3.29104	3.22678	230.686	9.68224	1.18129	62.2493	3994.76	930.269	4488.01	27.6706	3.35436	90.5372	11.288	194.525	6.77336	1.52247	0	29.1884	2.57722	4.01572	11.5847	109.282	73.9306	114.999	7.16761	272.421	0.678212	38.6212	36.8465	62.8334	236.933
TCGA-EK-A2PI	586	0	234.833	0.386081	0.938298	5.47436	1.06215	182.431	355.615	26.7426	121.085	444.535	769.499	0.184244	0.801002	26.9367	31.5695	0.922603	0.630564	4.54271	6.44139	2.00473	0.970857	1.69011	183.909	968.583	2236.39	12.3132	4.71094	48.1808	14.9524	265.199	5.11735	237.302	0.180793	25.011	4.11728	1.74065	16.2874	237.339	3.4821	10.8947	13.2071	63.7469	0.24386	25.9849	25.1822	14.7529	233.158
TCGA-C5-A8YQ	715	1	265.437	0.0931516	2.39971	17.1684	4.45193	519.255	251.756	111.765	352.071	309.171	1454.72	0.426753	0.374054	8.27823	18.59	1.25704	0.265016	4.20879	22.8609	1.73262	0.819851	4485.33	225.007	861.158	1668.78	17.4169	15.4557	146.059	15.4987	950.305	3.42075	0.232712	37.0341	23.0483	2.10668	1.70574	5.20633	700.915	2.07213	506.239	9.84018	51.3183	0.571563	10.1483	17.7901	15.5128	64.6795
TCGA-VS-A8EB	305	1	437.976	0.239508	0.977894	20.4565	9.19411	2026.76	571.918	184.547	906.873	580.185	1659.31	2.68827	1.30799	42.4854	30.135	1.10429	1.89278	2.23193	683.902	39.96	2.80059	15.6572	5.0598	1289.12	2682.42	12.9447	5.14608	254.331	10.7451	569.76	25.3823	4.26019	3.02822	14.4311	1.53251	8.93096	4.55589	286.558	54.1795	336.253	5.66819	28.3444	0.0172892	104.936	21.0086	234.322	168.605
TCGA-VS-A950	1221	0	316.098	0.0586887	1.31221	12.0939	2.95131	1374.32	461.179	117.541	712.225	719.804	2018	0.470521	0.659867	26.2151	19.0635	1.02297	2.63441	12.9269	1851.57	22.4326	7.15769	530.447	453.363	1309.61	2284.75	10.9733	16.7664	136.131	3.46757	136.877	38.1323	2.22857	0.247343	38.9874	1.16542	6.54575	38.0388	455.246	11.4232	83.3338	3.88898	15.1892	0.158869	148.01	27.7981	21.6589	89.2252
TCGA-EK-A2RN	71	0	62.2238	0.0642487	0.957686	10.2736	2.84452	578.578	55.27	47.6876	114.897	98.5637	93.7875	0.31887	0.137597	3.0677	4.70198	0.867008	0.264027	0.272147	226.649	1.3942	4.84688	364.57	128.009	1736.39	1969.31	35.8195	0.289724	9.95548	3.04015	25.9159	10.1323	10.4436	0.180517	23.9135	1.34671	2.45993	5.48579	16.3526	9.31725	10.4776	0.746431	20.9291	0.629978	29.6459	9.52874	18.2771	485.817
TCGA-C5-A2LT	2226	0	281.739	0.189656	0.921849	18.5309	25.2194	670.301	502.596	139.992	555.557	757.655	1568.71	9.12312	1.76685	36.6806	22.859	1.59958	6.95449	4.98078	107.87	10.0184	2.83766	142.802	319.703	1403.99	2622.68	15.8465	3.95422	281.598	8.54736	731.883	71.2016	230.608	0.159861	8.53589	2.19691	4.60946	5.54797	108.277	18.5467	45.7827	3.44382	38.209	0.773518	40.3593	88.92	222.19	197.471
TCGA-C5-A7X5	414	1	557.928	0.0411451	0.199991	5.29764	2.13226	323.455	496.839	22.1281	211.015	636.306	2142.37	0.141373	0.363484	43.8058	13.805	2.7299	0.637315	4.12471	10.3634	2.79334	0.620792	29.4191	123.02	3572.03	10603.5	18.271	7.79268	135.233	13.8389	249.202	30.2745	0.781196	0.520218	28.4242	0.771653	0.479453	23.2926	470.466	4.41789	4.40203	12.7294	42.1974	0.0519769	38.3338	13.7499	14.0077	389.167
TCGA-DG-A2KJ	2893	0	60.7864	0.715154	2.43327	19.9615	5.10625	4809.41	258.375	852.837	5815.77	197.715	324.066	0.655264	1.66561	29.394	9.2799	1.32697	0.497351	0.100976	87.5245	4.32311	9.08172	395.717	355.917	494.423	92.1878	31.6529	2.67479	22.5532	9.87763	4.32874	0.5478	0.643178	119.255	2.79394	1.53847	3.39293	40.8513	57.579	9.94275	188.683	9.72407	650.194	1.12283	5.83472	2.88369	287.613	8.70821
TCGA-MA-AA43	346	0	425.729	0.347355	4.48623	13.035	0.838143	445.84	694.336	61.4103	325.571	746.467	2130.67	0.966166	0.757188	45.7811	18.493	1.03235	1.0196	15.8344	927.994	42.1799	38.3705	47.2107	167.643	804.386	3145.91	24.9348	6.67352	217.973	2.65266	236.649	91.2017	38.7768	0.209133	14.7446	2.0255	11.6473	6.65623	92.7361	13.9253	37.4722	21.7149	51.744	0.205967	55.0196	75.2668	15.2913	184.516
TCGA-EA-A3QE	761	0	289.986	1.34231	6.26347	44.8374	54.3308	1581.51	395.118	266.204	761.011	596.781	507.653	13.8056	6.53278	23.481	22.9493	2.85293	1.87549	2.61546	239.497	26.8893	4.47243	238.648	1990.07	672.115	3583.16	11.6076	5.9818	102.266	40.5746	133.564	8.61261	731.327	0.0754286	89.6778	1.58449	7.10573	29.0173	36.23	1090.8	23.87	17.0617	240.559	4.88841	26.0681	58.4925	452.624	242.348
TCGA-FU-A3HY	954	0	335.477	0.0340585	3.70823	2.36366	1.66043	90.1289	417.733	15.0825	59.0981	674.902	535.176	0.19504	0.246174	11.629	32.288	0.248953	0.161495	5.04932	283.31	10.5793	2.97617	478.993	478.476	1992.78	4378.23	30.8453	4.66173	144.428	8.52841	236.093	8.63988	13.6137	2.82295	56.366	1.14599	1.89933	5.73651	174.758	3.56957	18.0778	9.17406	20.9578	0.184392	23.7344	29.7994	24.5414	143.34
TCGA-DS-A0VK	1118	1	179.207	0.153314	2.53369	9.00665	5.23795	382.849	479.792	95.7715	255.926	608.859	1459.07	0.28095	0.394009	21.226	26.0911	0.58619	0.155086	6.97035	92.2492	2.90867	0.616848	513.295	560.861	858.818	1985.76	13.8849	6.2954	137.531	9.09764	219.76	0.95331	18.8135	0	23.0283	1.8605	0.587002	15.1567	547.788	4.86641	12.5171	7.25664	15.9046	0.498022	21.617	16.8016	39.9173	231.418
TCGA-C5-A8YT	633	1	567.153	0.307554	2.59117	18.6762	8.44144	696.625	636.743	73.1716	216.822	1088.71	2008.78	0.234832	0.658665	26.6425	34.9885	0.951111	3.49997	9.11922	2.53803	1.38245	0.547817	131.344	76.7417	77.5308	8.98962	6.81369	16.969	88.7977	13.7008	61.1803	0.554312	1.12689	0	16.1101	1.01788	2.47456	3.46703	44.824	23.4627	0.798655	13.8734	47.0103	0.166509	19.2999	19.3524	65.0745	324.95
TCGA-PN-A8MA	90	0	513.468	0.112919	1.42703	24.4549	26.2898	4006.76	909.001	521.103	2273.92	856.596	1657.92	6.07843	1.67769	28.0912	34.7241	1.33332	1.17793	7.17458	33.1817	4.09557	1.20679	9.22722	12.4204	423.206	84.5411	2.55664	6.96403	71.1719	8.86674	25.9778	3.43434	0.225676	0.396581	8.54499	3.05202	3.43052	7.07062	48.1433	25.0943	5.10216	7.11812	90.1597	0.590962	106.257	15.4528	119.86	783.448
TCGA-EA-A50E	227	1	264.818	0.602173	2.04886	25.1635	4.09481	740.568	261.123	134.387	259.059	444.443	1880.31	0.886732	0.932677	37.9729	22.18	3.43423	2.70574	3.5224	428.025	19.2407	2.19026	1320.8	458.728	1138.99	4416.58	11.058	5.06579	71.658	3.01441	228.741	10.6012	2237.45	0	31.7088	1.68452	0.85922	4.11532	259.698	8.46398	21.8921	1.22151	19.6312	5.38701	43.7824	27.2986	44.3667	136.225
TCGA-VS-A959	1561	0	431.161	0.236675	2.30078	43.7046	16.8685	2118.4	716.674	255.991	774.091	641.85	1293.1	1.71677	3.61144	51.0141	20.3853	2.66152	0.52371	0.891125	1042.88	26.5597	62.7888	530.93	418.935	315.826	1289.96	19.245	11.9283	33.9883	23.8309	106.659	2.41721	0.867187	3.65738	46.9834	2.00177	8.93039	17.3235	104.11	129.122	3.3598	14.6988	381.927	2.30643	83.8808	21.1349	133.855	254.927
TCGA-FU-A3HZ	1103	0	319.502	0.121354	0.294927	12.282	17.5391	476.309	611.473	85.1899	242.897	1055.34	2720.09	5.35106	0.828411	63.6782	20.6828	1.09174	2.12905	7.53915	1.82873	1.86217	1.64024	19.4788	2.59547	505.615	32.0859	1876.44	3.37997	69.0641	5.01284	13.7152	2.65196	1342	8.35359	1.30088	1.30531	0.55554	11.6683	146.665	34.6778	1.95381	9.97348	39.7482	1.96006	35.0987	5.94905	79.3258	61.7854
TCGA-C5-A8XK	3039	0	397.634	0	0.35586	29.2569	4.5168	2897.93	270.797	302.992	1832.34	508.755	1646.4	1.0781	0.335987	53.6892	19.4596	1.20556	2.94252	6.79303	1328.94	134.279	68.9076	100.88	1140.42	1352.65	3791.88	31.9305	8.23979	120.264	2.42101	144.419	17.5545	2.66513	0.220397	38.61	0.778839	2.91631	22.6988	116.276	5.57034	243.732	2.90275	173.814	0.113249	53.8175	28.4382	30.8789	111.158
TCGA-C5-A1BQ	604	1	225.864	0	0.240871	30.3848	52.4205	6221.2	467.514	538.599	1946.23	486.667	1732.39	8.22975	2.76102	17.239	21.821	2.24651	0.793044	0.962082	5.73416	0.921732	0.155768	12.4738	123.481	2299.51	3675.64	50.2187	5.10193	231.936	17.246	22.9652	1.08853	2.2284	0.52213	21.4851	1.81094	1.80455	20.3327	123.867	110.354	6.24125	8.42268	105.005	2.3755	162.388	18.8958	370.996	340.829
TCGA-EA-A5ZF	828	0	373.358	0.0542096	0.790479	10.5769	1.14453	760.333	880.056	95.998	181.401	957.065	2084.69	0.0620874	0.130609	38.3184	41.8548	2.10316	0.651179	3.67396	156.846	32.316	6.67959	45.0887	394.959	264.115	16.2152	2.7715	6.90222	28.2358	16.2365	210	7.10792	0.541708	50.3388	8.00648	6.51866	2.30116	4.60123	344.985	33.2544	8.61521	21.6231	119.692	0.185877	39.1029	35.9772	16.855	383.923
TCGA-IR-A3L7	4483	0	306.192	0.148054	5.79305	5.56558	3.12587	473.185	323.308	56.6287	117.403	323.728	719.546	0.0847845	0.35671	37.9138	30.7344	0.457857	0.608419	8.25722	281.037	5.1978	4.09533	511.153	301.272	235.012	446.087	4.05501	6.95126	33.1521	16.132	61.1028	0.783845	1.03563	0	31.1307	12.0867	0.462116	5.37165	47.6664	9.99107	4.80582	18.2996	127.435	0.614528	19.5822	7.95309	28.9928	155.368
TCGA-C5-A901	518	0	354.255	0.607937	3.19135	17.5919	5.89652	750.001	252.448	123.205	244.84	277.439	956.653	0.464189	0.650987	12.6536	14.1459	1.66356	0.871198	4.52076	604.732	11.1192	4.71364	61.2694	489.314	616.387	2694.78	18.8263	7.32126	55.9969	2.23914	153.151	9.69695	29.0791	0.17081	61.681	0.916593	3.171	16.4477	76.481	3.90098	6.06217	2.42406	22.8938	8.79889	59.457	48.6356	50.5927	1196.34
TCGA-JW-A852	252	1	83.3813	0.75624	6.37139	12.0159	2.07082	746.333	330.669	136.427	768.888	558.252	576.969	0.866138	2.7128	28.2972	11.8494	1.07721	0.318742	0.213554	39.995	2.43812	2.82082	7.06247	1612.01	1156.28	16289.8	93.3074	6.53956	90.4868	9.86482	107.045	6.3152	3.72811	0	19.4321	2.64191	5.53915	45.0084	177.373	11.3012	178.837	9.08958	156.849	0.0545902	17.1647	8.4519	53.2129	59.8603
TCGA-DG-A2KM	1946	0	363.325	4.9933	8.66805	203.665	331.83	10962.4	425.955	1344.77	7094.72	568.194	942.287	25.3638	6.43188	23.7721	17.0759	4.53956	28.2581	2.47217	14.2395	4.13114	0.794965	234.579	228.507	584.58	1138.72	15.6297	2.58023	92.1113	69.5888	61.6528	4.39751	20.3801	2.09531	56.1377	1.07311	4.93876	48.26	88.0371	1124.17	3.03115	21.4717	425.782	330.254	16.1982	181.929	2050.07	201.536
TCGA-JX-A5QV	636	0	233.431	1.9405	4.37095	21.0909	23.4919	3980.33	591.51	297.074	1344.69	672.12	649.608	4.11974	0.608169	11.9264	26.9106	3.24666	2.57335	0.267305	6.57187	2.68499	0.565328	17.6802	963.839	207.701	2361.79	24.9579	1.92084	31.8091	7.2513	184.443	3.00692	0.567544	0.797877	90.4377	2.89786	41.9152	32.6938	85.4792	49.4221	1.62234	6.5169	225.621	22.6857	14.9517	34.9141	128.468	551.545
TCGA-C5-A1BK	5385	0	155.069	3.08787	8.88411	75.8	69.2775	7375.01	322.627	627.237	3418.14	356.048	755.572	9.03799	5.98682	15.8288	17.7608	6.40125	0.404249	3.43507	40.0193	4.09003	0.509817	89.2976	2094.98	1189.97	5673	27.6557	2.63101	38.0687	27.1485	122.627	6.71778	1.77659	0.0438177	80.9341	6.67546	2.38843	62.3974	49.4139	762.222	7.48401	7.75735	209.817	3.97959	21.555	30.7876	562.333	161.875
TCGA-EA-A3HT	954	0	306.99	0.586527	20.1063	33.5919	6.83754	1602.15	486.201	188.979	1202.54	775.054	927.657	1.16674	0.892507	23.7517	22.9828	2.06552	0.829457	4.66376	446.817	35.2259	7.5298	134.596	1677.48	1430.67	5193.09	44.5515	3.36549	56.1634	11.0541	492.34	16.5383	0.925433	0.173468	54.55	3.35449	8.73603	7.58568	166.324	138.117	145.64	7.09312	81.6515	2.08911	91.2506	77.7461	39.19	1064.57
TCGA-C5-A2LV	2234	0	253.28	0.783262	2.56982	42.7754	6.28911	1545.73	319.688	216.184	867.738	967.661	715.845	2.0932	0.943567	42.0162	21.551	1.24782	1.64034	2.39616	16.335	8.46804	2.11325	37.9075	9.31625	2405.8	6286.02	9.4868	1.29855	82.2103	4.63285	195.057	25.7928	28.6338	0	3.94941	1.87221	1.57552	6.70262	183.765	12.5929	22.6788	3.84776	27.2672	5.97212	8.01323	24.3094	94.4567	122.615
TCGA-VS-A8QF	1800	0	157.785	0.852852	2.6116	36.603	7.70999	1097.53	248.987	177.735	746.226	407.165	1039.3	1.46518	1.84932	33.2585	22.6015	1.89417	0.984026	5.17797	156.886	5.11583	1.42081	224.132	661.274	2259.17	5428.9	37.4982	5.70092	37.7715	7.85299	134.197	9.51091	0.937465	0	38.9668	3.43417	5.53692	13.177	56.2734	9.13912	2.43615	3.30276	41.5809	3.80159	21.67	20.4451	124.284	331.847
TCGA-C5-A8YR	837	1	484.947	0	0.109815	50.4937	15.676	4807.43	955.038	444.353	2676.57	807.68	908.119	7.43932	1.58764	30.4139	22.8141	4.76373	2.82102	1.51523	154.727	25.5286	5.43271	14.0112	1.4792	2639.26	131.236	22.0288	6.06785	61.4909	8.4224	43.6695	26.773	0.225765	0.158695	1.76708	4.70447	0.752192	9.23504	74.6862	22.5673	95.9821	1.77416	41.61	2.89482	150.732	114.873	209.174	256.72
TCGA-EA-A5ZE	829	0	344.727	5.88558	33.9583	85.7757	15.9199	6295.93	823.118	850.434	4593.74	1045.89	1686.75	1.37314	2.36338	36.3542	37.06	3.58508	9.26804	2.30836	79.131	28.1788	2.84355	35.4663	363.507	609.704	2080.78	26.349	5.20402	62.3343	20.4203	79.501	21.4119	3.64862	0.076558	30.871	4.05812	4.4452	10.7482	35.8567	65.1118	1.8114	8.69962	174.693	0.108181	36.133	24.6082	140.43	105.722
TCGA-C5-A7CG	6408	0	322.104	1.10899	7.32196	119.047	158.117	7219.62	353.376	705.759	2440.24	473.703	1096.97	24.027	12.2834	39.9837	47.3827	6.49538	4.17757	0.978647	17.1098	4.72708	1.10387	110.715	191.243	357.644	480.88	7.15474	2.72108	92.7088	61.2573	71.5836	8.20327	0.692624	0	51.0677	6.67796	3.0384	31.3853	53.7945	1515.63	22.6547	25.788	247.37	4.77823	15.4953	63.5158	947.974	150.899
TCGA-HM-A3JJ	659	1	282.39	1.49517	21.9638	39.7258	10.6628	2486.36	457.773	391.294	2739.24	644.668	1385.81	1.63633	2.6684	50.2353	31.7231	1.38247	2.79382	13.8394	116.269	5.12941	1.23238	268.307	126.085	652.897	1147.37	6.98892	3.09353	123.72	13.0705	296.829	3.51818	941.047	0	26.0931	1.85107	3.40159	15.8382	58.1918	127.95	5.17685	6.99112	241.278	0.347776	20.286	56.7562	107.537	251.783
TCGA-C5-A1MN	1245	1	225.736	0.710644	2.67699	4.88049	3.81917	156.397	406.914	30.0583	85.6691	1112.29	1818.59	1.11913	0.285362	60.3493	19.8905	1.04889	1.5725	20.0678	20.6053	5.82417	12.565	0.777731	436.506	1838.46	3853.42	15.3114	5.16033	159.471	13.2007	855.08	191.221	1.46465	0.249584	15.5815	0.563489	11.756	6.74879	66.5942	17.2331	35.3394	7.14767	7.87011	9.81088	69.9666	102.992	32.25	549.827
TCGA-IR-A3LC	3935	0	233.46	0.371614	1.47786	24.1036	1.73778	1459.59	466.084	139.204	383.416	671.831	1488.78	0.30954	0.515499	19.4159	29.526	1.10173	1.5912	4.57918	66.8366	19.1652	4.22639	118.114	111.124	1026.91	8010.46	57.1945	5.51119	24.9901	3.48228	274.521	1.67442	0.776455	0	16.8412	2.12437	2.8119	17.2111	39.8913	4.7402	8.07097	5.53842	56.27	0.798667	47.2417	21.7583	181.341	310.455
TCGA-JW-A5VH	100	1	402.462	0	0.301392	8.69776	5.45481	111.52	589.006	23.4508	53.5647	936.303	2392.74	0.118363	0.207492	16.0721	33.4816	0.697295	1.43741	8.17134	101.005	5.28608	3.70322	0.452403	0.631515	184.155	7.59009	3657.89	6.6614	89.0462	1.73136	125.522	16.6005	1181.11	0.217773	7.24604	1.96667	2.02142	10.9745	227.764	1.4368	2.25427	11.5173	6.88089	0.0559505	158.127	15.3413	5.57784	81.755
TCGA-EK-A2PG	46	0	261.421	0.344328	0.94333	6.89831	3.73705	292.517	473.067	42.431	148.481	278.383	719.876	1.03969	0.502787	11.9325	19.5074	0.580819	0.52444	0.707159	254.725	1.39735	0.491968	1023.43	324.224	1110.84	4353.89	13.0773	5.50509	83.2209	1.70537	235.195	3.32863	8958.81	0.0879497	57.1191	4.67923	1.61537	2.2477	74.2844	2.03539	10.7623	1.30651	18.7241	0.158173	42.5172	5.78366	33.0969	513.1
TCGA-Q1-A6DW	534	0	456.721	1.29104	2.23121	21.3371	3.21221	1393.79	452.029	166.27	490.714	531.088	2051.08	0.438121	1.03685	27.1177	33.0155	0.645262	0.801112	8.43926	45.4987	6.53698	3.72748	18.839	719.008	951.752	5690.05	128.868	15.0683	41.0565	10.6403	55.2173	2.4777	20.8808	1.34348	40.8167	1.71442	6.84551	16.3612	250.569	51.3217	204.582	7.16008	20.5914	0.207101	136.537	43.6989	67.7627	182.305
TCGA-EA-A411	747	0	264.978	0.989719	18.7203	30.315	5.56865	1016.13	648.863	179.329	561.762	571.755	1346.93	0.550579	1.11279	50.7724	34.799	2.19417	1.11736	4.6714	67.998	10.7297	2.82656	48.4427	54.308	657.899	260.927	16.1507	6.16576	67.8695	10.1548	385.514	6.03942	13.5636	19.9819	46.947	2.44889	6.66086	6.50402	81.6356	19.1007	5.19895	9.10136	76.9816	0.188817	50.2475	60.8384	62.9801	177.558
TCGA-VS-A9UB	911	0	338.933	3.78166	7.19932	94.1491	58.9746	5232.93	582.494	715.108	4653.24	923.221	3468.04	12.9936	3.03709	26.3015	44.84	3.72107	50.7558	10.3453	324.795	174.235	20.4059	866.131	499.385	953.883	1274.88	24.9731	9.71774	121.886	27.6877	165.192	60.0641	0	0	52.0245	1.26027	14.361	30.0174	86.9956	643.891	52.9473	12.0346	455.524	0.41232	80.553	37.9694	374.926	132.01
TCGA-VS-A8EC	1415	0	348.564	0.156585	0.10148	2.20836	6.8324	71.1428	655.378	11.1918	46.9594	445.928	1311.64	0.0597801	0.25151	61.338	43.8989	1.17392	0.445486	10.0227	4.55076	0.485415	0.196878	28.4851	26.3819	451.879	116.537	1.75359	11.007	105.238	2.41639	31.3956	3.71586	0.730208	0.219976	42.4738	2.50481	1.69432	8.38581	488.895	0.468892	1.19275	7.95049	190.522	1.89331	32.0644	14.0262	4.14143	95.9311
TCGA-EA-A439	965	0	425.249	0.116725	0.567358	12.9771	15.033	2310.67	920.191	366.707	1968.68	1448.78	1598.92	3.27535	0.585894	36.9203	43.862	1.29622	1.18074	3.17258	141.064	6.48613	4.07263	28.3593	83.7085	397.872	339.588	2.47231	6.33957	40.4691	15.7786	238.507	4.58885	0.670689	222.479	2.73425	1.41649	2.5989	16.4424	159.59	60.8559	3.39485	14.4901	187.119	0.215915	41.9435	17.9321	84.8351	225.193
TCGA-C5-A1BF	570	1	413.977	0.159276	1.05289	30.6209	6.99466	2244.54	455.616	184.838	888.797	551.087	1285.57	0.437814	1.43266	25.2362	24.3441	1.37918	5.72973	3.82312	312.233	233.537	15.9809	143.355	339.849	809.563	149.961	23.8244	6.66699	164.454	5.85827	117.422	18.0996	0.445655	3.89337	8.5598	1.14214	1.77646	8.95643	497.524	16.0528	281.585	4.08469	41.4277	0.0344927	44.6044	122.739	135.959	100.287
TCGA-EA-A78R	410	0	196.006	0.491863	11.38	16.1244	6.21197	1583.79	590.914	172.262	1295.11	1072.52	1165.16	0.732343	1.54058	24.645	25.073	2.79327	1.27496	0.972276	311.361	16.925	9.89489	388.722	1224.12	1693.32	11874.3	43.2525	0.978535	52.1711	25.3374	200.937	12.7877	61.7829	0	42.8453	5.6433	4.50336	52.633	74.9483	159.365	174.168	11.1748	129.993	0.0621351	18.9997	19.711	116.99	266.261
TCGA-C5-A2LY	2383	0	123.684	7.02136	11.5007	59.2122	49.9557	6556.13	389.425	1467.68	3503.27	431.091	783.259	12.7235	5.36856	34.6685	26.4371	3.43415	3.13167	0.27161	123.46	7.02184	0.634899	57.1227	35.0972	1304.01	3360.85	32.0335	4.51588	47.7155	20.3698	87.3276	3.87878	0.336399	0.135121	24.1421	5.75643	12.1286	24.7285	58.6751	113.417	4.59573	12.3746	279.713	4.13982	11.8267	8.51379	578.72	82.116
TCGA-LP-A4AU	343	0	356.936	0	0.2602	9.45079	15.8086	692.714	689.408	47.2253	211.687	1011.17	1678.92	2.97799	0.429922	39.6369	14.121	1.69849	0.858196	2.96939	1242.94	116.639	83.2207	293.488	475.597	849.724	2707.09	16.8122	5.90312	107.16	7.34491	67.4448	10.4063	5.27297	0.859474	51.2157	2.53101	1.97324	41.8369	26.2343	60.8818	19.2234	2.53378	86.438	0.103508	81.7322	39.2534	159.071	284.109
TCGA-VS-A94W	1243	0	263.142	5.1425	11.5118	93.9039	37.0365	5198.53	453.531	534.511	2446.14	736.002	1522.53	5.94385	5.03935	36.8242	21.9382	3.02413	3.16173	2.26487	45.9077	14.9619	10.2919	73.2497	347.936	253.405	1610.59	8.89014	7.65897	107.808	24.955	132.298	11.5218	7.49608	0	67.6803	1.89975	16.2573	25.457	102.74	40.0821	52.24	11.3481	118.355	0.238397	81.2341	117.439	232.353	208.84
TCGA-VS-A9UD	739	0	196.722	0.271795	0.792657	75.0642	58.1495	6048.6	696.606	700.799	6603.21	1497.96	1588.33	21.6867	10.8413	37.1315	26.9549	5.04316	7.13115	2.30255	10.337	38.758	6.66382	15.8642	38.0419	936.869	3236.08	30.4382	2.88385	87.431	39.9963	41.8569	12.4915	0.905334	1.52731	5.1797	7.29623	16.062	65.8786	59.9955	220.95	14.7747	16.1002	474.988	166.131	36.1086	19.9923	655.829	89.8974
TCGA-VS-A9UH	1427	0	331.268	0	0.499715	78.3554	52.1165	8400.74	672.554	662.821	10033.6	1453.86	2015.74	12.2328	4.31181	162.626	11.8968	5.04202	10.3997	6.37091	187.757	8.6582	4.99101	8.00101	654.615	1328.43	5122.6	27.6991	4.40881	152.611	35.0905	547.852	127.004	4.28062	0.561669	11.039	1.54376	11.1243	47.8082	100.78	477.254	6.64467	8.67547	198.364	24.5318	30.2011	59.2488	392.007	120.978
TCGA-R2-A69V	596	0	203.508	26.999	12.6858	107.709	90.3199	7674.32	560.512	1265.1	4258.52	472.903	1195.26	18.3602	3.0266	25.6181	17.2733	7.55878	22.528	0.555932	123.39	34.7342	2.89959	488.359	134.737	1919.29	3743.22	20.2943	0.805696	117.99	25.8819	71.9226	3.92836	2.92279	1.18528	61.6811	1.52029	4.5881	36.0732	40.2726	264.031	2.97971	5.15522	488.252	17.2158	16.6708	28.6771	1023.95	120.713
TCGA-VS-A9UV	104	1	341.583	0.185906	0.783135	9.78955	2.61669	599.557	243.578	56.4021	357.385	680.686	1632.44	0.283895	0.945582	30.2887	22.5185	0.836238	1.23411	2.79987	122.132	1.26788	2.76596	18.085	841.686	1202.07	3343.04	24.5308	10.8982	107.243	15.01	139.134	4.83048	22.5404	4.09161	20.3518	2.4611	3.19789	5.28327	406.462	6.25614	144.055	11.599	32.6752	0.100649	52.0078	24.1145	18.3526	145.395
TCGA-VS-A94Y	144	1	581.989	0.197691	0.448421	39.5747	3.59206	3419.9	2078.58	278.414	2925.29	1259.71	924.045	0.377366	0.370457	28.5103	17.2315	1.00041	2.10391	7.35039	1581.9	480.714	149.344	98.4651	572.613	2286.24	3949.96	53.0381	6.24029	186.323	6.85992	1596.03	308.826	0.263399	0.277723	18.1571	1.09047	176.887	35.0576	94.7703	4.93318	572.435	2.83548	29.7221	0.130814	102.271	169.202	70.8295	299.098
TCGA-C5-A902	149	0	208.856	0.310986	1.12289	15.2537	53.8402	10454.4	446.6	1586.46	6366.51	522.665	1314.04	5.29179	2.4262	12.2599	27.6362	1.37389	2.23296	5.33186	30.318	10.4118	4.94348	20.6151	208.962	1129.41	4863.12	34.6541	6.39902	50.338	23.3401	26.3447	3.24288	0	7.73908	43.8919	4.33752	5.21389	33.5337	45.3635	7.92505	99.077	8.75526	153.149	0.0400874	47.2532	16.0612	608.438	169.118
TCGA-4J-AA1J	542	0	231.51	0.292648	3.0156	12.4709	3.72969	341.904	501.138	47.8015	241.565	560.76	1368.11	0.0670351	0.893106	52.5276	27.1668	0.625282	3.07131	6.36331	868.274	19.2147	5.15134	826.907	597.19	1101.7	2264.18	9.23357	11.7839	85.7337	6.48219	184.803	24.9746	2.45648	0.57557	57.8345	3.09936	28.9376	14.8372	87.5703	4.18133	3.58695	7.5554	51.2269	0.137314	59.9678	56.1405	31.3203	270.548
TCGA-BI-A20A	720	0	365.171	3.90386	25.4658	53.7391	26.9887	4337.38	587.958	603.241	2038.11	522.337	1336.33	2.04755	2.72501	44.5181	29.5867	2.09247	2.52578	1.69997	9.77866	10.4168	1.23857	188.784	539.506	502.496	1287.9	11.4583	4.18086	87.1428	29.2928	401.993	6.18119	5.21357	0.0512549	19.7408	3.52188	1.54875	16.5898	146.19	597.846	10.2702	10.3456	347.457	4.87892	20.6745	45.8781	156.257	189.567
TCGA-VS-A8EJ	607	1	254.02	0.521586	0.737523	12.8454	4.11368	3378.09	486.942	874.884	2760.3	521.048	2910.38	1.412	1.10435	40.0594	19.6331	0.986466	1.01925	0.60255	27.6121	4.14519	3.63672	24.4936	494.899	471.514	136.725	5.88739	3.20734	11.2151	24.426	18.6107	6.26	0.0473829	475.349	2.854	1.77856	17.2471	5.53392	69.0484	10.71	2.36414	10.1199	212.596	0.1198	42.5271	6.32524	27.3423	199.972
TCGA-BI-A0VS	1735	0	278.655	1.73433	5.37231	31.9249	10.7538	992.532	425.706	165.731	733.75	653.725	2198.44	1.91903	1.39286	38.8584	21.0163	1.5206	2.46245	10.9988	9.55557	1.96832	0.517435	331.142	25.7126	6193.84	3181.8	10.1765	7.08786	155.618	5.4435	347.417	3.85431	4.37679	57.8967	22.3333	1.15124	3.81685	9.59589	161.547	13.7066	10.87	4.14873	44.2898	4.50384	21.2322	37.3452	103.005	360.071
TCGA-DS-A1OD	3874	0	186.505	1.21743	4.11405	63.6054	161.455	5721.58	721.774	887.057	4976.42	501.125	1164.72	20.8488	6.40179	41.9104	35.2387	3.65082	3.53689	0.57298	21.7468	15.7431	4.92011	41.8741	11.4881	465.997	1126.84	16.0051	2.19134	81.2967	46.8343	121.39	5.3549	0.782072	21.8672	23.7672	4.34899	4.14976	39.0905	30.7051	57.0147	7.2562	12.248	588.766	15.9233	26.028	125.919	1278.55	637.69
TCGA-FU-A23L	725	0	222.804	0.383192	6.56192	44.511	45.2269	2227.97	258.025	412.55	1857.82	610.121	2658.73	3.74734	1.37302	77.0344	30.3003	2.38662	3.43827	6.57579	92.6457	12.4455	1.3898	31.9149	1175.82	432.301	665.285	16.4908	6.42712	43.1259	28.8228	194.572	4.94071	1.79677	44.9705	8.8802	1.93484	3.33666	20.5234	80.2421	183.607	14.6352	14.8142	228.231	1.66499	25.7983	49.0242	321.64	192.948
TCGA-VS-A8EK	829	1	278.777	0.394097	2.3838	13.9284	4.05104	418.137	133.667	81.6145	282.565	308.113	695.734	1.15349	0.914341	20.1227	27.7816	1.35416	2.06247	2.90586	140.976	9.81432	2.47754	1029.12	341.625	515.125	2159.88	16.8224	12.8582	112.115	3.67361	669.761	10.3584	788.241	0.184547	17.427	1.08692	6.48755	6.70334	64.8878	6.9683	96.4715	3.18426	14.8128	1.05101	33.2664	16.0241	48.3186	257.661
TCGA-MU-A8JM	607	0	178.48	2.21654	12.8151	23.0576	6.20989	1161.28	309.464	250.71	481.026	550.09	1207.52	1.33613	1.40536	20.0073	18.3997	2.75498	0.87277	6.86323	738.361	29.4018	17.9193	21.7896	2798.33	1680.95	8286.63	21.0739	3.03263	177.534	12.1543	504.313	44.0493	2418.07	0.218517	39.5489	0.579149	16.5071	12.4363	174.069	17.2173	430.098	5.33768	20.922	0.526329	92.033	53.624	71.1094	632.851
TCGA-HM-A6W2	287	0	417.075	0.330119	0.412608	34.1644	6.20948	1059.26	529.748	187.7	647.386	1172.05	2140.54	0.0540131	0.908987	42.3789	22.5001	1.2728	3.08591	1.93102	38.3255	8.55243	10.1395	3.44079	31.2472	124.626	15.6598	1.79109	6.79271	40.0254	2.81052	19.8256	1.93369	0.565512	2.84882	0.726483	2.23715	3.17949	4.4764	131.201	12.4273	2.93915	4.36287	71.055	0.11064	31.9298	58.95	28.5429	677.374
TCGA-JW-A5VK	623	0	151.372	0.0425778	1.77981	5.84499	0.68647	176.248	427.609	31.1345	123.529	451.473	1443.96	0.243826	0.410335	20.5372	15.9156	0.790031	1.23826	3.24634	120.075	3.16779	1.73986	29.201	1408.07	1631.98	6794	12.9365	7.38638	33.3484	9.23502	152.235	13.1799	1.74444	1.01685	12.7325	4.46233	3.11864	16.2869	351.007	1.14749	58.7769	4.37867	81.2065	0.0691545	63.553	35.0073	6.28529	182.198
TCGA-C5-A1M6	955	1	239.749	0	0.0494492	2.04378	1.03491	1269.03	537.887	216.26	1247.07	930.7	2028.49	0.116518	0.245111	30.3942	18.6992	2.60271	0.112558	12.1378	1119.91	128.531	85.8294	1.03916	616.3	486.416	247.475	8.39626	8.21722	193.09	7.48107	109.566	9.58046	1.21993	98.1143	76.3397	5.52749	24.4294	7.85441	490.833	64.1487	667.802	12.651	11.7447	0.0183595	74.9523	47.6529	17.646	237.093
TCGA-JW-AAVH	552	0	242.255	0.168963	0.547509	6.25729	9.46962	411.123	416.353	34.9064	69.9517	427.036	679.583	0.516043	0.49755	25.5855	31.389	0.443348	0.765558	3.41944	38.6776	2.46179	1.13302	54.8987	322.678	736.285	1958.53	47.7165	5.42309	53.988	7.36121	75.3983	1.04046	0.337683	0	99.2471	4.78427	0.609415	19.2498	62.4297	41.151	3.04208	6.03434	43.3664	0.15246	46.9304	27.2988	99.6125	338.085
TCGA-EA-A3HS	959	0	369.503	0.181916	1.45013	30.2888	8.25425	1186.75	378.062	125.168	784.983	500.337	1316.94	1.04176	1.98694	27.1003	35.1165	2.00481	1.54115	2.67129	14.2943	1.04893	0.617563	104.164	207.56	586.227	1763.13	32.1534	16.619	92.4021	12.7398	125.303	3.13117	8460.92	0.153337	60.5541	1.00345	2.36208	11.2773	114.695	65.805	21.7681	7.87463	52.4346	8.75237	51.6866	42.2737	124.1	244.195
TCGA-MA-AA41	254	0	324.778	2.19039	6.7429	13.2869	11.2712	777.107	386.909	121.993	211.729	546.424	1370.48	4.36036	0.879562	27.8081	43.0554	1.64213	1.64859	2.72453	189.852	2.27957	0.327861	11.5673	14.2045	1451.79	4013.64	47.3843	16.5591	134.181	8.6972	306.176	6.72066	29.2364	0	24.4496	1.15069	4.99196	8.50737	68.0018	33.6432	4.27955	5.90187	40.1006	0.207057	52.5313	15.5558	134.39	87.7755
TCGA-JX-A3PZ	642	1	317.004	1.63317	2.18302	54.6329	10.987	5606.98	662.258	464.492	4210.31	631.991	1016.03	2.47842	1.67231	106.919	19.0546	2.31868	3.03306	1.44122	270.897	228.473	14.6563	33.483	429.707	1606.97	1314.62	11.8089	5.71843	160.334	8.23964	126.966	76.2553	1.1016	0	8.74714	2.0945	86.2849	15.9352	158.291	56.2408	372.955	4.02318	157.322	0.729461	43.8731	93.4585	120.958	334.646
TCGA-FU-A5XV	321	0	240.303	0.225639	0.745788	13.6951	7.77821	318.84	418.105	57.1339	180.942	584.912	1171.88	2.01575	0.43491	13.4033	19.2696	0.60898	1.02711	12.2338	335.022	6.50518	4.42574	308.972	1914.6	952.459	2411.43	12.5907	2.58565	212.19	4.39773	205.036	12.9323	184.621	0.0633971	80.4045	3.16136	1.87808	7.73771	177.605	8.86095	20.0157	4.9516	8.0933	1.79168	42.6858	43.1737	52.0447	568.572
TCGA-MA-AA42	259	0	183.018	0.504785	6.23207	97.6902	138.781	9792.01	234.537	994.297	4048.84	638.478	783.264	66.9486	10.3376	11.451	23.0889	3.49107	5.7285	0.356364	13.4206	3.19226	1.07895	11.3434	29.5242	448.016	550.577	8.47959	1.7273	110.258	79.3003	147.017	14.4656	3217.51	0.141828	3.15051	5.54096	21.7639	31.1872	59.9446	2140.14	137.479	17.8107	503.005	12.7262	9.84702	47.7629	1067.11	224.56
TCGA-EK-A2RJ	53	0	313.119	0.0912517	0.295694	40.997	38.2169	2773	599.032	328.328	1738.8	1054.37	939.3	8.11713	0.830564	34.6072	15.0516	2.77065	7.26912	0.214737	461.874	74.539	12.9266	703.147	261.629	2382.44	15.5431	12.4852	3.1467	81.4832	10.7831	25.5599	26.4241	0.151977	0.769161	1.90809	1.12414	1.18992	7.68191	59.2553	206.942	25.3076	2.13338	54.9755	2.02005	214.389	89.6273	337.239	61.2388
TCGA-EK-A2IR	3442	0	186.839	0	0.185909	3.60907	0.452708	81.5254	451.743	14.306	37.5756	797.052	1447.88	0.0365052	0.102391	21.039	26.6098	2.00721	0.916873	6.48048	16.2277	7.46984	3.30619	0.465097	18.5867	346.284	59.9843	1.95545	10.2978	64.5116	1.66309	48.4273	1.04839	0.414056	0.223884	16.8307	3.34046	0.0795883	6.05083	702.776	0.368142	15.8254	19.9276	4.92896	0.0230082	38.8064	22.641	2.05849	253.529
TCGA-C5-A2LZ	3046	1	287.19	0.77379	2.72232	19.1565	13.0555	2138.5	524.662	229.512	1282.24	541.612	1221.5	3.20733	1.98268	27.2089	25.4416	1.34668	1.45598	4.73437	75.0005	1.85046	1.57518	52.6922	559.179	589.737	2068.37	40.7984	2.87357	61.244	13.7976	104.685	4.64874	5545.2	0.362349	57.6046	2.49997	7.97402	14.8627	145.681	131.712	14.6206	7.91162	95.6017	7.97292	93.9985	51.3509	146.726	128.577
TCGA-VS-A8QA	1099	0	425.217	0.215748	2.41194	21.3429	21.9473	4923.27	725.198	650.219	2194.54	826.584	918.609	3.83005	0.693075	23.4934	40.4904	2.39586	0.11935	2.74161	393.046	2.70871	1.83103	125.771	205.997	315.695	300.872	2.20605	9.35696	33.7869	37.6348	52.4909	1.09363	0.107797	0.30309	50.5982	1.8446	1.34681	25.2919	267.54	193.816	5.49048	22.0017	359.354	0.194675	197.138	12.662	129.733	352.745
TCGA-GH-A9DA	540	0	448.834	1.47534	7.91131	21.8307	13.8846	1459.67	411.181	133.423	676.58	460.128	1988.63	0.545076	0.649761	51.7822	33.5166	2.22104	2.52743	6.24929	575.331	47.1371	4.0989	122.364	180.226	1310.29	2232.02	23.0107	5.7566	152.874	6.26897	745.124	59.3996	0	0.0668583	21.4725	0.525031	23.8466	25.4092	165.256	13.3147	331.111	5.42672	342.684	0.154596	45.3428	143.138	104.284	395.641
TCGA-XS-A8TJ	890	0	205.883	3.93919	11.6117	28.6608	12.4875	2861.16	436.149	312.99	2099.61	361.618	928.889	0.776195	0.340172	20.6535	22.0566	1.50042	2.51722	2.75105	31.5044	1.26054	0.346166	126.211	1128.81	408.024	1481.23	31.8023	7.81996	63.5769	25.8929	238.575	0.858835	0.888857	0	56.6124	3.76162	0.916637	12.9924	65.4858	193.499	29.17	18.9183	77.6921	0.909632	38.8118	27.2101	58.3063	180.101
TCGA-C5-A7CL	471	1	357.566	0.0910448	0.885069	41.2088	3.16295	981.914	879.137	76.9963	886.52	1645.13	1173.22	1.2513	1.24302	69.7317	17.9517	1.10063	2.05779	8.35575	460.059	44.876	41.5822	6.37694	1473.26	2058.13	6065.19	119.626	3.87615	80.0955	7.98745	459.186	58.6015	2887.28	0.0639514	49.6448	3.03834	20.0438	23.2781	147.378	41.2453	81.6612	5.34748	12.7594	0.254672	180.61	49.7117	45.0658	255.647
TCGA-JX-A3Q0	6375	0	249.842	0.734201	1.04961	45.1693	27.0899	5065.4	390.714	517.102	2448.72	716.126	933.596	4.10555	2.35857	25.4777	16.776	3.3997	1.54271	1.28057	66.0121	2.97222	1.5476	69.7007	52.7827	1023.74	3781.95	21.2602	4.53662	51.2793	14.25	186.563	17.7668	0.258944	0.364034	46.0156	2.95402	4.60125	24.4984	328.219	282.707	7.98517	7.67498	180.279	5.15963	74.0665	35.4854	119.659	1133.15
TCGA-HM-A4S6	454	0	232.481	2.82175	10.7184	86.1605	35.0635	3180.26	400.769	392.579	813.811	443.471	944.898	3.3515	2.09831	34.2785	18.2826	3.23195	0.710287	3.32013	143.597	2.38124	0.722711	26.0776	1.0948	606.83	4110.93	84.2684	15.3442	120.509	22.6945	723.837	5.90979	9.45131	0	53.7005	0.490004	1.47878	11.4545	383.885	53.3134	17.3689	7.37496	45.9032	6.84631	64.0352	49.328	241.682	467.6
TCGA-MY-A5BD	1667	0	273.675	1.08872	4.06636	15.209	7.8307	2659.59	296.965	351.272	1257.62	515.832	2289.97	1.1813	0.276113	34.7076	58.6446	1.80425	0.217362	5.66339	120.457	1.49211	1.98126	22.4085	9.55415	515.664	719.616	7.44941	5.97344	64.8019	26.044	57.9594	0.413099	2.51943	0.0804982	23.014	2.08608	2.09852	8.21819	162.596	9.73139	309.62	12.18	335.615	0.454997	60.0493	97.3269	80.5162	191.527
TCGA-C5-A1M8	919	0	152.64	0.204795	1.30828	13.1797	4.98647	296.379	373.542	78.7007	172.077	344.777	594.947	0.0670159	0.704882	4.721	47.5736	0.625103	2.1641	1.40448	2.1729	1.14275	0.680518	273.308	304.563	992.782	3308.22	47.8641	7.75278	69.3992	14.6893	61.4404	1.84553	1615.9	3.08253	93.5244	3.85695	0.852293	36.3894	60.9939	5.05622	5.50044	9.55485	10.2424	1.42026	12.933	7.36099	21.81	264.729
TCGA-Q1-A6DT	275	1	199.64	0.347758	0.965898	9.36039	1.96429	394.554	539.845	60.8855	204.561	902.448	1704.81	0.568992	0.478778	29.8881	23.7303	1.22908	3.15657	6.80405	1539.96	393.318	23.861	49.4401	708.341	1896.61	8556	127.939	6.08824	58.6658	3.50709	165.623	106.663	52.9206	0.139583	23.6297	0.822101	9.88273	4.44263	443.12	1.21137	210.335	3.09962	39.9067	0.00896548	36.2724	62.5251	15.0799	1642.39
TCGA-EK-A2RE	57	0	300.462	0.304663	2.13243	3.30138	0.268991	146.549	350.73	22.6436	105.534	744.054	968.057	0.209362	0.464888	25.2581	15.3589	0.274087	0.63563	9.07654	379.652	29.6087	7.89105	75.4874	564.21	1752.74	6908.47	24.8328	4.09732	129.589	6.99771	222.602	44.5734	82.9613	0.0428002	67.4668	1.899	3.98126	8.21381	74.6171	13.9453	72.0263	3.74928	40.8647	0.291401	46.7297	87.7021	4.94716	484.05
TCGA-DS-A3LQ	699	0	349.836	0.281022	0.910628	32.3338	5.09419	888.596	288.656	189.107	726.195	498.346	1901.18	1.82387	0.727226	13.6919	21.7089	1.28164	0.602098	3.79151	7.52861	0.638856	0.176668	59.9611	25.0229	901.203	1890.55	2.46299	8.59737	55.8806	9.67165	103.949	6.26081	4.89875	0.48252	18.8683	4.1681	0.311874	15.2274	307.593	8.40178	1.58925	9.32434	28.4018	3.34154	15.0195	20.1622	38.5457	105.524
TCGA-Q1-A5R2	499	0	128.627	0	1.00406	35.3805	15.9052	3315.54	406.58	433.663	2302.25	441.787	1441.07	4.00383	3.98795	31.7496	14.3014	2.14429	0.401842	0.280448	43.2301	0.701944	0.524447	810.265	408.134	1492.3	4795.89	20.3678	1.64385	82.9538	19.2851	81.3591	9.3614	88.5236	0.167422	27.7335	3.33069	4.49681	36.6007	186.718	271.679	25.8721	7.4356	330.708	20.0733	21.2896	20.2313	169.732	88.6822
TCGA-C5-A1BL	5271	0	211.504	2.72603	2.86036	36.6809	36.0611	2030.96	414.989	292.078	1320.79	739.034	1560.93	6.98773	1.87654	21.276	27.8913	2.26267	3.00921	4.33776	75.9183	4.70824	1.74095	19.0683	510.849	723.64	5524.42	123.884	12.3272	107.917	14.7308	134.863	2.35911	471.351	0	41.0385	2.43453	4.8621	13.6579	133.184	325.818	26.6078	6.75861	86.5236	17.2028	59.3791	27.044	242.327	141.288
TCGA-EA-A410	803	0	307.39	0.255236	0.82707	19.8498	170.434	584.756	441.694	83.7511	368.341	728.021	1842.2	2.7771	0.717437	4.94934	28.9168	1.1481	2.1381	0.961009	9.3867	5.53861	12.9168	78.5851	46.1592	1243.19	8.02844	11.5578	6.66881	123.871	3.89522	18.0441	2.35759	6.88643	0.0597606	0.459389	1.61907	1.62873	5.13392	53.9701	28.8795	0.751168	1.83042	50.4341	3.00934	71.1729	9.92758	89.3667	168.304
TCGA-EA-A3Y4	1122	0	175.923	0	0	45.455	62.7864	15430.3	991.602	818.212	5629.27	492.99	722.285	15.1502	1.84852	19.0022	11.5759	3.47716	2.73506	0.234931	275.245	143.445	32.0779	48.2352	161.858	2256.33	526.386	17.459	1.0372	68.3743	28.6912	269.84	23.0662	0.0831346	0	7.62784	3.51823	19.6427	25.4872	17.2065	340.943	77.5434	5.58443	547.55	1.87171	79.054	60.4979	1117.22	193.721
TCGA-VS-A9U5	1535	0	238.287	1.70296	4.30429	36.1814	29.7445	1090.82	243.138	184.322	668.785	347.014	1171.91	4.8761	3.35078	25.2897	28.0417	1.67568	3.17612	8.17526	225.099	5.30558	4.49647	725.115	1379.07	353.42	2874.56	15.5473	16.9398	84.6659	14.1562	24.1187	4.10518	0.510523	0.119619	52.8054	1.40904	5.03192	15.0675	120.604	519.82	74.4708	8.53675	46.6349	16.4727	113.539	22.1055	161.518	309.537
TCGA-MA-AA3W	685	0	247.004	8.67025	23.6237	84.1353	102.872	6317.93	502.498	793.166	2179.3	642.46	1537.86	17.273	4.85459	44.016	36.0744	5.01238	6.6589	4.48295	40.6163	12.1518	2.72533	24.947	301.741	704.207	2970.94	24.9731	5.63629	90.4897	16.0388	838.392	5.72242	0.732172	0.171553	30.5544	2.12182	16.4152	34.6118	167.674	824.021	32.9796	5.99017	197.892	2.83186	19.4599	151.735	833.452	456.269
TCGA-DS-A1OC	376	0	506.042	0.697283	1.45998	37.7629	26.1904	1572.26	510.814	335.327	1081.79	1000.8	1672.26	5.89745	1.4646	30.1365	43.3906	1.86984	2.37374	5.52848	216.215	7.1332	4.21495	245.604	133.962	1154.56	873.629	8.07	15.1526	48.8504	7.50433	139.857	5.53445	12.2205	0.226054	17.5645	1.39056	3.88405	7.91631	495.107	23.6793	19.1656	9.13949	77.9919	31.3234	147.62	41.5079	258.716	630.38
TCGA-VS-A9UJ	52	1	406.726	0	0.405434	4.72242	0.416256	298.317	525.292	10.1726	82.1833	655.221	1827.82	0.191066	0.602899	16.2884	32.776	1.1256	0.395511	57.1198	363.982	23.2719	12.4277	186.954	2621.73	1537.11	398.607	77.7354	16.1961	93.145	2.04813	201.834	26.459	2.66726	407.434	1.97376	1.42631	23.9523	13.3222	237.809	29.9373	109.341	7.14236	9.22634	0.0752648	147.33	77.0124	6.46441	212.668
TCGA-EX-A1H5	619	0	184.754	1.1494	7.74703	15.7321	6.16244	582.26	703.093	108.598	254.939	847.672	1685.77	0.526572	1.26156	36.4452	37.5941	0.797074	0.218003	13.47	316.641	24.5144	10.622	55.0124	70.5046	850.303	2860.15	23.6734	2.31716	111.829	28.85	162.968	3.9015	0.268001	0.0538238	76.5624	5.76949	2.04094	19.5191	137.504	67.0997	16.3963	26.8389	46.5759	0.53931	64.3987	52.2196	105.798	717.564
TCGA-HM-A3JK	632	0	208.127	3.73864	16.2151	51.8572	9.82538	2308.35	316.406	461.815	1069.29	426.295	878.002	0.065876	0.970049	43.2459	32.5092	2.65192	2.70911	1.70544	29.6555	5.45611	1.73563	123.713	47.2986	754.112	2610.08	14.115	3.43284	97.2854	20.5962	373.306	1.06257	2.24158	0	35.4051	2.44296	3.44693	9.41527	32.8089	17.4942	9.08117	10.7659	156.768	0.830395	44.5915	47.1636	114.147	569.591
TCGA-FU-A3TX	45	0	335.223	1.41456	8.4145	31.5856	19.3675	3154.74	571.871	195.156	310.762	873.766	2006.53	2.70021	2.32619	42.9272	32.5075	3.48448	2.0548	2.85326	39.008	44.6032	18.9925	1.17951	19.8754	128.467	79.9352	3.44383	8.28177	26.8727	36.4395	102.902	17.6644	0.100968	2.2238	4.20414	2.78669	25.0056	7.33183	253.528	29.7808	219.665	21.3905	43.0774	1.32502	53.9184	91.4558	127.31	128.887
TCGA-C5-A1MQ	1031	0	257.106	0.800972	0.681314	75.1375	17.9487	12838	330.348	1793.16	7149.81	383.251	1108.87	4.07083	4.94512	35.3856	20.3051	5.8266	13.2137	0.0706829	32.5464	26.5372	2.80094	448.082	97.891	1525.14	34.182	28.5189	1.43414	46.1755	12.625	181.334	19.985	0.250124	0.562616	2.93363	1.46352	5.54178	35.0169	21.7641	40.0035	5.5639	6.44065	271.49	19.8302	11.3238	10.7427	414.205	119.074
TCGA-MA-AA3X	595	0	211.873	0.128074	1.61854	41.6346	2.42543	855.867	175.699	155.105	264.477	238.674	836.296	0.0977901	0.582856	16.6981	10.3823	1.58427	1.4035	3.25499	138.73	3.65266	0.536766	1227.46	483.775	1481.4	1731.56	11.599	2.9896	62.4785	2.69708	121.45	11.4069	4.82064	0	38.5773	0.989037	1.84774	9.68979	65.6176	66.4392	20.9748	1.37772	23.6566	62.7283	34.2691	12.0617	35.0944	278.256
TCGA-DR-A0ZL	2669	0	134.904	0.196052	5.74939	5.6294	2.16998	181.455	264.57	35.3584	64.3883	379.575	1341.33	0.149695	0.419871	7.06848	21.9541	1.13909	0.382176	24.6827	279.156	13.9482	2.87585	371.905	271.639	1088.51	2883.87	28.0175	9.25685	37.4596	3.8612	572.79	13.5009	1.20812	0.0459035	64.9691	3.06405	2.82849	14.3067	134.943	6.17827	16.7666	6.29883	7.33385	0.0648647	25.9924	31.4049	12.7823	161.572
TCGA-C5-A1MI	1083	1	308.067	1.30934	3.01464	39.2463	43.6622	1163.52	721.307	230.448	657.232	827.405	2255.06	1.10498	2.35214	27.7401	34.8862	2.18926	1.55757	17.8547	16.9124	5.89619	1.1264	28.6591	8.5726	1545.33	10.5827	3.27156	13.6002	52.3568	20.1203	103.172	2.40644	2.65125	6.58316	17.746	0.798261	2.66719	17.2539	497.848	15.5064	1.25267	18.2956	49.9909	14.3516	25.2741	54.6044	197.417	234.21
TCGA-FU-A3YQ	861	0	295.631	3.45184	26.2348	50.3854	19.852	3541.27	360.261	429.412	1453.26	774.048	1161.93	2.30019	2.06655	27.9056	18.9111	2.48785	3.58101	3.98765	258.769	34.0282	9.80462	69.235	5564.87	915.939	3833.64	20.0313	4.66973	102.787	20.0016	215.791	62.0578	263.939	0	31.5359	1.54054	1.93281	14.3104	118.034	322.524	725.149	11.9363	90.1123	10.3125	31.6206	62.097	150.667	225.283
TCGA-Q1-A5R3	485	0	41.9842	0	0.494784	12.6793	7.06457	723.876	202.384	151.392	276.572	474.258	521.389	0.797701	0.903574	20.9712	8.30176	1.12966	0.406463	0.378231	203.57	5.38117	1.68406	223.199	3079.34	2081.1	3710.02	24.9259	1.2364	64.1555	10.3324	90.8769	0.965613	11.5641	3.31167	16.549	2.64495	10.0781	44.7436	27.4524	17.1892	4.5355	15.3534	324.643	5.46761	7.56914	9.1296	478.979	51.863
TCGA-VS-A957	1688	0	346.545	1.00897	2.45211	13.1292	5.13195	1428.45	357.272	107.543	729.66	611.689	1327.69	0.722244	0.506444	27.5043	29.4296	1.4892	0.478419	7.83533	240.965	5.86463	3.01292	9.56989	1928.06	378.787	730.926	9.02722	7.42697	10.7585	8.03241	108.128	8.52417	0	0.177179	44.0448	3.26972	1.88956	7.52692	199.83	44.0791	11.2664	8.79151	29.5263	1.16079	87.3781	17.9387	49.9191	250.589
TCGA-RA-A741	444	0	257.589	1.73693	7.35319	38.8506	22.1752	7437	557.308	1067.52	4270.18	544.812	1631.11	4.87708	2.11491	41.3084	26.8898	2.52033	5.31351	0.632888	243.411	5.94029	2.28955	228.108	4158.86	545.916	871.949	14.5684	1.73891	80.7687	23.2307	184.17	4.59478	347.024	0.865839	27.2641	5.77945	6.80883	26.8571	96.446	46.2594	2.79357	7.88368	151.45	2.14363	10.5725	16.9291	264.364	93.7278
TCGA-FU-A23K	372	0	133.798	0.857884	2.20168	18.6236	12.3692	2066.61	416.197	533.155	2431.64	428.22	1302.27	1.49348	2.72834	34.2473	18.3521	2.25747	1.57288	0.339159	103.053	10.7867	1.48852	20.7303	176.921	319.95	362.003	11.0276	6.28071	21.7765	9.69862	125.987	2.33474	1.50879	109.141	13.5043	3.7289	1.28529	20.2064	233.754	13.8721	1.74656	4.25248	236.991	5.88311	8.29621	13.7611	261.132	144.083
TCGA-VS-A8EI	729	0	177.662	0.667843	2.59691	21.0106	26.5158	1015.16	279.743	157.721	403.765	666.377	1555.61	5.29962	2.45189	36.1177	19.7919	2.03848	1.82462	3.3677	132.578	10.3368	5.30807	77.2655	584.836	540.991	3229.15	30.3114	1.78417	113.033	18.8266	397.357	11.2844	1.66841	0.0670149	32.6441	1.8156	6.86898	30.1593	62.6477	31.1404	6.73881	8.86729	78.6356	0.387394	37.2824	44.0301	164.472	75.7945
TCGA-EA-A3HQ	1136	0	419.551	2.29718	18.6567	76.4991	13.4395	2825.55	580.354	411.571	1208.93	760.774	2184.04	2.43118	3.1293	14.6038	29.1626	1.45514	3.82385	15.1089	4.31933	5.59785	2.21192	86.0502	452.399	1192.84	3701.27	15.7584	10.8526	96.2489	11.6397	122.284	11.5037	2.12119	0	90.9783	1.41148	3.67884	6.8369	454.301	135.363	12.2025	6.10589	54.429	7.65103	15.4656	43.1581	86.7353	242.628
TCGA-DS-A1OA	879	1	225.412	1.71738	7.53421	41.4042	21.9584	3084.01	611.644	473.124	1551.09	486.139	910.434	3.48	2.36947	39.1594	30.3429	3.14452	1.16929	3.41966	23.1782	1.76098	0.415251	460.721	369.346	1366.54	2124.35	15.5021	3.60938	105.216	14.7773	218.751	4.54372	741.862	0	50.2821	2.6719	3.40868	25.1875	110.117	202.052	12.5329	5.55177	141.444	1.1523	40.6394	50.5811	179.819	379.127
[truncated: 142 more columns]

## Sheet: expTime_Figure 1 (2)
id	futime	fustat	AZGP1	B2M	CALR	CANX	CD1A	CD1B	CD1C	CD1D	CD1E	CD4	CD8A	CD8B	CD74	CREB1	CTSB	CTSE	CTSS	FCER1G	FCGRT	PDIA3	HFE	HLA-A	HLA-B	HLA-C	HLA-DMA	HLA-DMB	HLA-DOA	HLA-DOB	HLA-DPA1	HLA-DPB1	HLA-DQA1	HLA-DQA2	HLA-DQB1	HLA-DRA	HLA-DRB1	HLA-DRB5	HLA-E	HLA-F	HLA-G	MR1	HSPA1A	HSPA1B	HSPA1L	HSPA2	HSPA4	HSPA5	HSPA6
TCGA-DS-A7WI	252	1	0.8698	1523.32	1317.07	142.859	4.36224	0.0442858	1.679	2.87917	0.644989	13.6417	2.77103	1.88915	922.276	5.77461	710.272	0.323812	33.6948	77.672	158.436	396.607	5.98736	728.943	1905.99	800.933	42.933	7.48511	3.68024	2.26101	38.9932	89.6466	16.2139	13.1746	30.8137	464.161	352.432	70.9965	579.079	89.0825	6.27248	6.34441	447.479	264.195	2.03986	40.6368	84.9517	429.257	4.74219
TCGA-C5-A8XH	1394	1	3.8826	4008.05	1438.79	288.877	2.39111	0.689501	1.90501	0.696556	1.26388	26.5105	9.34746	3.66643	2654.72	10.019	589.086	0.208485	68.3207	117.737	30.8378	620.513	0.356821	4492.12	8090.26	3909.48	110.158	23.0445	11.2049	4.30494	186.255	328.738	40.3997	76.1352	96.1999	2203.41	971.948	381.246	2537.8	278.676	13.9266	19.5391	221.457	186.19	1.41285	138.526	60.6486	811.576	20.9029
TCGA-JW-A5VI	747	0	0.179984	4099.47	1278.14	173.998	10.1645	0.795948	4.01389	0.862454	2.80359	29.9967	24.0616	9.38197	1169.5	20.1196	577.195	0.155889	91.0463	74.5079	33.0104	336.345	5.22157	1344.91	1728.01	1892.78	88.0468	26.9686	11.7276	6.05074	140.279	207.295	39.5422	59.3333	65.01	1442.59	759.16	281.993	1141.75	118.288	9.44709	30.118	130.241	176.616	1.74583	59.2341	49.6114	523.992	15.1321
TCGA-DS-A0VM	2128	0	0.0459584	4181.82	1635.06	193.706	14.44	0.177838	8.93216	0.991013	3.60358	16.068	4.69907	2.41784	1362.03	11.8061	556.245	8.56048	65.2383	109.63	51.2754	800.606	7.111	6598.11	6204.47	3612.75	146.282	24.2221	5.78161	26.3928	148.499	206.203	24.0849	18.1233	43.9273	1735.52	1321.43	263.212	1736.42	431.061	45.8502	25.11	305.783	210.656	2.51919	51.7825	66.5197	1167.7	15.8867
TCGA-EK-A2RC	129	0	1.61556	7438.54	1027.17	193.63	5.81971	0.276964	2.8463	1.46991	2.15469	31.048	24.2712	17.0264	2579.02	15.7832	785.081	0.123987	61.866	139.018	50.288	564.474	2.09109	2236.44	3315.75	2144.53	142.431	40.1009	25.2725	11.853	195.516	341.236	66.1751	49.2192	47.8905	1928.38	1345.21	162.913	1088.82	128.136	2.56721	26.641	174.232	145.53	2.8422	122.6	118.012	417.607	10.4756
TCGA-VS-A9U7	1472	0	127.644	6963.3	1598.94	200.265	12.5496	0.931506	4.33562	1.69534	3.19952	45.3659	22.2242	10.4147	7415.06	7.60403	1093.67	0.132683	56.244	160.45	56.5512	494.594	8.02117	6506.25	8408.27	3748.82	420.672	91.1219	93.9873	7.90513	642.389	761.727	312.847	7.95814	344.648	7016.27	4798.84	4796.25	2042.42	423.973	50.8354	12.5866	265	281.046	4.87573	49.6221	83.4896	391.385	27.4694
TCGA-EK-A2IP	202	0	2.25912	1303.54	993.301	98.0008	0.536421	0.0929974	0.572566	0.422265	0.235554	4.33099	11.2572	5.05748	251.979	9.64235	308.616	0.599034	20.5275	31.6703	32.4769	306.847	3.75669	1599.96	1496.75	499.185	24.3182	3.49295	1.77847	5.37638	11.1495	28.3386	3.09642	7.74643	3.58014	182.198	89.4722	21.8621	499.186	68.7797	6.25478	8.91892	154.706	116.266	1.39386	117.71	38.8657	293.943	7.53255
TCGA-EK-A2R8	44	0	0.249261	4273.46	2348.49	578.235	0	0.0482262	0.0937638	0.865952	0	9.89389	11.8297	5.23334	1211.34	14.2139	1162.15	23.0465	25.3954	45.083	30.0507	1138.99	8.70136	2105.85	3067.65	1862.09	103.515	14.3945	5.29887	4.01915	55.3139	78.8939	4.43842	17.4369	12.2369	785.862	403.24	87.4048	654.099	137.232	7.40298	10.2842	195.893	221.201	1.7718	24.071	128.588	1167.7	10.3566
TCGA-EK-A2H0	1847	0	0.499201	2880.89	1046.62	261.728	4.63746	0.206965	0.87185	0.576664	0.851864	9.34459	1.58897	0.413042	728.652	9.5485	396.985	0.0540465	18.665	74.0759	25.9566	400.776	6.10501	794.734	2265.14	867.432	52.9807	8.10432	2.18288	3.26321	37.9648	47.2573	10.7048	13.8612	69.5396	548.298	342.962	53.1223	776.057	129.198	4.94022	9.48695	167.478	246.609	4.04778	29.4114	136.145	604.189	5.01286
TCGA-Q1-A73Q	284	0	0.0837514	2504.76	768.336	340.137	28.9746	0.648158	3.72804	0.501653	4.58315	14.3035	3.15161	2.10199	349.645	26.6375	133.716	0.0564195	19.9242	23.4486	54.349	335.709	7.55474	1423.78	1940.37	748.751	17.6923	6.91165	3.94395	4.33922	19.0861	80.0188	18.4917	51.0727	28.9624	456.622	197.5	69.4281	439.021	43.3487	11.5822	16.4512	251.05	288.452	3.87996	155.562	102.676	437.957	14.5866
TCGA-VS-A953	477	1	0.138789	1675.23	1753.67	285.985	0.638278	0.0767215	0.26104	0.546296	0.121455	7.21605	12.9586	3.35893	3534.8	14.939	662.424	0.0200349	18.4284	60.4522	16.2733	315.779	5.93125	1893.07	1913.93	1284.22	193.062	54.0421	40.6018	3.62899	437.751	496.21	26.9922	135.82	121.823	3137.42	958.109	599.518	640.09	92.0275	16.3302	5.17501	165.281	181.852	0.399666	3.15874	147.815	548.662	6.90639
TCGA-C5-A3HE	548	0	0.369	3006.42	2415.43	349.596	0.345569	0	0.504748	1.62753	0.0616472	24.0621	44.846	20.0362	6795.56	7.51262	326.559	48.6254	84.0614	101.998	74.2018	899.039	8.24026	2280.42	3189.55	1273.39	868.751	97.7648	74.4037	23.1952	368.867	694.355	461.558	88.9054	342.947	6051.2	4145.46	3256.18	991.488	156.16	9.26961	5.66112	106.656	112.339	0.9965	3.89458	92.1547	815.744	10.5394
TCGA-VS-A94X	506	1	1.80921	2450.44	1398.32	482.914	0.501782	0	0.0523512	2.23405	0	16.6705	6.28445	15.2344	2257.12	18.7908	2743.72	1.20941	72.21	62.5773	53.3951	717.044	11.6624	1072.5	1769.5	1162.05	136.581	23.9493	35.0154	4.93279	173.002	174.365	25.4317	130.087	21.569	1831.09	517.86	271.698	779.572	80.3145	7.62745	38.7514	142.745	187.348	3.6617	6.13788	131.583	1061.92	15.0501
TCGA-JW-A5VL	474	0	0.428484	2642.89	1367.36	192.901	4.76252	0.305427	1.78148	3.32298	2.45901	59.5657	19.848	7.24922	5896.9	18.5304	643.13	0.706434	62.5805	156.146	42.241	380.923	3.90409	422.32	1365.15	1139.84	322.496	89.163	61.5196	6.55191	464.267	660.032	155.687	91.5406	306.732	4989.55	2840.04	970.64	1640.59	87.5721	11.2551	10.8087	382.878	324.279	3.25391	95.2678	95.8695	578.722	11.2955
TCGA-ZJ-AAXA	43	0	2.16677	1187.99	1461.82	205.901	4.31202	0.214374	2.50078	0.855402	1.14631	17.5456	0.978368	0.588263	454.61	15.2103	526.087	0.0373208	17.9814	66.4904	33.3554	312.727	2.60554	740.591	363.213	317.916	27.6288	10.5716	6.22817	3.9523	27.7593	80.3733	10.5723	27.0359	19.0871	420.152	220.059	70.8599	658.93	24.9707	4.35375	10.5357	315.739	296.086	3.95758	99.2813	86.0537	413.827	7.69386
TCGA-C5-A8XI	254	0	2.51091	4003.45	1474.74	243.666	3.32565	0.555202	2.06895	2.34907	2.22661	18.6458	36.8001	14.6467	1590.14	19.3863	1499.64	1.15988	64.5575	60.1234	86.211	436.025	9.41691	3288.7	3579.87	2390.85	58.684	12.3123	7.9793	8.68437	33.7533	170.594	25.4833	0.931712	124.228	1065.35	765.647	316.513	1051.57	181.78	15.1929	29.6682	104.209	118.972	2.28333	37.3936	80.3899	508.873	12.1408
TCGA-DR-A0ZM	1791	0	0.106434	2717.07	994.933	114.07	4.24867	0.911952	2.23063	0.673946	1.11769	31.0806	28.3335	8.10189	5458.6	6.27033	241.719	0.138278	207.606	136.906	20.7107	445.87	5.57536	2093.23	4475.61	1693.44	200.509	22.8595	7.09877	9.98338	168.671	240.272	47.4835	38.9375	116.26	2441.47	1775.48	309.412	1237.54	277.577	4.95806	12.3974	139.74	131.009	1.43568	3.0972	100.342	295.424	55.1268
TCGA-VS-A9UU	442	0	4.64704	1949.91	894.389	216.759	0.70996	0.380972	0.666635	0.471776	0.530732	3.57164	3.65613	2.39497	1188.46	9.12494	748.76	0	8.84922	10.6953	7.97247	331.358	2.15392	1222.86	1479.11	1042.85	83.6823	15.9836	2.3844	6.52163	72.2292	132.112	12.874	12.4843	112.208	1314.77	727.247	133.201	482.544	67.4662	5.72754	9.2783	155.563	135.805	2.96646	36.5036	85.7173	728.943	14.4352
TCGA-EK-A2H1	799	0	2.4802	4879.19	1637.08	320.532	1.01135	0.159954	1.20509	9.03734	0.227896	29.6264	5.81786	2.93284	2906.51	8.58169	2355.1	11.1735	66.6029	249.523	60.9038	658.355	3.83361	4365.88	6174.88	2916.83	113.615	27.155	21.1206	10.148	139.46	204.368	45.7256	73.7929	168.944	1526.56	1055.19	181.917	1252.77	289.249	25.1866	12.9255	299.274	225.548	1.71036	31.8751	117.67	1398.95	19.575
TCGA-C5-A1BE	2094	1	0.0545837	4485.77	2314.48	309.348	8.9733	1.02087	3.28522	0.784669	1.29288	21.6444	8.49984	3.58293	693.994	21.8482	319.527	0.0183853	43.9038	76.5135	40.3402	514.792	4.08433	2973.67	3866.2	2228.07	24.7086	8.98804	6.05884	3.22448	23.2208	91.2996	45.045	7.41119	38.9533	644.762	381.786	251.577	1293.64	156.03	27.8822	15.1923	127.702	210.064	1.2547	61.2119	67.9557	775.059	20.1731
TCGA-C5-A3HL	621	0	0.836036	3048.12	1695.46	342.861	8.53905	0.0367622	3.60948	0.72839	1.58296	11.3577	6.05407	10.7574	1097.48	21.7826	1861.86	0.0768	56.2441	30.3763	56.3095	486.404	14.0069	2001.65	2199.27	1213.45	68.526	16.0184	11.632	6.21029	52.7464	113.848	11.2976	27.2568	23.0795	1265.05	458.127	85.1464	936.388	89.3972	7.06853	28.231	36.5158	76.6502	1.43125	9.72047	79.4214	733.187	15.3352
TCGA-HG-A2PA	773	1	3.55563	3196.43	1716.26	263.093	9.15711	0.952048	1.76146	1.29306	1.84748	14.3867	24.2859	63.8955	1641.38	17.732	1167.43	0.256636	63.8478	62.1745	52.5235	626.769	6.90759	1390.44	5040.17	4186.06	145.45	48.0973	21.6453	16.9247	98.2881	186.489	36.5584	10.2045	90.6465	1650.23	931.785	99.6251	1934.11	68.3876	1.04493	45.372	212.106	331.793	2.99761	36.7907	56.3945	887.375	9.45022
TCGA-VS-A8QM	951	1	3.12733	3439.72	1027.46	289.632	12.0508	6.59658	15.8327	3.80275	12.2433	65.707	58.2245	29.689	2315.13	18.764	848.369	0.92665	89.6867	64.1878	69.2123	320.611	5.97173	2059.1	2621.84	1891.51	110.122	38.4327	33.1713	15.0291	96.951	393.22	63.9492	72.2086	92.4002	2278.74	977.749	334.947	1432.66	110.031	12.7431	19.8035	174.851	182.36	4.96433	72.5157	85.1023	491.843	26.3116
TCGA-C5-A0TN	348	1	0	5190.29	1653.62	234.847	0.975071	0.0523233	0.406919	10.9179	0.0662651	11.3397	4.65986	1.4097	325.159	12.4866	2277.7	0.464563	20.7165	67.7666	45.3898	613.434	9.65925	4507.19	5954.35	3690.25	27.6237	4.35908	1.71016	5.57843	15.6446	33.2396	5.62685	1.29315	71.1901	203.405	255.077	79.0157	1429.08	308.825	22.3983	16.0068	281.587	159.329	2.06578	33.8991	68.5742	799.035	6.61876
TCGA-C5-A1M7	1409	0	25.281	3018.62	1468.39	327.782	4.0596	0.900415	2.8236	1.11503	2.17032	20.2549	5.54149	1.71726	1838.47	15.9324	258.462	3.18567	46.125	56.0705	22.5557	404.556	10.0458	3910.26	5169.91	3108.82	124.674	21.9262	9.29142	14.6766	138.171	223.688	24.6669	45.7298	29.9263	1863.89	1436.95	200.535	891.888	151.017	2.73495	15.5174	176.794	245.812	2.67576	21.9742	107.214	538.511	14.0303
TCGA-DS-A1OB	861	1	1.05421	2147.57	925.521	305.048	1.22821	0.259003	0.975659	1.38317	0.471522	26.8538	4.73509	1.09032	1021.85	13.4571	417.307	0.270542	78.139	129.447	26.2561	264.846	14.5001	1464.28	1639.8	955.566	57.2832	18.4826	6.42782	2.96553	89.6121	163.55	35.5793	10.6093	83.2819	1105.73	868.949	147.319	946.902	57.1982	5.12349	17.0982	171.632	235.797	2.43216	40.0194	185.84	450.515	49.3352
TCGA-C5-A2LX	2526	0	0.052325	2608.89	1484.32	108.51	95.6998	2.12597	4.36305	1.27456	15.2999	57.6549	47.0103	35.4831	2830.64	9.9804	379.275	7.08505	51.6512	150.796	91.8262	383.007	9.03343	1799.19	2317.34	1430.98	103.327	36.1128	14.0333	15.1512	180.774	566.688	83.5281	209.15	221.437	1715.04	1485.36	252.113	749.324	105.306	7.74348	5.75093	514.602	362.166	3.62685	7.13826	93.0271	427.542	8.25947
TCGA-C5-A7CJ	3097	1	0.665323	4565.56	1145.28	387.39	30.521	3.32539	17.3627	2.68998	14.3325	64.8951	21.8657	9.83433	2094.88	30.5927	664.245	1.17652	93.1726	145.684	47.5858	552.583	7.67329	1594.44	2638.79	1253.53	79.014	28.948	18.9104	9.54393	122.632	316.335	59.3212	95.5885	28.3478	1953.65	867.214	211.103	1032.36	110.767	10.907	32.7443	107.908	159.258	3.49989	71.2336	119.183	611.263	19.2496
TCGA-C5-A907	448	0	0.353379	6611.73	1602.39	321.308	0.280027	0	0.102254	0.293077	0.0666064	56.542	7.67184	2.24352	8171.18	16.9644	218.629	169.505	177.084	58.9067	44.1995	1291.02	7.01996	4487.51	3766.71	3431.41	502.596	79.2931	18.0674	38.263	298.293	609.516	150.113	14.9237	282.068	5850.84	5645.71	925.472	1092.98	404.735	10.2789	6.82812	118.93	102.586	2.10526	10.0329	114.519	886.449	7.24077
TCGA-EA-A1QT	1243	0	0.0689401	1337.93	1350.28	143.74	2.59219	0.240089	1.86718	1.25533	0.895295	15.5904	7.81348	2.39574	476.382	12.7751	311.213	0.0696628	41.3067	94.8104	53.1767	443.731	4.56402	592.895	511.505	636.383	26.0233	9.89705	4.82333	2.18316	59.1032	118.615	30.0257	18.5093	25.3	691.189	412.72	87.423	581.337	19.0269	1.35093	7.94994	302.851	309.432	1.88702	55.7725	60.8081	450.594	16.0093
TCGA-VS-A94Z	1015	0	0.0547595	4679.77	2092.89	439.879	0.63462	0.105947	1.28742	3.08318	0.368987	91.7315	130.328	45.0365	3269.94	23.6705	699.086	19.2561	245.936	226.83	107.633	482.306	15.8083	3391.67	3679.98	2786.65	151.033	51.1809	43.4325	11.2159	214.546	519.801	113.935	237.598	119.617	2587.99	1392.39	477.697	1322.79	173.938	20.2035	26.435	271.842	253.293	4.35719	107.758	140.501	985.596	53.8261
TCGA-C5-A1BM	2520	1	0.014339	5865.68	1224.9	337.825	26.2192	2.46909	6.0681	1.87235	7.57155	76.4308	8.78599	2.59529	4512.25	13.0795	957.573	0.579573	226.888	429.404	47.632	485.387	6.765	2962.18	4041.98	2532.22	152.284	48.5363	39.4341	9.14409	346.572	558.994	84.9276	89.6167	124.547	3951.7	1598.46	369.564	1327.03	148.306	11.2393	29.9158	271.577	292.967	1.91679	63.9903	102.007	573.929	39.0764
TCGA-C5-A1MF	1617	0	2.89711	2312.59	2873.41	100.886	0.102208	0.153568	0.933048	1.64023	0.0486218	8.89305	5.04031	3.79266	1204.33	4.06641	346.065	1.76451	42.1438	69.3351	87.8883	376.162	2.51033	3949.08	3761.58	1355.09	57.7206	10.2627	4.1249	7.89806	34.4468	138.431	16.708	37.9889	39.1957	400.547	911.577	340.894	484.839	170.267	4.43523	8.88605	186.446	319.324	1.09472	14.1471	73.6044	323.178	4.47249
TCGA-MA-AA3Y	542	0	0.956578	5399.32	2241.81	275.816	0.930676	1.27496	1.83915	2.59747	0.494823	36.7801	36.5017	9.7264	4723.25	15.1418	973.332	0.171841	124.626	176.465	29.5873	798.6	5.71207	4080.84	7932.12	2748.41	249.35	57.053	86.0458	8.61528	447.718	592.687	109.305	38.2866	194.138	5293.86	4395.27	1694.38	1639.39	265.937	16.597	9.03441	379.039	457.167	2.45822	7.02146	175.514	963.31	51.8563
TCGA-EX-A69M	253	1	46.9333	7174.71	2431.44	296.922	6.63709	1.62544	3.84356	2.47527	3.19909	42.6564	32.3281	14.0715	5666.02	17.441	446.474	0.11472	319.969	141.829	65.6597	913.108	18.9304	4434.57	7795	5323.81	342.887	58.5714	21.0032	16.063	384.535	470.484	158.335	163.784	266.39	5279.61	3145.19	1971.48	1223.86	331.597	20.5784	33.6836	225.66	256.535	1.99942	1.57001	82.1906	1380.92	4.93679
TCGA-WL-A834	791	0	9.74819	465.539	1448.98	141.427	13.0472	1.60028	8.55622	1.30934	4.95814	14.0912	3.70779	1.11209	460.642	10.1336	1440.58	0.0298496	24.2315	35.7289	32.5371	298.098	4.94527	180.522	245.432	135.594	20.0737	9.31735	7.37269	2.23136	48.464	91.4691	24.6885	2.4065	31.3776	519.792	289.627	77.0708	357.827	9.82374	1.1758	2.8316	349.097	348.104	1.47297	108.504	55.2192	519.418	96.8443
TCGA-VS-A9UL	442	1	56.0255	1473.46	5412.02	453.003	0.145744	0.145988	0.425757	2.48579	0.508441	4.44367	5.18381	3.00455	186.096	31.5849	118.524	0	12.4032	9.82354	132.499	1036.81	21.6573	1204.19	688.717	768.382	22.2621	3.10621	2.28425	0.767263	16.1208	29.4791	4.6599	4.67708	6.10463	131.898	76.9948	39.4377	195.816	31.6127	7.73953	25.838	322.418	253.093	5.80381	8.67211	83.6576	1243.86	12.7552
TCGA-C5-A1BJ	4385	0	0.654955	3297.81	1271.73	236.05	14.1599	2.11198	10.0926	2.38136	3.87131	34.4232	17.1876	6.33897	808.775	20.8101	473.103	0.208996	68.3849	59.1944	49.3469	431.223	7.41573	1672.27	2504.24	1550.22	42.5415	15.0966	5.99074	5.72517	77.5588	119.184	14.3445	64.4877	22.077	830.341	265.178	141.92	841.555	117.437	13.7385	23.5681	183.678	200.703	4.59583	59.8727	83.8774	608.525	65.5047
TCGA-EX-A69L	602	0	8.72222	11976.1	1776.29	400.53	19.5441	1.04876	6.76593	2.95166	7.5768	74.4669	62.4932	18.3377	15209.2	9.36914	865.173	0.398357	172.37	280.145	77.4329	1130.2	14.7532	3308.92	7833.05	5474.81	563.866	106.173	118.448	28.0964	365.199	1418.8	464.536	297.29	327.039	9985.04	6674	1163.5	1736.49	389.555	28.3279	27.2463	387.301	335.353	5.88156	46.1143	138.135	759.245	34.4705
TCGA-MY-A5BE	1066	0	0.0851593	8280.87	1257.8	205.785	11.2583	1.0435	4.9119	5.54294	3.06042	160.418	272.685	152.983	7978.16	13.5786	733.711	2.46682	292.416	408.03	131.988	591.724	10.3953	4800.48	7766.32	4510.95	282.181	113.071	93.7827	35.9158	607.415	1257.16	202.382	466.376	331.519	6325.94	5424.27	441.752	2319.85	407.125	25.1182	23.2435	71.1535	73.3024	4.48728	52.2923	113.823	515.426	11.6974
TCGA-EX-A3L1	463	0	0.129487	7021.46	1672.93	320.777	8.726	1.04386	3.08488	9.28133	1.1898	22.1399	4.66429	1.0937	821.465	17.313	1771.42	21.6111	60.2175	95.2262	68.9813	542.072	5.84014	2843.98	4227.97	2321.11	42.5248	11.2241	4.25387	4.20084	47.2425	81.4546	13.1849	11.466	16.296	798.081	549.241	78.7728	849.473	160.697	13.579	20.3318	129.069	115.085	2.10643	7.54182	78.006	852.13	18.8672
TCGA-IR-A3LL	1106	0	3.59638	2757.41	1129.5	185.043	2.74081	0.255606	1.98785	2.14536	0.611459	66.435	47.9701	16.4937	7534.16	8.41618	490.164	0	139.519	405.519	55.8349	335.658	5.55712	2520.8	3824.7	2027.9	178.551	33.4995	15.0102	5.58674	252.698	460.99	73.4211	83.4753	141.647	2927.5	2121.62	359.777	1242.42	237.294	9.07887	10.5405	261.6	174.223	1.89996	18.359	143.907	299.19	31.5314
TCGA-C5-A1MH	1186	1	19.4206	4580.6	1416.07	204.978	0.793535	0.885704	1.6558	3.71228	1.16485	64.3608	36.2492	14.5573	3920.26	15.7875	1000.92	1.4945	166.64	267.481	59.9455	345.315	6.0124	3553.62	4498.28	3229.42	218.516	66.285	34.421	6.80339	370.92	547.135	118.731	193.422	292.435	4471.91	2479.09	851.689	1481.97	217.141	34.071	18.6059	230.564	305.581	2.80197	39.2296	84.3791	437.579	8.37788
TCGA-VS-A958	1525	0	12.8188	5629.35	1600	514.279	1.20194	1.26415	2.63339	1.90092	0.762377	53.9988	84.2993	33.7435	8849.21	12.1294	953.15	0.0943195	218.579	186.768	46.6063	430.059	6.83644	2954.49	3357.28	4799.76	394.958	87.674	126.11	9.53654	340.783	821.946	209.558	66.6186	358.301	5693.82	4099.94	503.055	1842.41	254.887	28.8652	12.8371	44.7781	66.7543	1.98056	7.63152	34.5936	542.577	15.4068
TCGA-C5-A7UI	2888	1	0.323691	3581.4	2220.11	173.117	0.69469	0.0521889	0.558076	0.581653	0.13219	19.8728	13.7634	9.17856	3507.7	3.78654	223.341	0.190799	28.6875	97.7259	40.144	573.895	7.18414	7838.25	8346.64	9001.58	281.417	52.8784	8.65586	28.2515	262.387	508.451	52.3509	290.593	145.34	3295.67	2889.31	1469.24	2264.52	749.967	43.7317	16.8769	248.611	274.464	1.86015	15.3496	65.8423	802.497	61.8415
TCGA-EA-A5FO	815	0	3.17521	2826.29	1074.47	275.962	2.08606	0.18806	2.19381	0.504581	0.635118	2.46144	7.43571	33.6374	831.88	26.0745	573.119	0	57.5608	6.34994	92.6028	417.048	9.32262	2270.83	2322.85	1719.84	49.9356	10.2946	6.23381	0.988376	37.7754	73.411	13.47	4.07401	60.8069	705.457	391.57	56.2164	718.806	128.11	7.29145	18.0172	85.229	168.686	2.19994	2.28572	90.7889	431.353	2.47111
TCGA-VS-A9UM	829	1	55.9599	3222.11	1208.29	298.848	1.80794	0.129354	1.06886	0.360418	1.35153	53.3709	18.4471	6.00206	1622.48	16.5372	455.653	2.39833	111.756	136.647	54.7012	379.709	2.33709	1493.47	2731.54	1759.69	66.5468	21.9795	15.1574	6.50704	103.504	230.782	51.1103	22.3785	70.6121	1168.69	939.954	401.428	1095.64	130.1	3.53119	18.6761	173.872	227.583	2.48259	108.357	100.619	525.233	57.6889
TCGA-DG-A2KK	2496	0	0.949961	348.07	1500.71	287.473	5.78694	1.16639	2.64572	0.722201	2.41721	22.2273	9.57911	83.3769	3797.25	12.8583	1467.88	1.60602	31.4639	75.699	102.004	254.708	3.24077	1904.98	3245.87	1752.77	207.753	78.8589	72.1411	4.246	320.056	456.797	64.2972	212.271	80.0831	3709.48	2175.16	633.434	762.952	89.4606	5.98504	13.0968	135.529	90.0076	3.13981	2.74827	83.2647	827.854	7.61123
TCGA-VS-A9V3	540	0	0.651177	5788.68	1371.61	318.751	1.78883	0.0839917	1.46971	0.988105	0.212744	47.7571	17.7333	7.04016	3616.73	18.5267	804.074	0.0438669	251.685	116.804	68.2851	722.023	1.07361	2187.25	3482.8	1897.35	139.779	34.559	27.9487	11.5403	139.285	243.279	36.1468	31.4448	204.304	1935.38	1233.41	199.93	780.992	117.681	8.04162	41.7259	202.626	194.32	1.84227	191.562	123.054	657.499	58.856
TCGA-ZJ-A8QQ	2056	0	0.720414	3019.58	978.692	266.623	3.02241	0.224812	0.480799	0.167037	0.540956	9.23798	1.96763	0.605689	801.918	11.0706	533.192	0	15.1169	48.8637	41.3791	304.973	4.69728	878.392	2930.82	1341.93	73.96	12.0594	4.28364	2.46434	48.144	70.5431	11.0287	13.3347	104.418	725.277	491.823	79.548	1224.93	151.245	5.72792	8.86354	196.882	220.511	4.58584	36.133	121.138	505.889	7.48648
TCGA-C5-A7UE	4738	0	0.270117	1341.72	1018.38	92.8621	5.18579	0.0950207	1.80126	0.235338	1.17331	7.85258	2.75394	1.92004	409.985	11.6218	334.231	0	7.00705	27.7758	31.9711	264.858	1.75181	1047.52	1193.49	771.929	30.523	5.96564	2.46143	3.56711	17.2611	64.4722	5.45371	18.8741	7.32506	410.865	136.976	70.3272	582.168	69.1161	7.02994	3.94202	153.587	178.824	0.625254	86.939	47.6253	349.158	14.6475
TCGA-VS-A9V2	555	0	0.501638	4887.52	1074.94	423.874	54.4121	6.85096	22.9215	2.08562	17.7144	45.7731	20.1188	8.28896	3226.87	15.7039	915.137	0.805071	95.9363	85.3429	39.0483	378.959	14.9882	3598.98	5048.65	2463.38	222.238	49.7188	24.7542	13.8024	149.53	453.656	87.7365	50.9523	154.072	4759.13	2525.04	1090.22	1783.37	282.454	34.0615	25.1247	411.074	467.303	3.60019	78.5257	89.0802	545.391	12.9994
TCGA-C5-A1MK	74	1	0.233117	3908.82	1329.7	261.021	0.927835	0.205012	1.07621	0.787017	0.33753	21.479	6.78384	3.59024	638.918	18.1183	348.434	0.128488	107.578	79.9827	48.988	465.613	6.08772	1282.72	1395.66	1327.64	50.8329	12.4964	7.72719	3.32477	45.3964	114.274	24.3838	12.2353	13.5531	838.537	524.918	55.7457	708.567	76.181	0.162219	22.9393	246.554	292.299	2.56313	139.288	102.36	625.566	82.3115
TCGA-MU-A5YI	1053	0	6.43644	3654.74	994.966	293.719	6.56676	2.96956	13.1768	4.32979	14.2244	37.9635	8.20021	4.05049	1962.23	18.9455	442.583	0.450271	79.6947	89.4104	78.8717	450.041	8.6536	1938.58	3424.06	1253.41	96.7423	29.6829	24.1314	4.89067	76.1377	362.875	95.1155	72.5585	178.156	2463.03	1368.38	528.688	1435.12	154.189	18.7598	25.1022	198.616	261.271	2.28495	57.1116	71.9469	402.361	4.90335
TCGA-EA-A43B	791	0	15.8531	2026.46	2041.37	205.534	0.37388	0.449406	0.819149	3.13043	0.391292	24.8792	24.7344	12.1079	2562.38	4.74693	1808.17	48.6739	50.9337	118.523	103.961	437.274	7.55344	6862.86	8592.34	3843.83	183.945	22.7773	5.52776	12.7797	114.944	272.215	24.0741	14.0893	46.0699	2056.11	2317.06	299.467	1535.19	501.577	16.6243	8.86932	266.183	219.056	2.80316	24.2136	62.8624	617.618	45.4459
TCGA-EA-A5O9	788	0	16.1736	5554.14	1684.44	155.534	7.29335	0.324691	1.45984	0.32669	1.18222	13.7623	10.6256	3.21969	2919.4	11.9563	541.499	0.127184	99.6975	73.4154	52.2492	522.047	4.86865	3477.18	5580.37	3237.67	167.687	26.296	11.826	2.98631	143.929	226.289	29.9314	7.72739	201.338	1891.7	1835.48	1225.56	1254.2	124.985	7.0652	15.8928	373.957	226.449	1.51337	12.5055	95.1063	579.668	39.186
TCGA-VS-A8Q8	978	1	4.22621	3234.88	1479.69	152.908	14.1954	0.735474	2.73372	1.12507	1.83549	29.6559	22.9351	8.61248	3913.26	8.62893	875.471	1.31053	93.0833	142.366	27.0304	396.829	4.88134	1487.69	1416.83	1600.28	175.745	26.6042	12.3201	11.4987	167.879	322.844	54.1313	121.932	150.708	2782.7	1366.9	533.637	937.679	116.09	13.693	15.6949	147.368	132.842	0.972656	152.296	90.0717	491.589	19.1671
TCGA-C5-A1BI	1112	0	0.106106	2355.81	978.611	313.484	3.82568	2.34943	4.83397	1.45471	2.83101	34.368	20.4632	8.74025	1219.45	9.86668	687.775	8.0771	92.4269	116.981	29.8145	310.613	4.79402	910.098	1444.32	875.641	66.8169	25.4491	15.442	5.83994	131.803	219.719	78.9734	24.9507	107.016	1522.46	1016.48	413.609	708.607	44.4028	7.79706	14.351	156.768	185.366	2.36398	88.8888	92.9851	550.572	70.4173
TCGA-UC-A7PF	2859	1	3.07636	5160.71	1967.25	334.549	33.5957	3.37663	13.1301	3.0475	9.74864	75.761	53.5179	20.3877	4899.62	13.933	894.237	0.239124	227.521	200.173	51.924	505.216	8.27214	2365.43	9250.45	5705.66	412.105	89.9736	19.1634	13.9221	473.024	751.747	209.569	232.597	242.573	6371.15	3390.76	1050.12	5061.05	165.577	1.22269	35.5545	172.15	119.487	2.79305	121.159	67.4654	599.904	14.5465
TCGA-C5-A7CK	4086	1	0.186098	930.947	1002.77	378.326	0.745535	0.160025	0.73893	1.0156	0.379995	7.14808	1.73538	0.808387	240.079	17.5615	385.897	0.0835772	16.6053	25.8202	19.2716	359.439	7.73946	597.029	907.947	831.784	18.39	4.26807	1.94746	4.50554	13.3016	34.7329	4.43923	6.81129	3.0499	209.326	107.295	24.8039	380.362	37.5442	3.13389	9.54622	152.457	176.06	2.61055	93.6874	113.382	662.463	9.2269
TCGA-FU-A3TQ	795	0	5.69003	1634.82	1228.41	256.776	18.8325	1.54767	8.97039	1.24757	8.54287	30.2119	4.85377	2.4695	1855.63	23.3694	699.792	3.32475	58.088	57.5119	17.7274	407.522	2.46927	902.38	1249.3	660.62	70.5562	21.7724	12.6411	5.9854	96.1841	176.313	37.0074	60.1414	112.879	1654.86	728.277	306.197	597.372	25.5654	5.93823	17.3959	112.216	181.655	2.00156	103.853	131.238	660.779	52.8139
TCGA-VS-A8EG	1386	0	2.38358	1756.74	1411.22	320.259	3.16094	0.516233	3.94783	1.21462	4.09705	15.462	6.89626	9.58132	689.837	23.5109	824.327	0.0718976	74.9895	30.5289	37.9314	315.912	8.01993	1000.3	1756.64	660.882	40.8669	7.32263	4.40367	1.73124	30.528	76.9427	14.1388	10.3958	79.2198	590.931	246.417	83.1786	505.787	60.2387	6.72625	26.3262	303.275	369.242	3.62337	43.9042	100.349	595.526	47.2604
TCGA-C5-A1M5	2052	1	2.45698	5424.08	1316.38	250.782	26.3577	2.77013	12.3675	2.1387	10.4598	45.678	21.0708	16.4316	5038.87	21.0064	662.682	0.0357228	66.3599	87.8438	58.3973	401.376	9.36503	3649.91	5498.69	2469.17	277.304	74.2213	97.2707	18.7185	393.283	586.289	114.397	103.461	75.9979	4924.35	3349.1	357.733	1522.08	321.264	17.0752	22.6087	182.742	235.493	3.30054	71.665	74.0878	444.496	8.14917
TCGA-C5-A3HD	1582	0	0.146796	4040.68	1005.75	486.654	0.40506	0.568032	0.394427	0.301467	0.154154	3.22337	0.903363	0.18219	815.657	15.8954	843.71	0.847628	16.118	15.9702	19.8027	471.879	21.2339	466.964	5696.1	2727.16	115.099	13.6303	1.69293	6.15354	53.8137	49.2997	2.36958	2.85973	7.65213	729.614	652.466	47.3466	1142.41	363.131	0.481568	15.3489	281.132	420.158	12.7039	40.5912	65.4922	539.05	7.73451
TCGA-Q1-A73O	428	0	0.196835	6918.66	2247.25	439.738	1.18283	0.211572	0.8227	1.2052	0.375126	17.2978	21.6363	8.01195	3061.08	22.6683	1943.59	0.574597	34.9872	63.7437	18.2758	709.236	10.828	529.777	901.306	3437.63	136.95	30.2308	13.1535	8.35552	112.769	234.719	44.0138	45.5497	138.689	3101.59	1149.61	487.268	1443.63	287.082	14.3303	19.1142	330.518	394.423	2.9468	16.3486	164.516	884.253	21.2364
TCGA-EA-A3HR	940	0	1.02363	1606.94	1280.06	297.404	12.4532	0.916342	10.2011	1.66552	9.9766	19.1106	3.88071	4.62349	721.567	14.048	333.902	5.82019	54.0605	44.743	30.5831	397.843	8.23254	582.651	974.275	515.413	30.1698	10.6743	7.17405	4.26114	46.9314	112.699	15.4357	24.2163	32.5998	728.126	253.104	102.499	617.63	38.0159	3.18095	22.6071	149.248	322.064	6.41871	5.75311	93.3394	648.887	35.9483
TCGA-C5-A8ZZ	636	0	0.546861	2690.09	1991.1	527.067	0.0352094	0	0.257139	0.655116	0.133997	17.5359	1.36063	0.554283	640.965	23.7312	394.279	0	26.0251	54.4305	38.9774	745.525	2.7959	1386.68	1643.57	1630.69	30.1428	10.4793	7.21066	3.49532	60.9084	99.9761	21.1584	11.2829	13.0171	528.411	385.973	64.8375	529.02	56.4114	6.32083	9.88405	142.218	154.565	2.69783	151.788	128.132	1217.27	16.6211
TCGA-FU-A2QG	579	0	0.311519	3317.43	1013.47	10.997	0.782223	0.271222	0.585916	0.223912	0.209911	5.12766	8.4102	5.32259	740.879	14.0936	525.544	2.39236	41.5721	29.4799	18.8286	410.43	1.69639	2031.92	2885.2	1894.05	97.2017	24.5825	1.80229	3.00928	72.9254	122.669	14.3348	19.1715	86.7021	1492.73	713.123	259.677	884.821	153.228	8.32205	10.3345	75.2241	113.378	1.43767	106.929	61.51	586.164	6.09936
TCGA-C5-A7UH	3988	0	8.12446	686.537	1243.28	294.474	0.3059	0.183847	0.446807	1.19525	0.291043	24.7205	9.91568	2.82059	643	12.435	696.799	0.0480095	43.7959	91.6523	27.0879	495.498	1.48005	352.05	495.585	288.435	31.8053	16.0189	11.1709	2.79519	63.124	132.392	39.4216	12.958	59.9068	700.776	509.984	229.192	326.941	24.3945	20.0388	4.09475	401.743	296.88	1.99105	11.5537	120.548	476.167	9.24839
TCGA-VS-A8EL	1992	0	2.00653	2073.46	1585.82	185.799	3.70111	2.09847	1.29199	0.866214	1.32881	45.5958	27.2947	8.84703	1622.82	9.12606	722.877	9.64465	92.8247	173.041	52.1334	319.675	3.22398	807.475	1361.73	1197.7	81.5982	29.0326	19.1656	3.88636	160.764	319.745	68.0954	17.3196	95.2808	1375.29	1094.25	195.003	973.068	61.3633	9.99037	5.60547	99.6619	132.221	2.76167	14.5093	75.1525	819.434	122.951
TCGA-EA-A3QD	397	0	37.6522	6612.21	965.468	227.572	8.51445	3.75819	14.8352	4.84199	11.6345	94.1035	84.9429	31.2227	6294.95	13.7825	677.539	0.0793056	145.53	381.407	96.5854	327.492	6.812	2988.07	4661.04	2562.57	304.175	84.605	46.4754	19.1817	476.22	786.129	79.8129	494.398	225.863	4349.82	1538.66	779.803	1590.65	161.016	7.62956	12.3723	582.136	471.019	4.51711	50.0322	79.5372	361.073	19.4315
TCGA-C5-A1ML	636	1	1.57278	3057.64	2106.35	540.157	25.7497	2.29775	8.75369	6.72902	6.56715	27.2389	5.79291	11.5725	721.076	19.2444	1847.4	0.129736	51.2453	101.729	69.6912	410.743	21.6159	6949.24	7429.68	3565.38	53.0591	37.2394	17.8143	17.9044	77.4678	172.983	31.1032	40.7577	176.778	1715.57	676.907	223.729	1623.19	235.792	75.8209	39.9887	80.3163	93.2636	2.07725	103.757	129.577	1943.93	7.41719
TCGA-VS-AA62	469	1	0.360301	6318.46	1839.5	377.076	4.40759	1.21992	2.25889	1.65457	1.47141	69.226	62.3727	17.1727	6681.87	18.6281	1472.49	4.21724	161.615	168.296	37.771	652.755	11.5666	4050.96	6041.05	4956.1	572.253	127.624	313.122	46.4506	873.397	947.86	636.79	755.235	425.845	9169.74	4730.64	1743.86	1588.67	363.289	49.1834	20.7796	137.206	152.432	3.75883	7.49076	102.727	700.62	6.35724
TCGA-C5-A7XC	1551	0	21.0195	3262.35	2109.96	385.24	22.7517	3.47739	12.3186	2.81	8.80793	37.1182	9.09531	19.0993	2758.62	13.7906	833.986	4.83284	91.5541	104.139	78.6338	390.272	6.12845	1055.33	2131.14	1509.27	153.765	58.9933	32.4821	13.1428	114.819	237.822	48.1425	59.8845	129.097	1853.61	954.418	230.215	831.732	99.7733	5.08336	14.5828	153.28	192.292	3.61974	85.5216	111.641	587.299	20.6676
TCGA-VS-A9U6	1320	0	20.4081	3294.84	3246.58	482.539	85.7147	1.10705	22.7346	1.28524	17.1457	48.3694	15.2281	23.578	4166.15	26.7672	1038.72	0.0963646	82.0019	73.6925	64.2395	641.987	21.2602	2907.98	4976.14	1837.9	439.894	94.4684	113.843	30.6845	519.84	480.704	114.287	477.328	191.783	5725.11	2181.74	881.713	1000.66	207.21	17.5924	43.9928	883.138	515.213	4.17348	34.9305	123.129	702.8	17.2878
TCGA-VS-A8QC	350	1	0.366566	2946.84	1343.87	238.802	2.47118	0.458907	0.527226	0.154987	0.713272	14.7812	4.13181	1.93576	633.101	10.582	495.628	0.762605	31.1773	41.8975	25.4101	533.25	3.46623	1420.71	2241.87	1349.92	34.3812	9.61418	4.77244	3.06963	33.3513	87.0984	28.2545	5.23168	68.819	507.82	556.627	303.09	821.282	91.1031	14.9538	15.4708	279.925	232.629	4.80405	234.241	84.9826	575.588	44.2067
TCGA-MA-AA3Z	595	0	0	7216.88	3225.09	217.7	19.6939	1.98549	6.28854	0.51554	3.73124	28.0538	60.3597	18.7418	2089.81	21.8072	731.111	0.234155	119.08	102.694	60.9778	910.581	3.68409	4264.92	7172.41	3942.18	188.673	42.4758	32.3582	10.7236	202.585	332.194	32.233	163.627	127.771	2957.67	1193.44	525.588	2129.61	234.171	49.3613	24.8887	182.904	221.224	2.56381	82.4183	67.8247	1174.84	35.7614
TCGA-C5-A1MP	109	0	0.700223	4873.78	1193.78	199.335	142.33	24.0848	44.6318	1.64661	37.4606	106.285	29.6435	12.4672	5259.29	14.4817	798.974	0.13103	126.45	275.629	90.7118	500.177	4.37863	2012.9	3774.25	1529.26	211.011	78.3568	64.1517	22.5661	382.094	1153.97	310.886	304.558	406.404	5721.49	3353.17	641.689	1307.72	194.465	19.1765	29.6219	100.921	107.896	1.81594	27.7344	75.318	513.688	13.3144
TCGA-EA-A3HU	1013	0	0.135893	2001.44	2072.74	349.627	0.984307	0.492977	1.66135	1.38375	0.894877	57.8312	38.7944	13.2572	4172.64	18.966	762.947	0	238.961	238.365	126.587	367.293	20.1403	4210.33	6933.13	4800.05	162.707	49.3432	40.8873	9.12988	302.128	478.213	97.0481	53.2172	77.5862	4435.68	2682.57	363.464	2220.39	221.304	76.7408	24.792	162.541	193.662	2.66719	61.227	112.768	1035.05	25.1955
TCGA-MU-A51Y	854	0	21.3388	5108.66	1069.7	369.149	7.82398	7.10039	22.4444	7.39523	15.0666	76.1449	41.5166	12.7392	6032.18	17.2914	850.783	0.221028	183.943	148.34	82.0386	337.45	9.40888	3830.34	4013.05	2458.16	310.249	99.8388	78.104	11.6506	398.337	832.163	244.232	197.133	380.63	6198.03	3280.27	2156.87	2018.54	325.987	28.4263	35.7454	66.7058	89.0403	2.08856	74.1123	85.5576	364.439	10.8451
TCGA-IR-A3LK	908	1	0.0581593	1504.15	1032.27	338.423	4.2688	0.487607	1.23973	0.510931	1.18756	31.0428	12.2963	4.0422	2801.8	9.15875	568.569	0.626869	148.767	165.005	59.5964	226.4	2.59084	516.752	878.876	732.518	116.273	24.7064	16.1328	19.9665	124.565	192.03	44.1359	80.8893	55.8557	1890.82	698.068	144.846	907.166	32.6453	4.33313	8.54715	2871.62	2732.01	7.03412	54.4978	108.149	1473.92	1049.22
TCGA-C5-A7CH	4694	0	25.1887	1734.81	1181.88	130.462	3.0993	0.507168	1.56873	0.228382	0.992653	8.05555	3.00883	0.586592	531.089	14.5228	754.906	1.27625	12.3373	27.2885	29.9319	232.88	3.47941	1936.16	2546.91	1073.37	36.3471	8.64944	3.65516	4.1194	21.6632	66.5534	6.08176	29.458	22.2831	582.581	123.654	69.3206	1008.94	88.0782	4.99806	12.8457	163.891	173.82	2.2754	246.106	60.7379	485.315	9.19605
TCGA-IR-A3LH	2394	0	0.194525	5393.99	2984.8	416.288	3.1812	1.24199	2.34157	4.00816	5.4099	244.251	87.2341	18.5617	8703.62	15.4354	1435.82	27.3421	324.96	730.021	152.927	586.094	13.3222	3833.79	6017.82	5835.49	430.875	146.296	199.344	60.3861	640.76	1276.8	510.607	620.691	284.073	11919.7	8087.81	1585.9	2746.58	527.441	24.0027	35.5969	194.172	172.356	8.52337	17.1039	111.562	1113.99	12.5775
TCGA-DG-A2KL	1367	0	5.41866	5104.3	1298.49	361.839	41.9639	11.8916	23.4083	1.03219	19.3764	42.0373	9.82655	6.90337	2863.1	17.8971	841.574	7.44895	86.5746	126.783	52.8176	515.515	4.57137	2171.5	3448.1	1786.11	108.904	38.1898	16.9771	4.75618	187.761	309.403	119.046	33.5366	287.982	2502.8	1835.73	630.065	977.909	100.857	3.16577	17.3477	172.289	224.301	2.11263	46.5793	118.772	574.187	20.0523
TCGA-DS-A5RQ	512	0	1.19776	3496.23	1432.36	220.997	11.1593	1.0451	10.6014	2.16637	6.15746	23.4435	12.2623	7.78739	2097.12	14.0478	952.048	1.51883	91.8727	93.3056	66.5317	413.617	5.45076	1936.29	2635.84	1862.43	102.385	27.1388	13.2715	4.57153	105.414	257.66	69.9393	10.7309	184.462	1887.56	1426.41	584.773	1041.9	128.351	17.7254	21.6309	385.838	369.814	1.47007	84.553	78.9637	518.096	45.8228
TCGA-EA-A1QS	1203	0	0.0408362	1642.65	2366.64	307.158	19.3248	1.58017	10.2536	4.84308	5.67844	49.3847	6.8241	2.27647	1466.45	19.344	637.234	0.618964	33.2762	98.5548	95.2941	650.578	12.051	935.663	1248.83	1104.31	95.4284	28.2349	21.8126	4.59731	118.299	231.175	22.4666	102.84	168.303	2047.66	446.741	189.949	642.295	45.1452	3.43841	29.4996	159.311	122.109	3.79087	93.6948	63.0391	893.481	5.62473
TCGA-DS-A0VL	81	0	7.50454	5042.13	2233.15	305.844	5.9664	0.574652	2.83041	1.20975	2.49868	23.2172	22.9859	6.39362	2392.95	13.1388	996.718	1.56066	97.0765	101.341	68.8492	577.861	5.5844	2524.68	4449.08	1942.56	177.116	25.6134	8.68509	6.15539	80.6474	198.394	25.3133	43.3082	24.8687	2704.49	703.812	312.979	1436.45	259.176	29.8284	26.3154	438.152	398.202	2.49987	64.1367	77.2617	904.231	39.2424
TCGA-EK-A2RM	50	0	0.330486	3293.01	1408.15	176.994	0.283709	0	0.207197	0.950181	0	12.1578	1.66909	16.5253	450.903	9.01142	653.424	0.467531	106.048	81.1173	130.773	747.147	12.3437	3374.15	3073.47	3619.28	63.1028	7.70305	2.40115	7.71323	23.929	39.3525	12.2502	0.273135	83.8022	401.345	534.277	135.543	768.314	216.867	6.88086	13.0852	221.002	196.017	2.94522	9.87145	76.7653	696.011	29.0932
TCGA-EA-A44S	369	0	0.366892	3793.5	884.065	189.966	0.787405	1.53801	9.81423	0.659281	1.32352	36.0714	16.3496	6.37494	2048.78	11.7209	381.02	0	59.8927	158.42	43.399	401.247	2.45258	1904.9	2391.62	1477.56	74.3353	17.5145	6.11564	4.05642	68.3456	204.009	16.0505	62.5578	24.5451	1033.95	390.578	165.258	817.508	108.177	6.45931	10.8344	129.347	107.735	1.31911	134.148	121.422	336.908	21.9265
TCGA-JW-A5VG	834	0	0.0490989	10192.7	1488.7	334.132	0.284509	0.142492	0.323215	4.55843	0.0902302	19.7057	14.4406	4.47888	4054.35	12.0685	1392.08	15.281	39.9779	152.244	52.7627	824.3	3.10571	4341.55	7581.82	4434.82	201.706	33.0939	14.9958	6.52605	167.4	248.157	30.3508	157.213	72.8795	2657.14	1412.83	737.053	1323	285.973	55.5478	13.602	244.942	141.691	6.35503	8.59062	134.009	940.783	14.1125
TCGA-VS-A9UY	555	1	0.211444	3100.97	2617.66	330.579	2.41158	0.0584422	0.90901	0.904647	0.703136	30.8105	11.7781	3.45527	1806.44	17.9827	674.462	1.64824	83.3201	121.191	40.0308	580.225	3.79261	720.023	1227.72	2133.28	76.1539	16.3754	7.29514	2.19394	54.3512	141.262	26.8578	19.1513	31.7861	1308.44	787.384	168.618	639.938	32.239	27.5147	21.341	627.491	720.159	3.17262	73.3417	129.927	1176.34	63.0621
TCGA-EX-A8YF	473	0	0.959712	11562.4	1410.45	1194.29	0	0.106104	0.257866	1.28109	0.302346	41.5657	61.0348	20.4077	16100.1	13.8199	416.686	321.3	246.686	85.9071	73.3868	1191.64	11.5152	6589.19	9451.32	3192.11	311.889	67.8707	19.0553	57.1189	402.239	956.768	197.001	42.9282	391.286	6531.86	4325.07	881.16	1184.59	232.215	3.73606	19.9349	94.1264	86.0437	3.40365	11.44	152.135	738.769	3.15258
TCGA-VS-A8EH	986	0	1.18511	1343.09	884.118	225.8	15.628	0.89169	3.46734	0.473238	3.81806	14.0103	0.586794	0.0317777	430.058	9.26705	2155.23	0	13.6036	45.7771	31.384	443.945	8.48581	906.472	597.135	497.251	23.5158	9.50538	6.88008	2.23162	33.9656	98.0507	19.6676	10.0277	33.7477	462.161	312.158	139.763	490.036	39.9711	8.06357	23.7112	503.57	452.793	3.32957	29.099	109.185	462.789	31.2282
TCGA-DS-A1O9	266	1	0.0270862	7508.68	1540.67	265.584	1.83113	0.366838	2.34345	3.06635	1.02872	71.1834	29.039	8.13809	3415.16	14.7089	887.63	0.10948	197.997	322.074	45.4961	541.567	10.4409	3827.55	3473.29	1823.74	126.838	49.1323	24.08	6.68888	236.875	339.02	71.2059	40.3903	78.1443	2539.82	2064.95	420.85	1321.43	185.205	41.4873	54.5946	130.312	164.785	1.30751	3.34714	105.178	596.807	11.84
TCGA-C5-A1BN	166	1	0.087992	3451.54	1022.61	214.456	1.13306	0	1.11712	5.19148	0.32341	6.19248	0.359438	0.955568	72.8172	28.7469	486.419	0.80023	47.2116	11.9484	17.301	509.19	5.18922	2763.74	2277.82	3643.44	15.8155	2.14277	0.517957	5.87974	8.42868	14.6783	2.57136	0.818127	3.59577	98.0576	66.7942	11.4976	950.441	148.35	4.04125	21.1056	316.112	392.458	2.31049	84.2645	79.5243	642.008	41.1927
TCGA-MY-A913	524	0	0.425023	1869.14	1901.59	240.875	1.125	0.0456844	0.532932	3.11153	0.0578573	26.24	21.518	3.6925	1545.37	16.6929	1376.37	0.190879	67.9804	105.71	75.367	168.719	4.07646	2641.02	2801.34	2333.54	110.534	35.6503	17.4415	13.2399	167.562	189.637	22.7521	13.3398	48.0572	1513.43	1418.04	292.044	1303.84	166.795	26.3884	11.3852	204.741	197.762	3.28168	12.0245	109.216	549.889	14.0576
TCGA-DS-A0VN	2910	0	0.330874	5416.11	1838.19	292.598	5.48557	1.25366	3.03381	1.13958	1.82417	46.7576	59.4084	16.0097	5206.57	9.97566	777.389	0.362205	78.3531	181.107	38.4579	511.158	5.7306	3074.91	4253.89	2359.24	171.158	40.423	15.1732	10.4539	214.667	447.248	68.1021	127.475	110.642	3013.89	1402.29	409.985	1280.61	192.569	27.3954	7.78583	209.636	252.94	1.0531	57.9818	98.819	610.549	9.118
TCGA-VS-A9UI	1372	1	2.6879	3491.51	1638.58	255.687	3.22083	0.361144	1.54474	0.670833	1.50933	28.0314	16.8301	6.70286	1993.76	13.2592	374.916	0	114.224	87.0667	61.5227	336.521	7.31502	3911.57	6266.7	3562.59	87.3987	21.3639	8.81516	12.9067	137.027	234.587	36.0737	68.5611	99.3208	1465.49	874.456	249.738	1892.91	213.585	32.4624	18.2375	423.164	436.369	3.0101	21.889	84.3632	563.689	51.1657
TCGA-UC-A7PG	370	1	7.48143	1418.62	702.073	254.069	4.61253	0.482494	1.87618	0.0543178	1.19434	13.1243	6.46577	2.42918	479.923	10.359	636.628	0.0916347	15.5722	38.4018	19.7365	239.604	4.43149	630.495	751.13	424.566	21.2254	6.82215	4.07215	4.41299	28.87	73.1155	8.40057	16.9836	23.8567	413.839	182.488	58.5667	592.619	22.8719	3.88722	11.2389	158.702	148.325	1.99634	50.8726	92.46	319.473	26.4008
TCGA-FU-A3WB	491	0	1.45653	2775.34	1320.55	300.86	6.42381	0.0704513	1.91765	0.414406	0.936846	10.1968	8.04573	7.59242	1171.93	14.6162	303.227	0.846286	26.8712	37.1097	55.8284	400.802	5.57639	1567.72	2445.91	1705.29	59.8249	12.182	11.1704	4.49611	76.9412	125.218	7.49831	15.2192	58.7193	925.172	423.303	168.44	629.336	84.6196	1.92322	14.3088	242.335	308.015	3.30303	161.693	144.103	434.173	2.88082
TCGA-VS-A9UC	825	0	57.3015	5082.47	1553.23	507.548	0.462431	0.0434254	0.379935	0.699086	0.30248	31.1815	19.4038	6.56484	6120.08	9.12315	726.958	0.0226801	134.109	67.8052	48.457	711.611	10.2797	4102.55	5876.45	3623.21	280.468	76.0126	307.135	25.1378	412.214	590.526	235.151	45.1953	424.877	5787.85	2966.53	393.279	1625.91	302.599	20.2043	19.2078	188.835	187.935	3.07179	73.77	81.9149	812.446	67.7324
TCGA-JW-A5VJ	652	0	0	3090.93	648.009	202.897	0.129203	0.155303	0.754872	0.745239	0.122928	13.5198	4.03905	1.39473	670.34	12.931	498.972	0.283889	39.6992	40.453	13.8358	337.81	3.00635	852.602	905.56	489.815	39.4566	11.8796	7.1145	7.43343	45.0597	87.4626	23.754	14.2513	24.2205	502.099	332.573	189.094	376.768	39.8544	5.31482	14.0388	70.6091	78.0526	1.55418	112.281	81.1695	363.903	16.1047
TCGA-UC-A7PD	355	1	1.60782	2744.2	1344.32	264.566	2.86895	0.444394	2.11683	1.01808	0.619085	6.00586	3.95772	1.33032	1082.71	8.72757	1524.86	1.09085	8.07902	26.1091	49.8409	348.301	6.01905	2920.83	3747.24	2164.16	74.7145	8.89609	3.18309	2.50241	55.6621	101.796	5.81715	4.7593	26.7111	826.443	804.672	277.197	835.248	174.671	9.70508	9.52309	647.693	690.874	2.43683	41.9367	94.7809	565.884	65.7057
TCGA-EA-A6QX	730	0	0.809857	5555.39	1519.58	324.212	0.586601	0	0.571203	1.12176	0.310061	31.1053	17.8566	5.82657	1930.71	10.2727	780.19	0.23016	238.184	105.648	106.085	641.226	5.98208	3153.14	3446.64	2926.41	65.1526	15.2461	5.75463	5.33069	37.7182	155.09	11.5274	56.8323	16.9373	871.974	312.146	208.118	1079.29	146.492	1.93722	34.9278	114.88	124.664	3.0609	111.925	103.201	732.423	35.2335
TCGA-EK-A2RA	1246	0	2.54879	6536.88	1482.6	228.809	32.5648	3.45832	12.9185	3.82659	9.95595	41.6582	30.9642	11.1675	5693.23	16.2538	372.04	0.836203	61.9125	192.535	71.335	564.401	6.18689	4628.26	6278.97	3043.38	258.73	46.3493	38.4572	6.68367	305.82	490.842	100.116	43.5855	169.498	3891.18	2802.12	444.786	1444.77	311.774	32.3306	12.085	326.255	285.526	3.26597	1.24491	94.2783	654.459	25.3023
TCGA-ZX-AA5X	119	0	2.93496	2782.23	829.079	180.239	14.3614	1.66569	11.9236	5.29739	3.73959	47.2442	7.09168	4.30638	1593.58	12.0456	542.061	1.81898	102.572	109.454	78.3352	253.138	7.2026	2042.43	1185.2	1561.21	75.651	25.4122	12.9523	7.44681	130.83	229.177	53.0919	8.87094	148.651	1222.3	1134.92	464.475	964.777	98.1274	15.0971	17.1287	67.7616	76.9209	1.28703	19.6174	74.6875	313.075	19.1104
TCGA-C5-A7UC	523	1	7.11662	1822.75	1300.24	190.792	1.06859	0.0486537	0.56757	0.692878	0.0616177	1.95485	2.07314	0.54618	103.194	20.351	924.147	4.5231	14.4156	10.913	9.82379	410.753	3.93478	1221.87	811.038	796.316	8.08892	1.09353	0.372179	1.16895	3.67226	7.19817	0.862239	1.64781	1.25945	54.8808	22.7454	5.81759	377.026	51.8028	3.34932	8.6764	301.173	279.645	2.13434	3.71257	49.9167	602.424	5.38166
TCGA-C5-A905	4879	0	0.318102	804.931	1087.03	169.272	4.38876	0.307727	2.60687	0.272195	1.53105	9.75483	7.32397	2.2372	416.49	16.4346	398.947	0.229598	35.5219	39.9507	11.0953	253.894	0.745633	620.09	299.583	355.516	18.5622	5.94154	4.15767	2.80553	35.8266	73.9599	16.9714	3.94351	58.762	383.477	295.059	240.63	366.82	39.5608	2.01752	11.7626	171.084	165.562	0.699073	36.9843	111.209	387.6	7.68187
TCGA-VS-A8Q9	1630	0	0.0856083	2568.34	5056.73	201.549	0.578744	0.0828161	0.483046	0.589692	0.262207	40.5219	11.5719	5.64007	878.056	9.20004	633.307	0.36765	23.4992	32.2976	21.6079	322.976	8.28547	1876.89	2598.6	1173.08	59.1775	6.77535	2.0157	14.7986	24.591	47.0848	6.25425	15.3128	21.4024	547.722	190.613	57.7642	365.128	91.6618	13.9578	14.7995	175.386	189.286	2.17978	22.2078	64.9903	535.221	1.87594
TCGA-MY-A5BF	634	0	2.19511	7195.73	855.096	236.387	27.3808	1.43273	3.53173	1.90095	3.24016	34.7637	49.6365	19.8365	4290.42	15.3422	597.415	0.160346	64.7458	147.204	39.6674	468.1	6.49031	1651.82	3964.48	1992.25	194.593	65.4771	49.4257	9.75819	394.544	424.32	157.59	14.0513	417.746	4349.32	2715.21	1140.79	1779.38	180.244	14.3733	8.7966	80.9538	74.6369	0.589228	34.2385	92.5624	288.19	14.3605
TCGA-ZJ-A8QR	582	1	0.796832	2211.24	2012.24	226.655	21.0345	0.308337	14.2378	8.52751	4.68594	6.99208	2.68289	0.692269	554.054	15.4907	536.804	0.724667	22.5849	26.251	34.6159	414.49	5.3182	3715.49	4049.87	2021.99	20.3409	4.08108	2.43011	1.69768	16.9617	45.4891	8.8485	1.7875	17.4981	240.1	261.52	106.053	722.667	145.176	6.91266	22.0173	295.271	228.914	3.29699	102.86	74.6499	689.056	79.6403
TCGA-LP-A4AX	380	0	0.136838	4044.87	1572.69	441.28	0.836973	0.264749	0.900794	33.0311	1.25735	57.76	80.1357	24.3212	2800.56	13.1916	1322.2	0	95.1703	151.14	114.302	455.472	7.51667	2413.56	7559.89	4465.63	179.817	55.9343	18.319	14.9082	134.674	396.386	40.8007	53.4964	113.852	2890.69	1683.84	707.654	1885.42	338.81	42.0545	13.4033	187.154	211.216	4.82707	34.89	142.831	1137.04	7.67156
TCGA-C5-A7CO	4482	0	0.247922	1790.85	561.437	256.396	9.77387	0.405876	4.80649	1.30223	2.92059	13.9379	13.3001	3.34129	1465.07	9.01507	317.663	0.115625	61.7961	50.2978	25.2367	249.896	2.62124	398.446	1066.77	746.82	35.791	9.01182	5.50391	3.10275	79.1966	120.133	21.6531	32.7951	22.7029	688.967	335.163	89.1372	323.126	30.6677	2.24809	7.58211	87.0243	90.674	1.4163	103.123	80.3932	407.012	17.5627
TCGA-VS-A954	1714	0	10.1531	1218.16	1191.5	156.715	0.862408	0.155493	0.655021	0.866496	0.39385	17.9538	8.49585	3.76261	862.815	11.0099	440.416	0.0541402	26.7464	85.3551	22.0049	275.643	1.2486	455.81	894.994	719.998	40.5463	11.7116	6.36177	7.9776	68.4551	134.376	20.2185	41.371	27.8955	786.761	355.478	239.58	468.337	24.8619	1.27137	2.48285	257.535	238.194	1.62003	88.1244	90.9413	308.126	16.3455
TCGA-C5-A7X3	284	1	0.656533	3228.83	1436.36	172.78	3.46216	0.544388	1.58764	1.31083	1.26398	58.4198	11.3544	10.2306	1526	10.5574	502.044	7.5503	49.2151	122.281	123.224	974.153	3.92535	1074.93	1320.81	800.309	86.0784	20.2114	13.4394	8.85583	89.1511	219.038	30.6848	78.0129	53.1161	1000.5	509.904	186.038	532.687	69.0666	6.07843	15.5618	135.729	106.906	1.55891	59.9147	122.152	797.077	7.50916
TCGA-FU-A3NI	638	1	168.733	1526.41	1030.85	307.562	3.54853	2.05301	11.7662	3.11152	9.81808	30.7044	8.42206	2.70599	895.212	14.8571	400.316	0.160036	36.6087	62.3446	49.711	327.074	7.99171	586.15	819.644	423.87	59.1589	22.3232	18.0592	5.9356	145.467	203.543	74.8031	3.92675	131.139	1288.68	778.663	339.182	614.443	24.9365	4.50974	25.3784	155.299	141.716	3.12526	237.035	110.636	379.81	5.53474
TCGA-BI-A0VR	1505	0	2.67251	6274.09	1469.35	358.987	10.8662	1.34579	4.68227	1.44728	2.89297	43.8531	38.6374	16.698	3868.02	14.5918	798.339	0.79536	105.809	150.264	45.6281	625.495	8.92334	3368.66	5364.16	3052.33	182.49	48.1206	36.0561	17.4964	147.097	435.403	76.2932	117.255	110.375	3762.1	1332.53	829.491	1669.7	190.428	20.0365	21.748	578.611	768.626	2.13621	67.1331	113.135	706.509	104.165
TCGA-EK-A2GZ	383	0	0.45921	2037.98	1549.04	268.112	1.82465	0.177693	0.493542	1.49317	0.321486	10.0757	4.49223	1.50082	286.507	20.437	794.34	0.132578	48.1508	59.8398	35.9632	389.286	8.24296	1704.67	2015.94	1261.62	22.541	9.34928	3.22165	8.59562	34.5307	58.3258	14.1708	4.85632	30.783	579.091	232.104	50.0541	482.646	84.7857	15.406	52.7576	214.538	343.483	3.84183	38.8443	74.5595	692.738	44.4176
TCGA-C5-A8XJ	4467	0	5.66579	3314.08	1676.49	496.269	5.31985	0.513843	3.38564	1.83825	0.723066	32.0112	20.8648	20.0396	1550.21	28.2649	543.72	0.954198	48.2998	72.8709	91.4217	621.067	13.7959	2467.05	3847.95	1835.4	57.2669	28.2995	13.0427	4.2009	143.44	230.776	41.1624	27.228	46.5791	1632.8	937.425	200.505	812.038	98.9976	9.57736	19.9029	148.963	189.21	2.84896	209.048	169.224	947.617	5.27388
TCGA-EA-A5ZD	830	0	8.68837	5548.88	1573.22	317.13	22.6801	4.82462	24.3887	7.57826	12.6062	55.0009	9.88409	3.26863	3240.59	18.3718	1045.02	0.636577	156.42	149.702	51.7464	506.58	8.81358	2404.91	4499.12	1891.53	181.336	52.476	23.3798	5.87203	194.554	480.41	75.5606	177.998	84.0498	3027.66	1521.17	498.225	1800.24	230.681	25.7584	37.7192	87.5656	100.044	1.53165	51.2856	129.036	861.75	14.7608
TCGA-EK-A2PI	586	0	0.232807	1439.54	607.725	234.833	1.45609	0.386081	0.938298	0.41834	0.733431	5.47436	1.06215	1.1076	182.431	11.1279	514.801	0.0672136	10.2014	27.9348	55.0672	355.615	9.68026	1601.51	1003.39	495.166	12.8942	3.1239	1.0292	3.76834	17.2016	26.7426	5.59161	2.85666	24.7931	156.596	121.085	52.2554	735.385	95.8625	2.44394	25.9507	430.816	306.572	2.73455	224.208	76.698	444.535	95.4427
TCGA-C5-A8YQ	715	1	0.0722192	1271.74	968.039	265.437	0.402983	0.0931516	2.39971	1.93218	0.707833	17.1684	4.45193	1.18513	519.255	9.74429	565.366	0.0243254	27.5076	47.6515	37.8972	251.756	7.41897	643.57	848.082	756.357	42.6146	12.7853	7.74107	7.86812	42.5694	111.765	22.4644	5.92604	18.7739	515.166	352.071	70.9033	465.711	32.7859	1.84269	15.9514	170.375	143.786	1.60901	20.0307	152.856	309.171	2.95956
TCGA-VS-A8EB	305	1	6.18958	1929.11	1633.66	437.976	13.4219	0.239508	0.977894	0.889784	1.91095	20.4565	9.19411	4.48114	2026.76	11.3477	613.891	2.97713	27.2159	89.4898	89.2571	571.918	8.63103	776.032	1406.36	950.384	127.29	22.7671	7.4118	4.85526	90.5153	184.547	28.014	23.195	152.15	1599.93	906.873	186.998	960.788	53.7875	7.16364	14.8614	189.784	181.516	3.07322	139.973	91.6545	580.185	15.0217
TCGA-VS-A950	1221	0	1.15268	1917.88	1736.48	316.098	1.83584	0.0586887	1.31221	1.01748	0.483123	12.0939	2.95131	1.05413	1374.32	17.9218	522.273	0.0919551	16.6917	33.2069	41.4749	461.179	3.9096	1808.13	1805.94	1257.79	90.7556	18.3088	8.08096	9.47374	36.4345	117.541	30.2096	23.1	139.484	1405.49	712.225	142.559	513.735	82.4552	16.7178	35.19	201.132	184.071	5.53528	126.569	120.758	719.804	15.2968
TCGA-EK-A2RN	71	0	0.13283	965.662	239.424	62.2238	2.28058	0.0642487	0.957686	0.106083	0.189859	10.2736	2.84452	0.76933	578.578	4.77698	138.334	1.56593	15.1569	103.759	7.18791	55.27	1.31084	222.27	316.72	163.949	14.1361	3.56839	1.99568	4.59873	43.9039	47.6876	6.43489	11.0367	11.508	318.596	114.897	33.1715	143.704	23.6556	0.694783	4.43916	67.5481	69.1845	0.293589	11.7186	47.1892	98.5637	33.5424
TCGA-C5-A2LT	2226	0	0.0196051	2220.35	1328.95	281.739	0.631132	0.189656	0.921849	3.12365	0.456363	18.5309	25.2194	8.00525	670.301	13.1083	543.659	2.87254	55.2544	122.131	50.7078	502.596	1.59442	938.142	1141.38	496	45.4385	18.0624	8.49369	2.87639	31.3361	139.992	54.6176	28.2278	66.5958	806.113	555.557	86.0484	663.552	37.0837	2.82129	8.74543	144.422	159.813	1.22717	2.70204	97.536	757.655	6.89602
TCGA-C5-A7X5	414	1	5.23147	2728.9	2118.54	557.928	0.273842	0.0411451	0.199991	0.534995	0.0521084	5.29764	2.13226	0.12317	323.455	14.0091	320.245	0.451271	8.66119	28.6391	22.5848	496.839	8.73856	95.86	1352.48	984.314	20.2046	3.77306	0.972837	8.64977	8.28807	22.1281	3.563	0.640259	11.9734	215.195	211.015	41.6814	292.389	80.9802	9.44143	14.9142	257.421	182.893	2.97817	132.987	218.992	636.306	8.93278
TCGA-DG-A2KJ	2893	0	147.558	768.595	2423.96	60.7864	2.28467	0.715154	2.43327	1.41698	2.71713	19.9615	5.10625	17.1804	4809.41	3.57379	322.232	106.749	17.5318	76.4788	135.696	258.375	3.11158	4144.26	3699.62	2963.13	448.229	161.83	66.5674	13.2088	45.3694	852.837	26.2408	3.60041	87.6597	1755.92	5815.77	176.171	1520.1	217.312	3.90455	3.53251	107.88	90.8601	0.745093	1.3988	76.8353	197.715	5.17544
TCGA-MA-AA43	346	0	34.1626	1569.57	2153.56	425.729	16.4471	0.347355	4.48623	1.41334	2.35666	13.035	0.838143	0.222821	445.84	12.6662	802.503	0.259165	18.6483	40.2843	80.4532	694.336	1.69551	1529.32	1032.97	1710.85	23.4659	5.62111	3.81313	2.45894	43.8123	61.4103	15.8292	19.3497	58.481	611.866	325.571	49.6647	559.159	62.1444	4.82951	5.96852	173.071	165.081	3.37407	24.4443	124.174	746.467	10.5396
TCGA-EA-A3QE	761	0	1.77608	3592.76	882.166	289.986	8.09399	1.34231	6.26347	1.49602	4.01193	44.8374	54.3308	22.4622	1581.51	12.7742	620.461	1.38809	152.45	156.6	23.3784	395.118	5.13416	717.443	1116.07	742.712	62.3827	29.9361	19.1172	8.92922	188.19	266.204	75.7711	76.9648	128.128	1744.1	761.011	190.699	1200.65	50.25	2.99518	10.4723	77.51	94.9405	2.62034	214.784	124.089	596.781	60.7166
TCGA-FU-A3HY	954	0	0.598517	2860.74	971.889	335.477	5.89363	0.0340585	3.70823	0.253058	1.57438	2.36366	1.66043	0.815651	90.1289	13.0204	420.512	9.94348	17.9124	18.7287	15.4387	417.733	7.04094	312.069	1364.35	625.137	8.21236	2.11276	1.75267	0.920571	11.4233	15.0825	5.1922	4.70752	2.9937	122.677	59.0981	8.48423	415.867	42.4344	1.10492	15.7305	53.3286	68.8646	1.10188	156.623	61.721	674.902	24.2067
TCGA-DS-A0VK	1118	1	2.42479	2484.44	946.084	179.207	1.53058	0.153314	2.53369	1.34798	0.83491	9.00665	5.23795	1.60634	382.849	16.9981	576	0.0320289	77.0914	45.57	102.298	479.792	4.32645	940.599	1177.55	544.423	24.8815	8.01277	3.59298	1.74966	29.6773	95.7715	13.616	12.0689	10.7809	429.216	255.926	38.1577	549.312	30.49	1.31017	36.7162	159.866	179.786	1.53007	99.9209	48.3246	608.859	17.9866
TCGA-C5-A8YT	633	1	0.185455	1454.77	2000.04	567.153	0.204694	0.307554	2.59117	4.22119	0.454421	18.6762	8.44144	5.60081	696.625	24.4055	612.232	1.82045	46.5433	50.1434	147.005	636.743	9.31157	1296.93	1515.42	770.211	58.0177	40.0159	5.15088	3.57916	25.3034	73.1716	5.07884	24.07	13.0939	376.693	216.822	132.854	487.348	42.9993	9.65314	11.5046	71.6503	98.7643	5.67778	38.0987	140.71	1088.71	3.95079
TCGA-PN-A8MA	90	0	0.437723	4723.86	1946.62	513.468	1.08973	0.112919	1.42703	3.88036	0.965295	24.4549	26.2898	6.76059	4006.76	27.3257	196.817	0	51.1722	97.4707	135.798	909.001	1.88749	4761.05	7452.37	4921.12	206.942	78.3548	72.1452	12.8442	355.219	521.103	49.3805	18.6049	87.1124	4817.65	2273.92	276.913	1351.19	274.774	126.026	5.35015	354.598	257.683	6.99684	149.683	83.4047	856.596	3.48794
TCGA-EA-A50E	227	1	10.6488	1313.87	700.792	264.818	1.08783	0.602173	2.04886	2.63658	0.953281	25.1635	4.09481	1.35198	740.568	9.26196	660.889	0	61.6343	107.369	41.0943	261.123	4.15522	421.433	705.305	425.7	59.4576	20.237	7.88165	1.35635	31.2642	134.387	12.3261	56.4588	17.9493	755.372	259.059	145.148	358.662	30.1255	3.53955	7.04134	209.947	157.039	1.53308	42.7919	99.5576	444.443	10.5529
TCGA-VS-A959	1561	0	77.3517	2998.91	1921.4	431.161	2.41531	0.236675	2.30078	3.56588	1.64856	43.7046	16.8685	9.68286	2118.4	21.3327	674.221	6.59252	146.365	76.0331	109.131	716.674	11.0151	2281.37	2536.76	1767.31	178.762	37.2363	28.8302	17.2367	134.542	255.991	50.7293	97.2721	68.6042	2008.66	774.091	285.966	940.397	174.814	20.1006	25.5945	228.751	216.223	2.81191	6.34377	82.946	641.85	28.6855
TCGA-FU-A3HZ	1103	0	6.14681	1075.08	1883.56	319.502	0.161534	0.121354	0.294927	2.10389	0.0384222	12.282	17.5391	495.694	476.309	11.1562	445.156	0.34859	27.9878	105.366	38.7825	611.473	6.04068	1305.7	605.211	374.81	28.3928	9.89181	7.48969	0.364452	29.5253	85.1899	15.9586	21.7164	31.8623	510.443	242.897	88.2717	231.654	19.2993	4.41705	3.31405	12.4426	150.452	1.13125	64.0728	219.359	1055.34	15.0296
TCGA-C5-A8XK	3039	0	0.027029	1143.43	1627.1	397.634	0.243635	0	0.35586	0.84187	0.0993436	29.2569	4.5168	2.89614	2897.93	10.9027	310.102	2.84049	23.1553	61.5999	74.8568	270.797	6.6074	1471.62	1618.54	2235.46	191.303	28.2089	9.80078	2.12022	165.892	302.992	18.072	40.9274	196.704	2385.68	1832.34	774.037	582.703	85.6531	0.331033	12.4161	236.658	219.317	1.46247	94.1156	125.359	508.755	10.6458
TCGA-C5-A1BQ	604	1	0.960494	6067.92	1071.34	225.864	0.824546	0	0.240871	0.767087	0.117675	30.3848	52.4205	28.3946	6221.2	11.642	953.608	0.0808802	89.9891	123.837	63.1165	467.514	8.20728	597.92	3510.91	2152.34	163.924	39.9669	51.2508	11.348	295.949	538.599	102.686	434.727	143.918	3925.86	1946.23	1118.9	779.091	97.4976	25.1199	22.2224	113.036	120.518	1.80026	50.2813	102.208	486.667	37.9398
TCGA-EA-A5ZF	828	0	15.4383	1749.88	2081.93	373.358	0.180397	0.0542096	0.790479	1.47687	0.308943	10.5769	1.14453	19.8793	760.333	23.1488	922.995	2.32162	137.562	55.2264	195.335	880.056	14.285	1321.75	2440.93	1903.91	155.841	20.7292	5.44738	2.19785	14.1299	95.998	12.6201	15.0848	53.5711	1069.23	181.401	101.67	379.358	60.0521	6.99175	16.7295	651.638	416.208	7.93679	14.2815	82.1932	957.065	6.34705
TCGA-IR-A3L7	4483	0	8.11142	2015.31	795.738	306.192	0.689764	0.148054	5.79305	1.00838	2.25004	5.56558	3.12587	0.997218	473.185	23.2096	773.797	0.541275	40.2396	24.6921	202.476	323.308	8.2614	928.874	1329.02	599.585	56.3814	7.70901	3.46198	0.639169	33.3535	56.6287	7.29745	14.5686	9.40231	319.08	117.403	39.4629	647.479	70.5653	2.05012	22.4199	71.5345	90.5894	2.11081	86.7415	67.9871	323.728	0.783979
TCGA-C5-A901	518	0	8.86093	1860.77	1117.33	354.255	2.29282	0.607937	3.19135	0.401514	1.20622	17.5919	5.89652	1.33459	750.001	16.0964	492.19	0.105837	32.9761	53.8403	16.5157	252.448	3.27772	926.079	1887.61	914.193	44.3782	10.2388	7.22933	3.86456	30.5314	123.205	9.0435	34.2049	20.291	835.837	244.84	144.531	683.855	55.0798	7.21559	10.8383	122.754	144.99	1.60014	42.4256	82.362	277.439	52.7229
TCGA-JW-A852	252	1	0.88597	2204.24	2022.22	83.3813	19.3274	0.75624	6.37139	0.749192	1.97934	12.0159	2.07082	2.11293	746.333	5.39873	680.798	0.0263311	11.9934	39.7615	39.5893	330.669	3.29654	5600.58	5313.54	2304.02	44.9071	8.88384	3.08528	5.14797	41.1117	136.427	18.1842	3.69188	96.0015	360.498	768.888	259.553	1145.05	258.904	14.6006	9.14114	194.704	173.636	0.774077	28.2198	73.3995	558.252	10.8862
TCGA-DG-A2KM	1946	0	0	9258.77	1234.08	363.325	1.1869	4.9933	8.66805	3.97507	3.26455	203.665	331.83	111.914	10962.4	12.8491	2194.21	0.287883	760.227	612.596	116.553	425.955	6.66318	3849.13	7381.48	4574.03	423.273	204.13	196.225	41.1904	1008.35	1344.77	715.959	80.3126	1365.71	11397.3	7094.72	2752.87	2916.69	300.39	19.986	28.0157	71.2264	75.5712	3.44925	10.6639	74.8916	568.194	31.6105
TCGA-JX-A5QV	636	0	1.5656	5824.61	1308.88	233.431	13.7656	1.9405	4.37095	0.644712	2.63738	21.0909	23.4919	6.69453	3980.33	6.79206	1452.85	0.271908	51.3141	139.583	63.5878	591.51	4.32794	1712.1	1955.7	1056.02	137.234	36.48	19.5835	4.29975	188.689	297.074	67.1872	43.1064	116.296	2807.32	1344.69	314.506	594.752	93.091	11.5346	15.8069	197.488	251.133	0.415247	7.30302	84.0158	672.12	75.3529
TCGA-C5-A1BK	5385	0	3.70786	6050.62	1341.35	155.069	4.50471	3.08787	8.88411	5.13711	4.83894	75.8	69.2775	22.9693	7375.01	7.24804	430.927	1.10773	113.542	224.776	25.8271	322.627	3.63422	4541.29	1367.29	2945.98	286.289	62.4109	22.9267	25.8068	361.478	627.237	106.67	55.702	143.797	4486.28	3418.14	357.619	2031.59	296.911	23.1746	27.3922	195.177	199.864	2.20633	52.2026	81.1737	356.048	40.483
TCGA-EA-A3HT	954	0	2.77623	3849.56	1491.97	306.99	13.4573	0.586527	20.1063	4.05213	7.38901	33.5919	6.83754	2.10235	1602.15	18.858	1371.22	11.576	74.2407	105.068	48.863	486.201	8.36228	2507.01	3398.36	2018.24	83.6458	24.987	11.0879	3.43024	123.549	188.979	47.1603	15.0609	82.5705	1996.77	1202.54	417.306	808.841	169.447	1.0259	32.2838	95.9953	104.78	1.16799	52.1652	98.0287	775.054	28.4789
TCGA-C5-A2LV	2234	0	0.0337363	3766.48	1513.18	253.28	17.6808	0.783262	2.56982	1.79845	1.96327	42.7754	6.28911	2.58899	1545.73	12.7904	2004.87	0.0340899	43.1474	227.966	48.331	319.688	2.50299	3104.48	3268.11	2130.7	108.122	34.2407	10.3832	2.18079	123.94	216.184	38.3829	93.1155	34.461	1631.4	867.738	163.283	1157.67	109.571	14.4354	6.20957	215.406	156.013	0.966377	101.031	93.5266	967.661	3.14907
TCGA-VS-A8QF	1800	0	4.07743	935.395	1102.45	157.785	4.39904	0.852852	2.6116	2.00664	1.83617	36.603	7.70999	4.02108	1097.53	9.33766	456.343	0.378611	87.8367	130.944	51.4893	248.987	6.1216	414.517	352.712	400.667	51.9743	16.1016	9.86004	7.39578	102.052	177.735	45.8922	28.9625	84.5474	1041.15	746.226	395.112	807.295	22.6054	2.73307	4.38448	369.185	321.123	2.89949	10.1735	85.4569	407.165	29.7558
TCGA-C5-A8YR	837	1	1.43046	3029.8	2265.37	484.947	0.150367	0	0.109815	12.0304	0	50.4937	15.676	6.89008	4807.43	7.62	598.217	24.3368	82.2211	262.286	83.7202	955.038	7.27525	690.085	2101.75	1300.82	264.703	39.4384	47.2713	29.4728	133.089	444.353	115.635	0.568709	360.445	3229.61	2676.57	1724.92	508.242	97.2108	4.78205	12.5336	73.2389	32.567	1.82733	1.32298	86.6927	807.68	7.74296
TCGA-EA-A5ZE	829	0	0.535168	8598.22	2014.95	344.727	50.234	5.88558	33.9583	10.089	22.9826	85.7757	15.9199	6.07687	6295.93	20.5954	849.773	0	414.166	251.488	114.425	823.118	15.6465	7094.01	7485.12	3063.39	358.21	76.61	23.9701	11.5793	251.873	850.434	117.035	28.8824	210.456	6384.01	4593.74	2640.92	1050.79	336.146	18.3264	65.1734	301.516	277.612	3.34688	65.7314	103.535	1045.89	7.63106
TCGA-C5-A7CG	6408	0	0.047766	6921.31	1051.53	322.104	8.33431	1.10899	7.32196	3.51913	3.83309	119.047	158.117	63.6648	7219.62	20.3378	625.649	0.724001	185.117	302.375	93.1761	353.376	3.73699	3470.48	6865.78	4173.76	222.609	75.8982	58.7725	22.2037	488.217	705.759	147.131	227.768	331.778	4902.95	2440.24	1671.82	1888.72	300.507	16.2704	24.2657	175.312	218.311	3.14193	45.5138	90.2268	473.703	8.83575
TCGA-HM-A3JJ	659	1	0	3712.12	1700.83	282.39	30.4283	1.49517	21.9638	3.99109	18.3044	39.7258	10.6628	7.36032	2486.36	15.8147	993.339	37.5348	82.1432	129.53	80.7268	457.773	8.34711	3236.56	5085.62	3680.83	195.369	46.4298	18.0456	6.06194	245.83	391.294	85.0589	24.6349	428.313	3800.57	2739.24	1347.87	1719.01	206.675	1.76146	16.1244	163.355	155.285	2.27742	40.3728	75.3504	644.668	13.1172
TCGA-C5-A1MN	1245	1	1.7906	1570.59	1731.85	225.736	4.43411	0.710644	2.67699	0.302509	0.759374	4.88049	3.81917	0.36564	156.397	25.612	421.845	0	86.6375	26.9947	48.9527	406.914	7.80632	4170.5	4252.11	2153.38	14.3284	4.87156	1.3127	2.20092	19.1979	30.0583	4.85692	21.0596	9.18523	262.794	85.6691	38.1099	922.6	144.781	15.9555	25.6175	133.75	126.45	1.75356	158.389	64.8193	1112.29	27.2035
TCGA-IR-A3LC	3935	0	4.31288	1718.49	1161.38	233.46	3.10286	0.371614	1.47786	0.376517	1.17658	24.1036	1.73778	1.06188	1459.59	15.4844	408.774	0.635188	33.2612	102.272	47.071	466.084	13.1791	1816.93	1788.76	1618.39	71.7884	16.8363	6.83653	2.02917	25.6954	139.204	19.349	46.5708	26.5717	961.179	383.416	112.657	590.099	88.2961	8.58077	26.1853	276.254	316.75	1.24117	45.814	98.6696	671.831	35.5394
TCGA-JW-A5VH	100	1	3.49865	1166.47	1416.29	402.462	0.137563	0	0.301392	1.85566	0.0327203	8.69776	5.45481	179.666	111.52	22.4492	373.632	0.0269872	6.49564	17.273	65.9335	589.006	8.86588	981.524	415.649	657.017	8.10719	2.24533	1.65295	0.426756	8.08863	23.4508	2.7368	3.45279	8.27542	94.3272	53.5647	17.7919	197.446	10.4422	3.35269	2.05885	17.0119	198.321	3.25846	58.1579	174.978	936.303	17.6027
TCGA-EK-A2PG	46	0	0.986917	784.32	593.383	261.421	1.37501	0.344328	0.94333	0.465162	0.555006	6.89831	3.73705	1.28846	292.517	7.33333	805.9	1.22614	16.277	39.3638	31.56	473.067	2.59309	114.259	117.605	97.4005	13.1484	2.7204	1.3714	0.846078	15.4977	42.431	9.3928	2.17762	16.3306	216.766	148.481	15.1448	311.159	6.45653	0.71829	1.55553	484.347	350.878	5.23524	15.2687	73.7241	278.383	15.7835
TCGA-Q1-A6DW	534	0	0.568429	2698.72	1451.73	456.721	16.485	1.29104	2.23121	0.769774	2.75536	21.3371	3.21221	1.7177	1393.79	27.1065	875.592	0.14984	75.3811	55.2867	29.5556	452.029	6.3354	1878.71	2904.3	1352.57	82.9192	20.2763	15.1131	12.314	104.535	166.27	15.2821	91.3021	36.8885	1730.45	490.714	278.78	761.322	95.401	18.9177	17.3111	125.053	129.174	2.28115	45.2968	142.697	531.088	63.6093
TCGA-EA-A411	747	0	1.15463	2428.66	1506.53	264.978	15.6397	0.989719	18.7203	4.53478	9.75888	30.315	5.56865	1.69302	1016.13	13.3277	420.666	4.13525	49.4398	91.5392	74.2438	648.863	10.8506	1803.5	1926.24	1187.13	54.2518	18.5924	9.53737	5.81732	94.2674	179.329	47.5851	8.25703	73.8673	906.334	561.762	480.882	763.011	69.9641	10.0017	32.0752	312.64	301.919	2.68255	88.8983	64.955	571.755	7.37038
TCGA-VS-A9UB	911	0	0.407205	6580.45	1393.53	338.933	1.94011	3.78166	7.19932	13.5612	1.59644	94.1491	58.9746	14.5046	5232.93	19.1573	992.115	2.09851	174.007	351.945	58.995	582.494	6.56522	773.063	6441.9	4440.3	389.48	94.322	210.632	45.488	449.293	715.108	154.695	81.1303	215.529	5892.26	4653.24	750.23	1808.53	187.283	7.54308	24.7132	287.31	223.646	5.22738	6.7537	84.5813	923.221	15.4358
TCGA-VS-A8EC	1415	0	0.458617	537.829	1441.62	348.564	0.173693	0.156585	0.10148	0.710993	0.0991541	2.20836	6.8324	0.234374	71.1428	8.55495	96.0732	0	6.68191	10.6499	85.7414	655.378	6.1329	336.79	199.798	195.673	5.77555	1.14184	0.617052	1.72429	7.04307	11.1918	1.88153	0.238885	7.98796	66.7824	46.9594	23.7506	199.175	26.1265	2.60191	3.84001	172.779	206.335	4.57938	1.15955	137.25	445.928	3.43946
TCGA-EA-A439	965	0	0.0150826	4657.55	2389.14	425.249	0.407856	0.116725	0.567358	1.28285	0.314133	12.9771	15.033	30.662	2310.67	29.4032	626.38	0.335296	118.176	80.2335	175.152	920.191	16.1254	3671.27	4701.25	3112.6	306.418	60.1218	18.1116	13.2991	133.314	366.707	74.1287	9.93658	209.068	3666.89	1968.68	217.755	912.049	137.659	40.5001	12.768	308.695	224.451	1.15211	109.165	83.7371	1448.78	18.2336
TCGA-C5-A1BF	570	1	8.06769	2926.29	1828.5	413.977	2.88339	0.159276	1.05289	55.9175	0.564806	30.6209	6.99466	1.69265	2244.54	7.94549	624.706	7.4535	59.8254	93.1172	99.1418	455.616	7.25105	1005.86	2381.88	1834.09	88.736	17.4984	8.48445	5.76404	162.932	184.838	17.9433	49.0452	25.3181	1705.8	888.797	204.063	598.727	74.896	2.79786	16.4908	101.529	117.838	1.71185	105.176	91.7894	551.087	5.07918
TCGA-EA-A78R	410	0	1.65245	5018.94	2302.44	196.006	9.75536	0.491863	11.38	3.59368	1.93106	16.1244	6.21197	4.78538	1583.79	8.15496	853.511	0.976176	57.6767	92.0322	48.818	590.914	4.94511	3270.07	4675.54	3056.64	66.2862	21.83	3.48889	7.16431	18.6101	172.262	27.9135	19.4049	43.444	1288.51	1295.11	114.903	1051.04	194.767	32.2253	16.1041	271.558	256.36	1.42948	2.63675	101.432	1072.52	26.6241
TCGA-C5-A2LY	2383	0	1.04397	4798.24	2507.26	123.684	71.2806	7.02136	11.5007	1.54841	19.9771	59.2122	49.9557	23.5023	6556.13	12.6118	459.272	0.226053	89.3814	190.337	85.013	389.425	6.05267	4487.97	7479.18	3976.89	514.383	112.053	38.7944	22.5311	376.779	1467.68	123.638	787.399	304.275	6569.35	3503.27	1403.14	1800.86	474.789	23.631	10.4277	453.618	492.499	2.53161	25.8735	76.2087	431.091	14.6569
TCGA-LP-A4AU	343	0	3.85384	2774.15	1635.94	356.936	0.559878	0	0.2602	0.970699	0.0242129	9.45079	15.8086	7.23996	692.714	12.1334	389.703	6.33063	41.3305	40.1165	22.8805	689.408	10.1137	1978.21	1785.51	2835.18	116.555	17.8071	2.16715	20.4981	9.1593	47.2253	5.0977	11.4102	14.4447	554.831	211.687	54.4841	672.797	81.6455	6.17219	9.24967	103.567	100.61	1.63546	12.6128	110.076	1011.17	11.0237
TCGA-VS-A94W	1243	0	0.780314	5867.01	1996.34	263.142	81.2635	5.1425	11.5118	2.13247	20.1955	93.9039	37.0365	17.7601	5198.53	19.9334	518.534	1.70019	83.8716	156.207	112.861	453.531	12.2583	3681.51	4550.58	4332.24	171.653	52.5386	31.3653	11.6185	257.213	534.511	144.076	87.1482	392.271	2982.28	2446.14	299.039	1625.43	238.521	9.78073	17.4112	374.822	263.859	1.60397	64.8349	88.8548	736.002	11.131
TCGA-VS-A9UD	739	0	2.4818	4702.17	3376.48	196.722	0.361788	0.271795	0.792657	1.90727	0.172108	75.0642	58.1495	21.4935	6048.6	10.718	725.266	0.141952	265.444	424.91	72.9294	696.606	5.01085	9002.56	10389.1	9205.77	572.971	123.1	32.2262	19.9984	370.491	700.799	171.268	21.1471	336.863	7194.05	6603.21	2353.66	3877.74	471.454	53.1203	17.1163	500.958	609.614	2.68269	40.7135	93.3668	1497.96	15.4583
TCGA-VS-A9UH	1427	0	0.856104	4616.42	3854.01	331.268	0.266096	0	0.499715	2.79381	0.108502	78.3554	52.1165	19.4917	8400.74	8.72075	1655.46	0.238642	113.051	377.39	103.582	672.554	4.56298	4815.68	20176.3	10788.1	361.595	88.1322	39.7192	17.4105	625.673	662.821	221.535	276.202	478.369	11289.8	10033.6	6324.43	3721.24	228.681	28.5173	19.7231	440.099	319.718	4.32208	7.17187	134.149	1453.86	15.3237
TCGA-R2-A69V	596	0	3.63402	7188.57	1360.32	203.508	6.25181	26.999	12.6858	3.86583	9.75925	107.709	90.3199	45.3368	7674.32	7.69498	1394.96	1.23383	371.859	624.389	119.494	560.512	4.00971	2953.27	4600.15	2966.94	356.936	130.535	60.8442	16.0479	357.697	1265.1	255.832	661.862	242.998	6944.78	4258.52	904.599	2168.43	199.002	16.3341	12.5572	213.687	159.639	2.46748	13.9356	81.3877	472.903	24.8867
TCGA-VS-A9UV	104	1	4.13173	901.377	1701.4	341.583	2.43336	0.185906	0.783135	0.767386	0.784803	9.78955	2.61669	1.02029	599.557	15.4113	213.695	0.0647294	58.6803	28.3371	30.7005	243.578	9.68806	916.967	1023.38	948.935	37.0825	6.55542	4.39556	3.02422	21.4611	56.4021	14.3266	5.44542	35.2906	474.913	357.385	93.8557	409.014	49.6936	5.19755	18.6153	220.067	213.321	2.95629	2.15479	120.062	680.686	17.8653
TCGA-VS-A94Y	144	1	1.60079	3776.45	2882.88	581.989	1.27188	0.197691	0.448421	0.856837	0.250367	39.5747	3.59206	1.13428	3419.9	14.7946	837.114	42.4355	57.3779	46.5353	48.0229	2078.58	12.3918	2966.27	4809.35	1971	205.22	30.313	14.1372	21.72	173.921	278.414	113.213	109.962	85.6842	2729.64	2925.29	722.862	1024.48	237.438	10.0634	7.87687	228.279	214.592	2.34875	59.8309	86.9877	1259.71	17.3695
TCGA-C5-A902	149	0	0.61998	3246.04	2164.63	208.856	2.48373	0.310986	1.12289	3.79607	0.759567	15.2537	53.8402	16.8237	10454.4	14.5569	413.676	0.742494	48.6214	76.1187	106.069	446.6	4.14987	3447.94	3089.88	1671.48	469.631	106.27	21.2865	28.9862	575.9	1586.46	292.259	683.921	328.604	8663.09	6366.51	1171.28	1131.32	273.707	22.498	18.7689	302.113	253.333	3.60547	158.816	80.7983	522.665	7.63252
TCGA-4J-AA1J	542	0	12.4334	3651.13	1640.68	231.51	3.03845	0.292648	3.0156	1.52208	2.63144	12.4709	3.72969	1.31409	341.904	23.3051	530.706	2.90402	26.7849	41.5866	45.6865	501.138	5.02122	1394.78	5105.3	2435.31	23.5538	4.92874	3.05267	3.07611	32.472	47.8015	10.7615	4.17887	26.4559	285.962	241.565	101.089	4557.4	77.2485	13.5695	25.2423	341.063	270.5	4.46115	114.523	68.3784	560.76	5.64757
TCGA-BI-A20A	720	0	22.1575	5673.15	1197.05	365.171	24.1854	3.90386	25.4658	9.91718	17.5353	53.7391	26.9887	10.4031	4337.38	10.9553	916.775	0.971809	150.197	162.878	40.6876	587.958	12.9056	3671.55	4070.85	1909.98	218.649	63.4589	24.6869	9.47797	249.416	603.241	92.8577	205.254	131.132	4120.48	2038.11	860.347	1257.19	271.114	7.36161	21.381	219.388	201.404	3.12099	10.9951	69.8786	522.337	4.59375
TCGA-VS-A8EJ	607	1	1.10285	1266.74	1632.17	254.02	2.33533	0.521586	0.737523	0.645905	0.660565	12.8454	4.11368	8.19735	3378.09	8.15174	398.046	0.544824	27.316	52.4918	81.4112	486.942	1.80665	2505.81	3120.64	2086.75	406.747	152.102	190.988	43.5044	301.699	874.884	105.928	126.868	270.44	6124.6	2760.3	2055.64	1187.97	135.812	19.5476	2.7738	540.708	470.425	2.5221	21.7779	63.4525	521.048	6.52817
TCGA-BI-A0VS	1735	0	3.50965	1180.69	1505.25	278.655	5.12584	1.73433	5.37231	1.60168	2.38259	31.9249	10.7538	4.35586	992.532	17.2935	791.676	0.0614103	43.315	86.4799	53.8207	425.706	5.23152	581.614	849.963	520.037	46.5735	17.7593	15.6995	9.51232	73.7521	165.731	61.1815	20.5034	67.8567	1054.13	733.75	292.612	620.518	46.6543	2.48878	5.07101	171.657	194.818	4.98077	650.606	118.487	653.725	3.33796
TCGA-DS-A1OD	3874	0	0.629238	7283.49	1457.44	186.505	6.96441	1.21743	4.11405	2.76394	2.53299	63.6054	161.455	63.1705	5721.58	12.0569	333.129	8.22043	149.369	251.886	130.62	721.774	13.6164	2897.98	5504.89	2325.43	331.627	97.9586	73.1517	42.0683	668.51	887.057	274.88	50.2532	535.134	6530.32	4976.42	1547.45	1638.17	321.113	25.757	15.1916	432.517	429.35	4.57767	46.8126	65.0929	501.125	33.4949
TCGA-FU-A23L	725	0	43.8009	1983.97	1689.32	222.804	3.41355	0.383192	6.56192	4.23423	2.91177	44.511	45.2269	29.3395	2227.97	15.838	586.24	0.862108	184.882	127.283	53.7223	258.025	13.8466	3424.64	5750.08	3223.99	215.123	47.6474	28.8513	17.1294	144.669	412.55	46.7054	77.868	39.7863	3153.77	1857.82	297.431	2100.73	257.011	3.94169	47.4229	375.375	529.578	5.10761	5.05363	77.9563	610.121	14.2036
TCGA-VS-A8EK	829	1	0.520547	378.832	686.362	278.777	1.71947	0.394097	2.3838	0.976058	1.22004	13.9284	4.05104	1.27807	418.137	12.0192	551.862	0.251567	50.3648	46.3841	57.7768	133.667	6.68436	477.026	263.322	293.765	28.0114	9.22508	5.57256	11.3753	41.9986	81.6145	15.6085	24.0492	40.2708	461.048	282.565	163.718	404.311	16.3475	2.80651	15.5522	131.814	131.886	1.56074	93.5043	90.1466	308.113	41.273
TCGA-MU-A8JM	607	0	4.24087	1241.35	1332.35	178.48	50.9601	2.21654	12.8151	0.987184	8.3722	23.0576	6.20989	2.18268	1161.28	13.1892	1157.31	0.0609288	27.4314	63.7008	19.6033	309.464	3.44122	662.013	794.361	573	44.9346	15.0796	21.066	9.25526	89.2036	250.71	42.782	98.4561	97.2219	1235.9	481.026	304.902	650.398	31.1089	5.84624	13.1497	704.817	768.71	1.32206	64.332	102.591	550.09	61.5226
TCGA-HM-A6W2	287	0	0.0487499	1309.62	2025.61	417.075	0.0627748	0.330119	0.412608	3.79602	0.477806	34.1644	6.20948	4.41174	1059.26	17.1633	363.756	0.0246305	45.3887	92.8129	178.446	529.748	2.12144	1484.89	1875.09	1356.36	57.4541	50.4822	12.8231	3.78865	86.1378	187.7	24.3796	4.66214	59.8584	747.207	647.386	49.0799	381.017	48.1667	15.2249	6.00312	35.3978	275.234	1.57746	9.042	218.175	1172.05	15.788
TCGA-JW-A5VK	623	0	0.0440133	795.951	1297.35	151.372	2.60708	0.0425778	1.77981	0.395446	0.134807	5.84499	0.68647	2.07121	176.248	8.63491	444.255	0	8.45705	30.9303	48.0947	427.609	5.35872	929.208	768.322	616.26	13.8997	2.51364	0.991908	0.767225	10.013	31.1345	4.33873	5.14454	12.2571	119.581	123.529	20.1287	388.14	16.0049	3.50379	13.2351	229.666	159.363	3.17526	75.4556	82.6199	451.473	24.6753
TCGA-C5-A1M6	955	1	6.20469	993.624	1579.15	239.749	0.101564	0	0.0494492	0.661408	0.0322104	2.04378	1.03491	44.9588	1269.03	20.8025	966.943	4.0647	28.3301	14.5747	118.317	537.887	1.42544	616.903	1263.18	731.605	256.423	49.0696	31.6594	15.162	145.857	216.26	4.05659	4.7027	69.4836	2298.87	1247.07	272.631	330.111	26.1645	3.86394	15.8574	492.887	511.072	3.40293	85.9327	74.18	930.7	13.8567
TCGA-JW-AAVH	552	0	2.21235	2383.88	1124.76	242.255	1.61184	0.168963	0.547509	0.488214	0.641951	6.25729	9.46962	2.06535	411.123	16.772	620.534	0.441226	92.5046	17.1153	31.7245	416.353	2.74121	1538.62	1534.26	877.228	30.4163	3.62879	1.93873	1.86059	24.9317	34.9064	2.85824	14.3834	6.4405	230.424	69.9517	32.9236	663.613	66.2451	10.5618	24.1553	164.445	156.574	0.926505	86.1973	104.869	427.036	2.61782
TCGA-EA-A3HS	959	0	1.01547	3510.5	1215.73	369.503	2.39728	0.181916	1.45013	1.03627	0.691165	30.2888	8.25425	4.60167	1186.75	19.6604	1020.35	0.0950104	54.0317	112.144	48.7234	378.062	9.6769	2202.78	2417.16	2244.24	67.0785	16.9654	6.83137	10.6808	98.0477	125.168	29.4548	9.95775	88.2202	918.737	784.983	374.134	1075.18	175.771	9.58665	23.4444	78.5745	111.092	1.5362	96.1499	107.75	500.337	9.97538
TCGA-MA-AA41	254	0	1.61732	2688.83	1232.98	324.778	21.6938	2.19039	6.7429	0.48437	5.11876	13.2869	11.2712	3.78593	777.107	15.0367	195.162	0.272379	25.5356	46.64	15.9696	386.909	7.30729	2194.65	2742.13	1713.31	31.8973	9.03348	4.62409	6.61741	38.2241	121.993	9.74653	47.3558	19.4343	630.899	211.729	122.178	880.169	105.912	11.8434	13.6508	186.027	244.143	5.34776	86.8948	93.5226	546.424	50.8438
TCGA-JX-A3PZ	642	1	4.09398	3853.62	1425.85	317.004	32.9622	1.63317	2.18302	3.05894	4.03326	54.6329	10.987	3.9112	5606.98	10.7608	1052.27	13.4556	64.2449	242.835	71.6977	662.258	3.15145	1374.93	8389.55	8490.16	233.649	41.2219	36.1304	6.95868	331.486	464.492	222.36	28.4037	505.109	4483.84	4210.31	556.821	1946.53	129.314	1.8738	6.20262	411.888	247.303	2.14932	50.5582	79.8346	631.991	5.66926
TCGA-FU-A5XV	321	0	3.35875	929.557	1175.01	240.303	3.57416	0.225639	0.745788	1.62064	1.54311	13.6951	7.77821	1.8913	318.84	18.5342	1085.22	0.188554	30.6726	38.4642	22.4025	418.105	5.24703	135.594	219.73	293.208	16.1482	6.39676	4.59753	1.35529	39.3403	57.1339	12.1326	10.7814	18.3314	377.72	180.942	108.869	879.59	12.3529	1.35691	3.23252	103.139	133.348	1.11356	54.9547	63.8446	584.912	11.895
TCGA-MA-AA42	259	0	0.234812	6420.04	1104.24	183.018	22.2742	0.504785	6.23207	3.21926	4.63483	97.6902	138.781	58.4797	9792.01	12.3479	739.592	11.0464	221.828	383.059	124.534	234.537	5.02539	2257	2370.91	2752.8	325.188	111.019	74.3666	18.2676	658.957	994.297	347.432	204.183	547.301	6637.84	4048.84	700.766	1701.33	232.546	19.6114	31.2766	205.921	134.69	2.98942	53.5231	91.3679	638.478	108.433
TCGA-EK-A2RJ	53	0	0.141493	4964.49	1730.63	313.119	0	0.0912517	0.295694	1.18651	0	40.997	38.2169	10.3348	2773	9.78929	363.723	83.8474	284.74	169.992	39.9205	599.032	9.0098	3256.29	4345.85	1924.9	201.628	38.8041	30.1001	21.1475	196.045	328.328	49.599	63.0634	106.573	3400.5	1738.8	329.252	946.969	237.745	15.5961	6.60901	35.9724	87.3552	2.61864	5.19291	92.5177	1054.37	13.5117
TCGA-EK-A2IR	3442	0	0.428324	405.895	745.653	186.839	0.0636402	0	0.185909	0.335498	0.0403661	3.60907	0.452708	0.0238537	81.5254	18.4912	131.451	0	6.16261	27.4898	77.4512	451.743	7.78794	438.907	112.236	113.42	4.28139	1.77662	0.797946	0.454684	5.63913	14.306	0.789517	1.83805	1.29654	67.7023	37.5756	6.77536	168.916	3.0516	0.554845	8.12877	282.001	367.118	1.71282	32.2334	80.3461	797.052	4.61323
TCGA-C5-A2LZ	3046	1	1.73307	4262.95	1201.24	287.19	7.30807	0.77379	2.72232	1.43733	2.49659	19.1565	13.0555	7.30765	2138.5	10.7367	594.089	0.0962219	77.3579	91.9793	38.3327	524.662	7.48156	2404.24	2849.28	1635.71	149.864	28.8203	19.1155	7.74623	170.195	229.512	51.8915	82.9039	123.19	2431.3	1282.24	855.635	901.854	162.823	4.19844	28.0763	179.13	197.431	2.42461	60.4596	73.6831	541.612	27.923
TCGA-VS-A8QA	1099	0	2.20234	6207.46	1965.27	425.217	7.17958	0.215748	2.41194	0.768116	1.43448	21.3429	21.9473	55.6242	4923.27	25.8534	485.68	376.999	74.5124	33.4062	113.557	725.198	15.4461	3857.11	5424.37	3105.8	276.59	86.8475	201.027	16.9679	265.782	650.219	125.219	137.845	259.803	4151.3	2194.54	654.665	1672.07	378.168	33.7586	25.5475	189.938	178.45	2.92805	86.0002	78.5692	826.584	1.65018
TCGA-GH-A9DA	540	0	0.0737943	2465.01	1397.91	448.834	14.0636	1.47534	7.91131	3.32983	1.47668	21.8307	13.8846	4.63022	1459.67	9.58239	1030.72	2.41103	25.5794	103.993	23.3074	411.181	3.18205	736.05	2598.94	1030.73	44.9326	12.7076	6.02344	1.7866	77.8364	133.423	30.5355	1.69896	54.4091	952.337	676.58	172.773	791.372	94.4784	14.6111	10.0778	91.4437	86.9051	0.939485	1.76979	138.304	460.128	20.7767
TCGA-XS-A8TJ	890	0	1.09462	4056.95	1427.99	205.883	15.2512	3.93919	11.6117	1.73093	7.64414	28.6608	12.4875	4.12094	2861.16	16.7236	787.806	0.088488	99.8819	82.7475	57.1763	436.149	11.12	3352.5	4528.93	1639.22	226.488	54.112	16.5982	5.72433	230.286	312.99	97.5158	36.484	209.012	3995.72	2099.61	366.673	1687.11	217.055	18.4	32.1734	139.426	144.989	1.92779	60.5607	47.3528	361.618	1.91892
TCGA-C5-A7CL	471	1	0.117643	4475.1	2093.73	357.566	1.12101	0.0910448	0.885069	0.507353	0.14413	41.2088	3.16295	1.12426	981.914	16.5541	736.123	0.213977	124.484	47.0349	15.1112	879.137	10.888	2099.7	5374.84	2886.7	65.6339	9.26295	2.61169	8.71553	56.5767	76.9963	10.1852	17.7094	72.5294	983.663	886.52	437.722	766.869	231.097	12.9313	51.5679	238.03	238.775	2.9705	100.065	100.958	1645.13	51.7725
TCGA-JX-A3Q0	6375	0	4.41979	5330.17	1853.93	249.842	1.14976	0.734201	1.04961	1.63121	0.765744	45.1693	27.0899	8.72686	5065.4	14.7426	498.389	0.631574	138.792	142.119	26.0452	390.714	6.10438	10647.5	4422.22	3597.9	209.726	50.3207	44.0294	11.3167	255.193	517.102	105.222	123.5	113.64	3202.44	2448.72	651.583	1547.77	302.209	61.0336	27.2558	214.203	270.314	1.79985	65.7124	94.1807	716.126	37.1243
TCGA-HM-A4S6	454	0	0.135041	1556.02	1425.57	232.481	12.5549	2.82175	10.7184	3.85021	7.54431	86.1605	35.0635	11.9667	3180.26	21.21	1013.13	0.491245	62.6885	211.426	49.6449	400.769	10.8283	740.277	1182.32	700.638	130.688	44.3635	21.7305	7.96433	275.31	392.579	33.4642	159.47	73.0736	2568.65	813.811	491.117	818.117	51.1878	3.67991	27.324	93.8567	146.253	2.57884	123.343	112.001	443.471	11.191
TCGA-MY-A5BD	1667	0	3.55397	266.284	1678.33	273.675	13.0046	1.08872	4.06636	0.390271	2.03193	15.209	7.8307	52.4035	2659.59	18.3829	604.331	19.4824	60.8774	37.5627	79.8389	296.965	18.0152	3958.8	6623.67	2412.48	157.093	69.0134	93.3036	10.6694	176.585	351.272	36.4882	58.2726	154.719	2926.3	1257.62	510.63	1061.13	185.661	4.12595	20.4283	1891.78	1447.01	4.43034	2.25538	86.7871	515.832	56.1667
TCGA-C5-A1M8	919	0	3.16038	2207.21	908.18	152.64	0.0778868	0.204795	1.30828	0.543444	0.111156	13.1797	4.98647	8.42966	296.379	7.83859	310.101	0.427838	12.2496	47.2479	42.8958	373.542	4.03452	894.024	894.207	370.765	20.3741	5.41831	2.61437	2.74574	26.2286	78.7007	7.34711	12.8008	19.8904	213.31	172.077	103.165	376.903	47.0633	6.52818	11.1724	181.298	155.108	3.0802	153.177	111.396	344.777	18.2116
TCGA-Q1-A6DT	275	1	10.4764	999.932	1074.05	199.64	2.87661	0.347758	0.965898	0.738249	0.125834	9.36039	1.96429	0.632057	394.554	12.5723	680.651	0.544877	14.3425	56.6503	21.8555	539.845	6.106	414.796	608.543	496.94	37.0857	9.27516	3.80027	4.06569	18.5918	60.8855	10.7952	12.6419	20.3359	573.592	204.561	105	469.538	24.2928	4.28477	12.025	322.903	276.443	5.39388	35.2574	62.1927	902.448	49.8071
TCGA-EK-A2RE	57	0	0.92906	1848.11	931.818	300.462	8.75966	0.304663	2.13243	0.37728	1.25399	3.30138	0.268991	0.114004	146.549	16.9736	572.882	0.42962	5.95088	17.106	11.0911	350.73	2.28417	1019.83	1065.43	679.86	5.71929	1.78037	1.16527	2.33318	11.298	22.6436	7.85343	9.76063	44.9879	135.736	105.534	32.55	536.164	43.176	6.87048	9.74767	151.893	184.72	1.23626	79.3805	109.573	744.054	5.14452
TCGA-DS-A3LQ	699	0	0.161387	1233.81	708.81	349.836	2.95099	0.281022	0.910628	1.16001	0.69203	32.3338	5.09419	2.07977	888.596	10.8634	648.983	0	72.1062	156.205	58.0048	288.656	7.9518	652.475	908.941	442.461	46.9275	20.1931	14.0381	8.22873	39.201	189.107	54.6444	36.27	96.825	1030.36	726.195	268.852	383.094	20.766	2.69306	10.9455	343.766	386.151	3.15045	48.776	111.143	498.346	6.17276
TCGA-Q1-A5R2	499	0	1.19087	3675.19	1563.04	128.627	0.105757	0	1.00406	1.47581	0.0754652	35.3805	15.9052	14.5379	3315.54	6.75417	1065.55	0.269718	62.9925	181.426	90.6612	406.58	4.88252	5489	5892.24	2815.8	194.286	40.5952	17.2245	5.6371	192.174	433.663	45.5525	9.41791	126.891	2200.3	2302.25	685.055	1922.89	381.649	19.9286	15.6682	358.233	245.627	3.79029	49.0087	70.3455	441.787	31.5531
TCGA-C5-A1BL	5271	0	0.0670938	2604.67	1224.41	211.504	4.14701	2.72603	2.86036	0.830548	1.5344	36.6809	36.0611	9.22918	2030.96	18.5089	517.693	0.384184	186.254	110.392	24.4023	414.989	9.90257	1305.07	2308.45	1033.17	100.429	35.3614	19.1227	12.1504	187.555	292.078	103.549	2.17842	171.165	2083.67	1320.79	209.399	941.1	107.045	16.674	20.9601	111.851	129.44	2.68118	122.992	122.375	739.034	56.4924
TCGA-EA-A410	803	0	9.16848	1023.29	1916.49	307.39	0.368058	0.255236	0.82707	3.58214	0.377119	19.8498	170.434	258.126	584.756	13.9013	402.11	0.0444345	34.6397	76.8864	248.731	441.694	6.04403	971.571	848.366	704.466	32.294	11.1418	5.72419	2.97031	34.4924	83.7511	17.9046	11.37	11.3505	424.807	368.341	55.339	341.173	26.5824	3.4333	2.7043	114.932	111.599	3.70889	92.5419	147.941	728.021	7.20817
TCGA-EA-A3Y4	1122	0	0.114666	4391.95	1691.88	175.923	0.0369134	0	0	0.480776	0.0526808	45.455	62.7864	32.6251	15430.3	8.29461	474.343	17.7857	73.7564	132.83	69.8986	991.602	3.12891	2655.3	3493.36	3954.84	370.64	38.1035	49.6487	23.6318	458.59	818.212	386.78	31.9585	430.673	4774.61	5629.27	2439.11	1454.67	624.177	10.4887	5.23501	162.111	117.682	1.30776	20.8192	69.8751	492.99	6.54272
TCGA-VS-A9U5	1535	0	0.308067	1343.85	942.901	238.287	1.02007	1.70296	4.30429	2.6888	3.93603	36.1814	29.7445	8.9851	1090.82	18.6701	379.692	0.0889418	117.461	64.1963	57.498	243.138	6.90713	394.697	730.476	304.623	52.5002	25.5936	16.1948	4.73081	80.1591	184.322	51.0657	20.8102	63.2663	1007.79	668.785	123.495	762.399	33.5664	2.56024	4.87935	234.741	231.91	3.12829	156.409	70.2646	347.014	7.01368
TCGA-MA-AA3W	685	0	7.03752	6160.69	1424.64	247.004	79.3649	8.67025	23.6237	5.44401	24.5901	84.1353	102.872	26.1834	6317.93	15.1938	1126.48	0.446449	147.547	203.751	77.8484	502.498	5.04302	3901.41	5000.22	3866.07	282.822	79.0097	56.5363	12.8819	490.518	793.166	117.331	585.222	220.218	5972.17	2179.3	1294.13	1955.21	248.545	32.9496	21.5218	542.547	528.896	2.17627	34.3093	88.1331	642.46	71.7763
TCGA-DS-A1OC	376	0	0.443565	2265.35	1234.29	506.042	0.571174	0.697283	1.45998	1.79338	1.15479	37.7629	26.1904	10.1558	1572.26	18.0828	1102.93	1.34464	142.994	205.377	84.7932	510.814	21.6626	855.615	942.576	996.312	134.943	41.8242	32.4697	9.62481	151.509	335.327	93.9429	115.623	189.745	2808.29	1081.79	279.342	721.905	56.0403	7.46965	16.1446	206.21	263.026	4.00002	79.7845	106.663	1000.8	19.629
TCGA-VS-A9UJ	52	1	0.862241	328.041	1875.21	406.726	1.94303	0	0.405434	0.568111	0	4.72242	0.416256	2.93396	298.317	20.5497	1241.23	0.261384	14.311	10.7427	108.914	525.292	7.03283	646.761	191.112	575.55	18.5973	46.2938	0.841082	0.125252	5.78963	10.1726	1.19266	0.839865	7.07078	101.087	82.1833	33.0609	219.733	6.56565	4.42205	4.5309	23.5718	250.212	3.6591	8.17759	140.913	655.221	23.7037
TCGA-EX-A1H5	619	0	0.0198025	1926.46	2028.74	184.754	6.73188	1.1494	7.74703	1.35219	4.7309	15.7321	6.16244	13.2184	582.26	21.6691	342.491	0.300152	52.145	27.2225	117.845	703.093	13.4395	2067	1309.28	1018.64	25.922	6.8201	4.60934	4.05599	50.2112	108.598	13.2865	24.6894	25.4484	457.348	254.939	70.584	564.257	64.1685	6.79077	35.2597	274.748	308.555	2.43705	27.2277	66.2076	847.672	7.28106
TCGA-HM-A3JK	632	0	6.12405	2258.66	1522.52	208.127	36.9028	3.73864	16.2151	4.66535	17.7738	51.8572	9.82538	5.68201	2308.35	13.9105	1111.39	5.1068	70.5204	96.2177	93.5232	316.406	5.81099	2003.85	3153.19	1629.4	88.6279	31.8362	20.4392	7.21182	140.066	461.815	58.2056	145.206	73.4469	1742.02	1069.29	226.192	936.493	101.802	2.3666	24.7114	82.2404	95.1958	2.64933	8.70842	68.1142	426.295	7.61421
TCGA-FU-A3TX	45	0	0.609273	2108.64	2422.41	335.223	43.2178	1.41456	8.4145	1.64745	8.7228	31.5856	19.3675	15.1991	3154.74	20.4078	731.049	9.46358	51.1508	70.1343	90.387	571.871	20.739	787.141	1442.39	888.189	59.3322	30.6832	17.1563	4.12182	103.4	195.156	19.7037	121.59	52.9045	1608.53	310.762	226.64	323.074	58.5943	3.25128	5.84531	187.272	213.654	4.04459	1.65911	142.373	873.766	9.82872
TCGA-C5-A1MQ	1031	0	14.8001	3456.46	1298.19	257.106	2.43222	0.800972	0.681314	1.20886	0.665697	75.1375	17.9487	11.3519	12838	5.07624	514.961	8.62803	91.208	353.592	206.392	330.348	7.5803	1222.29	6111.7	4330.44	457.453	110.325	108.86	37.3229	341.592	1793.16	382.765	250.745	653.804	6531.78	7149.81	4593.79	1816.22	307.694	4.23841	9.80884	139.951	117.758	2.33331	2.63527	85.2076	383.251	8.95393
TCGA-MA-AA3X	595	0	79.8101	1779.9	758.251	211.873	0.255719	0.128074	1.61854	2.43186	0.621764	41.6346	2.42543	1.59748	855.867	13.3289	1016.5	0.111483	89.3594	172.485	41.2726	175.699	0.996942	774.16	803.606	676.786	48.8842	26.3932	16.4026	2.72449	59.7925	155.105	11.1508	41.305	10.9539	874.144	264.477	146.38	758.15	45.1251	8.1072	21.3549	201.952	155.677	1.943	102.264	89.0194	238.674	10.2732
TCGA-DR-A0ZL	2669	0	0.726207	800.647	1097.11	134.904	4.74089	0.196052	5.74939	0.424867	1.80011	5.6294	2.16998	1.29606	181.455	14.2483	310.674	0.375443	39.2429	17.2115	11.5021	264.57	4.92368	208.433	438.282	361.395	11.4585	3.21181	2.55633	2.47783	12.3154	35.3584	3.93506	20.3385	5.56764	189.024	64.3883	41.4219	409.167	15.2536	4.08507	29.5933	222.293	212.379	2.70555	125.345	61.7693	379.575	22.4354
TCGA-C5-A1MI	1083	1	0.1959	2712.56	1566.19	308.067	1.21543	1.30934	3.01464	4.26691	3.251	39.2463	43.6622	18.9534	1163.52	29.3973	297.596	1.7276	87.0727	74.5932	349.886	721.307	18.2103	2144.57	2548.67	4076.72	92.9657	31.2873	24.3089	6.07949	142.887	230.448	57.3026	91.3394	37.3439	1513.35	657.232	162.359	776.839	168.212	9.1335	18.5521	113.033	112.855	3.66547	57.9014	97.0751	827.405	3.34501
TCGA-FU-A3YQ	861	0	0.79474	4010.63	1284.96	295.631	29.3647	3.45184	26.2348	5.18778	15.9961	50.3854	19.852	8.92421	3541.27	18.3652	645.448	1862.83	108.714	122.517	40.6075	360.261	10.6218	2136.67	2850.75	1472.27	191.496	57.9662	61.7244	9.94257	321.988	429.412	94.3004	249.412	110.064	3601.47	1453.26	674.248	1086.99	134.351	8.11946	20.3893	95.0263	124.78	2.46066	41.2977	99.7431	774.048	19.8661
TCGA-Q1-A5R3	485	0	0.9415	719.668	2165.28	41.9842	1.51545	0	0.494784	1.16105	0.203554	12.6793	7.06457	4.99192	723.876	4.03549	1109.48	1.11926	33.8161	36.3613	101.962	202.384	0.401678	4653.85	4959.4	1920.77	90.6653	12.443	3.75369	3.78117	15.512	151.392	8.49668	58.9227	25.1541	368.817	276.572	104.634	1228.96	179.608	9.62316	6.67993	128.166	131.022	0.851971	21.3917	42.5948	474.258	27.4714
TCGA-VS-A957	1688	0	140.542	2447.95	1386.31	346.545	8.22615	1.00897	2.45211	0.624727	1.43754	13.1292	5.13195	3.1148	1428.45	22.8583	461.756	0.13174	105.156	48.7299	11.8473	357.272	9.33173	1823.6	2270.09	1304.05	82.0677	12.8127	3.63981	9.37456	69.6348	107.543	17.8555	15.1234	14.0995	1263.05	729.66	105.144	635.627	91.4136	11.676	34.1413	278.044	263.175	4.77192	32.0387	99.776	611.689	22.3356
TCGA-RA-A741	444	0	5.32855	4387.47	1217.87	257.589	16.9301	1.73693	7.35319	3.43454	4.89619	38.8506	22.1752	10.0218	7437	11.11	754.774	1.75578	116.503	116.837	122.852	557.308	8.04342	3376.04	5871.24	2788.29	493.245	96.7325	147.927	16.1119	380.243	1067.52	134.794	461.072	238.948	6179.54	4270.18	1010.21	1949.34	251.388	23.3643	24.3565	344.818	286.51	3.31818	60.8976	85.3775	544.812	6.29645
TCGA-FU-A23K	372	0	4.57593	2030.25	1871.65	133.798	2.21535	0.857884	2.20168	1.44481	1.67317	18.6236	12.3692	9.93866	2066.61	6.6143	271.959	0	32.268	73.5429	89.1897	416.197	1.14719	2183.26	6746.16	2599.74	170.284	38.2034	15.3084	6.93057	121.582	533.155	32.7771	4.90007	118.191	1580.83	2431.64	477.104	930.768	101.715	6.35369	1.81279	224.832	209.652	2.52145	5.17893	103.557	428.22	6.58186
TCGA-VS-A8EI	729	0	1.01088	2164.4	1538.82	177.662	3.39713	0.667843	2.59691	1.8608	1.90303	21.0106	26.5158	12.7094	1015.16	9.25733	514.072	0.398627	47.5169	48.7358	113.908	279.743	9.84994	4920.55	3146.21	2266.62	83.4842	17.0546	8.39286	4.083	58.3143	157.721	24.3723	40.0846	39.8678	838.164	403.765	265.708	1969.93	145.383	12.2674	12.3225	147.564	127.575	2.01416	289.071	58.1307	666.377	11.2828
TCGA-EA-A3HQ	1136	0	0.0300586	4205.77	1856.86	419.551	29.7457	2.29718	18.6567	2.55664	10.4218	76.4991	13.4395	4.65704	2825.55	16.1113	1113.52	3.99415	135.326	217.674	38.6978	580.354	7.92698	1299.79	2387.32	1301.07	132.418	49.3044	30.9792	4.75941	275.805	411.571	82.6156	77.2687	122.495	3579.24	1208.93	462.173	746.993	56.857	4.50968	26.9907	179.802	204.494	4.12976	61.2429	90.5691	760.774	9.75181
TCGA-DS-A1OA	879	1	0.0455202	8230	1144.84	225.412	12.9248	1.71738	7.53421	3.38094	4.90766	41.4042	21.9584	8.40371	3084.01	14.7046	886.262	1.08094	127.261	162.176	54.4077	611.644	3.56129	2792.05	4897.18	2060.78	164.749	55.2007	26.6266	7.86879	350.377	473.124	80.6467	135.072	145.983	3198.65	1551.09	667.729	1456.01	308.406	24.739	20.7591	143.319	116.743	2.82518	66.1826	82.9227	486.139	19.4315
[truncated: 206 more columns]

## Sheet: code_Figure 1 (2)
#Univariate cox regression analysis
library(survival)
pFilter=0.05
setwd("C:\\Users\\lexb4\\Desktop\\immuneGene\\11.uniCox")
rt=read.table("expTime.txt",header=T,sep="\t",check.names=F,row.names=1)
outTab=data.frame()
sigGenes=c("futime","fustat")
for(i in colnames(rt[,3:ncol(rt)])){
cox <- coxph(Surv(futime, fustat) ~ rt[,i], data = rt)
coxSummary = summary(cox)
coxP=coxSummary$coefficients[,"Pr(>|z|)"]
if(coxP<pFilter){
sigGenes=c(sigGenes,i)
		outTab=rbind(outTab,
		cbind(id=i,
		HR=coxSummary$conf.int[,"exp(coef)"],
		HR.95L=coxSummary$conf.int[,"lower .95"],
		HR.95H=coxSummary$conf.int[,"upper .95"],
		pvalue=coxSummary$coefficients[,"Pr(>|z|)"])
		)
}
}
write.table(outTab,file="uniCox.txt",sep="\t",row.names=F,quote=F)
uniSigExp=rt[,sigGenes]
uniSigExp=cbind(id=row.names(uniSigExp),uniSigExp)
write.table(uniSigExp,file="uniSigExp.txt",sep="\t",row.names=F,quote=F)
#RF analysis
dt.rf <-read.table("uniSigExp.txt",head=T,sep='\t',check.names = F,row.names = 1)
ntree <- 1000
surv.rf <- randomSurvivalForest::rsf(Surv(futime, fustat) ~ .,
data = dt.rf,
ntree = ntree,
seed = 12345678)
err.rate <- surv.rf$err.rate
pdf("error rate.pdf",width = 5,height = 5)
par(bty = "o", mgp = c(1.5,.33,0), mar = c(3,4,1,2),las = 1, tcl = -.25)
plot(1:ntree,err.rate,
xlab = "Number of Trees",
ylab = "",
type = "l",
las = 1,
cex = 1.5)
mtext("Error Rate",side = 2,line = 2.5,las = 3)
invisible(dev.off())
raw.imp <- surv.rf$importance; names(raw.imp) <- gsub("_","-",names(raw.imp))
rel.imp <- raw.imp/max(abs(raw.imp)) # calculate relative importance
imp.res <- data.frame(gene = names(raw.imp),
raw.importance = raw.imp,
rel.importance = rel.imp,
stringsAsFactors = F)
write.csv(imp.res[order(imp.res$rel.importance,decreasing = T),],"importance result.csv",row.names = F,quote = F)
imp.cutoff <- 0.4
rel.imp.sel <- rel.imp[rel.imp > imp.cutoff]
rel.imp.sel <- sort(rel.imp.sel)
xrange <- range(pretty(range(rel.imp.sel)))
yrange <- c(1,length(rel.imp.sel))
pdf("relative importance.pdf",width = 5,height = 5)
par(bty = "o", mgp = c(1.5,.33,0), mar = c(3,6,1,2),las = 1, tcl = -.25)
plot(NULL,NULL,
xlim = xrange,
ylim = yrange,
xlab = "Variable Relative Importance",
ylab = "",
yaxt = "n",
las = 1)
axis(side = 2,at = 1:length(rel.imp.sel),names(rel.imp.sel))
for (i in 1:length(rel.imp.sel)) {
lines(c(xrange[1],rel.imp.sel[i]),
c(i,i),
lwd = 2.5,
col = "steelblue")
}
invisible(dev.off())
