# Supplementary material for: An Immune-Gene-Based Classifier Predicts Prognosis in Patients With Cervical Squamous Cell Carcinoma
Source: Front Mol Biosci. 2021 Jul 5;8:679474. doi: 10.3389/fmolb.2021.679474 (PMC8289438; doi:10.3389/fmolb.2021.679474)
Supplement: Supplementary file 6 [file Table4.XLS]

## Sheet: Nomogram (2)
id	futime	fustat	Stage	riskScore
TCGA-EA-A3HS	959	0	Stage I	1.45452
TCGA-EA-A3HT	954	0	Stage I	1.76786
TCGA-C5-A1M5	2052	1	Stage I	0.547344
TCGA-EA-A1QT	1243	0	Stage I	0.563068
TCGA-EA-A3QE	761	0	Stage I	0.649144
TCGA-JX-A3PZ	642	1	Stage I	2.13274
TCGA-UC-A7PD	355	1	Stage I	2.46807
TCGA-C5-A7UE	4738	0	Stage I	0.951664
TCGA-C5-A7XC	1551	0	Stage I	0.93557
TCGA-C5-A2LT	2226	0	Stage I	2.29796
TCGA-C5-A7UC	523	1	Stage I	8.72287
TCGA-C5-A8YR	837	1	Stage I	2.74842
TCGA-EA-A3Y4	1122	0	Stage I	1.84979
TCGA-R2-A69V	596	0	Stage I	0.593063
TCGA-C5-A8YT	633	1	Stage I	1.13456
TCGA-DS-A0VL	81	0	Stage I	0.626276
TCGA-C5-A2LY	2383	0	Stage I	0.33718
TCGA-EA-A1QS	1203	0	Stage I	1.58538
TCGA-EA-A411	747	0	Stage I	1.5086
TCGA-EA-A43B	791	0	Stage I	1.32123
TCGA-EA-A5FO	815	0	Stage I	1.2127
TCGA-EA-A5ZD	830	0	Stage I	1.39454
TCGA-IR-A3LL	1106	0	Stage I	0.652719
TCGA-JW-AAVH	552	0	Stage I	1.75582
TCGA-BI-A0VS	1735	0	Stage I	0.534534
TCGA-DR-A0ZL	2669	0	Stage I	2.27116
TCGA-BI-A20A	720	0	Stage I	0.313404
TCGA-DS-A1OD	3874	0	Stage I	0.368575
TCGA-EA-A5ZE	829	0	Stage I	0.628351
TCGA-EX-A69L	602	0	Stage I	0.402865
TCGA-IR-A3L7	4483	0	Stage I	1.25732
TCGA-IR-A3LC	3935	0	Stage I	1.47172
TCGA-JX-A5QV	636	0	Stage I	0.831017
TCGA-LP-A4AX	380	0	Stage I	0.560433
TCGA-MA-AA3Y	542	0	Stage I	1.35359
TCGA-DS-A0VN	2910	0	Stage I	0.626363
TCGA-EA-A5O9	788	0	Stage I	1.08073
TCGA-HG-A2PA	773	1	Stage I	0.977419
TCGA-4J-AA1J	542	0	Stage I	1.74855
TCGA-C5-A3HE	548	0	Stage I	0.652818
TCGA-EK-A2H1	799	0	Stage I	1.41937
TCGA-EX-A69M	253	1	Stage I	1.25747
TCGA-FU-A3TX	45	0	Stage I	1.59788
TCGA-IR-A3LK	908	1	Stage I	1.06268
TCGA-MA-AA3Z	595	0	Stage I	1.01111
TCGA-EX-A8YF	473	0	Stage I	0.318614
TCGA-C5-A1BK	5385	0	Stage I	0.307482
TCGA-C5-A1BL	5271	0	Stage I	0.813623
TCGA-C5-A1M7	1409	0	Stage I	0.559561
TCGA-C5-A7CG	6408	0	Stage I	0.228553
TCGA-C5-A905	4879	0	Stage I	2.37801
TCGA-VS-A8Q8	978	1	Stage I	0.584645
TCGA-C5-A1M8	919	0	Stage I	0.363874
TCGA-MU-A8JM	607	0	Stage I	3.94658
TCGA-VS-A9V2	555	0	Stage I	0.621566
TCGA-ZJ-AAXA	43	0	Stage I	1.44619
TCGA-C5-A907	448	0	Stage I	1.24341
TCGA-GH-A9DA	540	0	Stage I	5.57586
TCGA-EK-A2IR	3442	0	Stage I	1.08582
TCGA-FU-A3YQ	861	0	Stage I	0.900541
TCGA-C5-A8XH	1394	1	Stage I	0.671986
TCGA-DS-A5RQ	512	0	Stage I	0.613883
TCGA-FU-A2QG	579	0	Stage I	0.802968
TCGA-C5-A7UI	2888	1	Stage I	0.810029
TCGA-EK-A2IP	202	0	Stage I	1.67733
TCGA-MY-A5BE	1066	0	Stage I	0.0709544
TCGA-C5-A1ML	636	1	Stage I	1.04875
TCGA-VS-A8QA	1099	0	Stage I	0.540654
TCGA-C5-A8YQ	715	1	Stage I	2.97156
TCGA-C5-A1MF	1617	0	Stage I	0.786226
TCGA-C5-A3HL	621	0	Stage I	2.53628
TCGA-C5-A8XJ	4467	0	Stage I	0.794305
TCGA-C5-A8XI	254	0	Stage I	0.689382
TCGA-EK-A2RJ	53	0	Stage I	3.93283
TCGA-EK-A2RC	129	0	Stage I	0.775434
TCGA-C5-A1BF	570	1	Stage I	2.48353
TCGA-VS-A9U7	1472	0	Stage I	0.350053
TCGA-DS-A1OC	376	0	Stage I	2.45922
TCGA-C5-A1MI	1083	1	Stage I	0.359414
TCGA-DG-A2KM	1946	0	Stage I	0.161601
TCGA-UC-A7PF	2859	1	Stage I	0.550938
TCGA-XS-A8TJ	890	0	Stage I	1.05641
TCGA-DS-A0VK	1118	1	Stage I	2.37077
TCGA-DS-A0VM	2128	0	Stage I	1.08404
TCGA-DS-A1OA	879	1	Stage I	1.03532
TCGA-MA-AA3W	685	0	Stage I	0.429016
TCGA-DS-A1OB	861	1	Stage I	3.65568
TCGA-C5-A1BE	2094	1	Stage I	1.42342
TCGA-C5-A2LV	2234	0	Stage I	0.941184
TCGA-C5-A0TN	348	1	Stage I	2.02785
TCGA-FU-A3NI	638	1	Stage I	2.66479
TCGA-EK-A2RM	50	0	Stage I	2.02072
TCGA-HM-A3JJ	659	1	Stage I	1.14431
TCGA-FU-A3HY	954	0	Stage I	4.6811
TCGA-C5-A1MP	109	0	Stage I	0.595853
TCGA-EK-A2R8	44	0	Stage I	9.23386
TCGA-C5-A1BM	2520	1	Stage I	0.991462
TCGA-C5-A2LX	2526	0	Stage I	0.147404
TCGA-C5-A1BN	166	1	Stage I	8.26702
TCGA-C5-A7CO	4482	0	Stage I	0.917183
TCGA-EK-A2RN	71	0	Stage I	0.465173
TCGA-C5-A902	149	0	Stage I	0.658239
TCGA-EA-A5ZF	828	0	Stage I	0.933416
TCGA-EA-A78R	410	0	Stage I	0.465594
TCGA-VS-A8EG	1386	0	Stage I	1.41963
TCGA-MU-A5YI	1053	0	Stage I	1.38643
TCGA-VS-A957	1688	0	Stage I	1.72307
TCGA-JW-A5VL	474	0	Stage I	0.963827
TCGA-JW-A5VK	623	0	Stage I	2.33316
TCGA-VS-A8Q9	1630	0	Stage I	0.976545
TCGA-Q1-A6DT	275	1	Stage I	1.11384
TCGA-Q1-A6DW	534	0	Stage I	2.2199
TCGA-Q1-A73Q	284	0	Stage I	0.47951
TCGA-ZJ-A8QR	582	1	Stage I	1.2114
TCGA-Q1-A73O	428	0	Stage I	2.55194
TCGA-C5-A8ZZ	636	0	Stage II	0.672833
TCGA-C5-A1M6	955	1	Stage II	1.38771
TCGA-RA-A741	444	0	Stage II	0.545726
TCGA-EK-A2H0	1847	0	Stage II	2.26458
TCGA-ZJ-A8QQ	2056	0	Stage II	1.67851
TCGA-DG-A2KL	1367	0	Stage II	1.34471
TCGA-EA-A3HQ	1136	0	Stage II	0.82002
TCGA-EA-A3HR	940	0	Stage II	2.1902
TCGA-EA-A439	965	0	Stage II	0.386184
TCGA-EX-A3L1	463	0	Stage II	3.49418
TCGA-IR-A3LH	2394	0	Stage II	0.513613
TCGA-EA-A3HU	1013	0	Stage II	0.764486
TCGA-EA-A410	803	0	Stage II	0.369604
TCGA-FU-A3HZ	1103	0	Stage II	0.676374
TCGA-MY-A5BD	1667	0	Stage II	0.84206
TCGA-C5-A1MQ	1031	0	Stage II	0.507931
TCGA-MA-AA42	259	0	Stage II	0.45826
TCGA-PN-A8MA	90	0	Stage II	0.344331
TCGA-MY-A913	524	0	Stage II	0.593939
TCGA-C5-A7CH	4694	0	Stage II	1.80467
TCGA-C5-A3HD	1582	0	Stage II	2.30618
TCGA-MU-A51Y	854	0	Stage II	0.609557
TCGA-FU-A23L	725	0	Stage II	0.538381
TCGA-MY-A5BF	634	0	Stage II	1.32084
TCGA-EK-A2RE	57	0	Stage II	1.775
TCGA-FU-A3WB	491	0	Stage II	0.970846
TCGA-EK-A2RA	1246	0	Stage II	0.386072
TCGA-VS-A9UB	911	0	Stage II	0.282132
TCGA-C5-A1BJ	4385	0	Stage II	0.619547
TCGA-MA-AA41	254	0	Stage II	3.07481
TCGA-C5-A7CJ	3097	1	Stage II	0.825045
TCGA-DS-A7WI	252	1	Stage II	2.93857
TCGA-JW-A852	252	1	Stage II	0.61887
TCGA-VS-A94W	1243	0	Stage II	0.127432
TCGA-HM-A3JK	632	0	Stage II	1.8346
TCGA-EX-A1H5	619	0	Stage II	1.19085
TCGA-VS-A8EL	1992	0	Stage II	0.449752
TCGA-VS-A8EI	729	0	Stage II	0.708057
TCGA-VS-A8EJ	607	1	Stage II	0.394609
TCGA-JW-A5VG	834	0	Stage II	0.333222
TCGA-VS-A9UU	442	0	Stage II	0.815715
TCGA-VS-A94X	506	1	Stage II	1.46597
TCGA-VS-A94Z	1015	0	Stage II	0.339063
TCGA-VS-A958	1525	0	Stage II	0.885956
TCGA-VS-A9UC	825	0	Stage II	0.534848
TCGA-VS-AA62	469	1	Stage II	0.959506
TCGA-JW-A5VI	747	0	Stage II	2.63791
TCGA-JW-A5VJ	652	0	Stage II	2.99748
TCGA-VS-A959	1561	0	Stage II	0.603428
TCGA-VS-A9U5	1535	0	Stage II	0.65362
TCGA-VS-A94Y	144	1	Stage II	7.29039
TCGA-VS-A9UI	1372	1	Stage II	0.401976
TCGA-VS-A9UJ	52	1	Stage II	4.09231
TCGA-VS-A8QF	1800	0	Stage II	0.621543
TCGA-C5-A7UH	3988	0	Stage III	2.01244
TCGA-C5-A2LZ	3046	1	Stage III	1.3139
TCGA-EK-A2GZ	383	0	Stage III	1.67369
TCGA-DR-A0ZM	1791	0	Stage III	0.580547
TCGA-JX-A3Q0	6375	0	Stage III	0.561362
TCGA-EK-A2PI	586	0	Stage III	0.663878
TCGA-C5-A1MN	1245	1	Stage III	4.14768
TCGA-C5-A7X3	284	1	Stage III	0.913573
TCGA-C5-A1MK	74	1	Stage III	2.16238
TCGA-C5-A1MH	1186	1	Stage III	0.619187
TCGA-C5-A1BI	1112	0	Stage III	1.10099
TCGA-DG-A2KJ	2893	0	Stage III	0.162913
TCGA-DG-A2KK	2496	0	Stage III	1.45541
TCGA-EA-A3QD	397	0	Stage III	0.122637
TCGA-EA-A6QX	730	0	Stage III	0.592301
TCGA-LP-A4AU	343	0	Stage III	1.2577
TCGA-EA-A44S	369	0	Stage III	1.31322
TCGA-BI-A0VR	1505	0	Stage III	0.884353
TCGA-DS-A3LQ	699	0	Stage III	0.58593
TCGA-FU-A23K	372	0	Stage III	0.101091
TCGA-FU-A5XV	321	0	Stage III	2.40684
TCGA-HM-A4S6	454	0	Stage III	1.25731
TCGA-C5-A1BQ	604	1	Stage III	2.42249
TCGA-C5-A7CL	471	1	Stage III	1.35004
TCGA-FU-A3TQ	795	0	Stage III	0.651584
TCGA-UC-A7PG	370	1	Stage III	2.03489
TCGA-VS-A8EC	1415	0	Stage III	1.1494
TCGA-VS-A8EH	986	0	Stage III	1.5214
TCGA-VS-A8EB	305	1	Stage III	4.59766
TCGA-VS-A9UD	739	0	Stage III	0.0572285
TCGA-VS-A950	1221	0	Stage III	0.853234
TCGA-MA-AA3X	595	0	Stage III	0.961016
TCGA-VS-A954	1714	0	Stage III	0.908157
TCGA-MA-AA43	346	0	Stage III	2.68046
TCGA-VS-A9UL	442	1	Stage III	0.734558
TCGA-ZX-AA5X	119	0	Stage III	0.984839
TCGA-DS-A1O9	266	1	Stage IV	1.03728
TCGA-C5-A7X5	414	1	Stage IV	1.99768
TCGA-EA-A50E	227	1	Stage IV	3.66564
TCGA-C5-A7CK	4086	1	Stage IV	1.92653
TCGA-VS-A8EK	829	1	Stage IV	2.10471
TCGA-JW-A5VH	100	1	Stage IV	0.954407
TCGA-VS-A9U6	1320	0	Stage IV	0.76231
TCGA-VS-A8QM	951	1	Stage IV	0.393049
TCGA-VS-A9UY	555	1	Stage IV	0.838455
TCGA-VS-A9UM	829	1	Stage IV	1.02076
TCGA-VS-A9V3	540	0	Stage IV	0.725792
TCGA-VS-A953	477	1	Stage IV	2.40276
TCGA-VS-A9UH	1427	0	Stage IV	0.368025
TCGA-VS-A9UV	104	1	Stage IV	2.75227
TCGA-VS-A8QC	350	1	Stage IV	1.37903

## Sheet: multiCox (2)
id	HR	HR.95L	HR.95H	pvalue
Stage	1.56898	1.23309	1.99637	0.000247718
riskScore	1.62597	1.4141	1.86959	8.83654e-12

## Sheet: code (2)
#Unicox Forestplot
rt <- read.table("uniCox.txt",header=T,sep="\t",row.names=1,check.names=F)
gene <- rownames(rt)
hr <- sprintf("%.3f",rt$"HR")
hrLow <- sprintf("%.3f",rt$"HR.95L")
hrHigh <- sprintf("%.3f",rt$"HR.95H")
Hazard.ratio <- paste0(hr,"(",hrLow,"-",hrHigh,")")
pVal <- ifelse(rt$pvalue<0.001, "<0.001", sprintf("%.3f", rt$pvalue))
pdf(file="Unicox_forest.pdf", width = 7,height = 4)
n <- nrow(rt)
nRow <- n+1
ylim <- c(1,nRow)
layout(matrix(c(1,2),nc=2),width=c(3,2.5))
xlim = c(0,3)
par(mar=c(4,2.5,2,1))
plot(1,xlim=xlim,ylim=ylim,type="n",axes=F,xlab="",ylab="")
text.cex=0.8
text(0,n:1,gene,adj=0,cex=text.cex)
text(1.5-0.5*0.2,n:1,pVal,adj=1,cex=text.cex);text(1.5-0.5*0.2,n+1,'pvalue',cex=text.cex,font=2,adj=1)
text(3,n:1,Hazard.ratio,adj=1,cex=text.cex);text(3,n+1,'Hazard ratio',cex=text.cex,font=2,adj=1,)
par(mar=c(4,1,2,1),mgp=c(2,0.5,0))
xlim = c(0,max(as.numeric(hrLow),as.numeric(hrHigh)))
plot(1,xlim=xlim,ylim=ylim,type="n",axes=F,ylab="",xaxs="i",xlab="Hazard ratio")
arrows(as.numeric(hrLow),n:1,as.numeric(hrHigh),n:1,angle=90,code=3,length=0.05,col="darkblue",lwd=2.5)
abline(v=1,col="black",lty=2,lwd=2)
boxcolor = ifelse(as.numeric(hr) > 1, 'red', 'green')
points(as.numeric(hr), n:1, pch = 15, col = boxcolor, cex=1.3)
axis(1)
dev.off()
#Multicox forestplot
rt <- read.table("multiCox.xls",header=T,sep="\t",row.names=1,check.names=F)
gene <- rownames(rt)
hr <- sprintf("%.3f",rt$"HR")
hrLow <- sprintf("%.3f",rt$"HR.95L")
hrHigh <- sprintf("%.3f",rt$"HR.95H")
Hazard.ratio <- paste0(hr,"(",hrLow,"-",hrHigh,")")
pVal <- ifelse(rt$pvalue<0.001, "<0.001", sprintf("%.3f", rt$pvalue))
pdf(file="Multicox_forest.pdf", width = 7,height = 4)
n <- nrow(rt)
nRow <- n+1
ylim <- c(1,nRow)
layout(matrix(c(1,2),nc=2),width=c(3,2.5))
xlim = c(0,3)
par(mar=c(4,2.5,2,1))
plot(1,xlim=xlim,ylim=ylim,type="n",axes=F,xlab="",ylab="")
text.cex=0.8
text(0,n:1,gene,adj=0,cex=text.cex)
text(1.5-0.5*0.2,n:1,pVal,adj=1,cex=text.cex);text(1.5-0.5*0.2,n+1,'pvalue',cex=text.cex,font=2,adj=1)
text(3,n:1,Hazard.ratio,adj=1,cex=text.cex);text(3,n+1,'Hazard ratio',cex=text.cex,font=2,adj=1,)
par(mar=c(4,1,2,1),mgp=c(2,0.5,0))
xlim = c(0,max(as.numeric(hrLow),as.numeric(hrHigh)))
plot(1,xlim=xlim,ylim=ylim,type="n",axes=F,ylab="",xaxs="i",xlab="Hazard ratio")
arrows(as.numeric(hrLow),n:1,as.numeric(hrHigh),n:1,angle=90,code=3,length=0.05,col="darkblue",lwd=2.5)
abline(v=1,col="black",lty=2,lwd=2)
boxcolor = ifelse(as.numeric(hr) > 1, 'red', 'green')
points(as.numeric(hr), n:1, pch = 15, col = boxcolor, cex=1.3)
axis(1)
dev.off()
#Nomogram plot
pbc<-read.table("Nomogram.txt",head=T,sep='\t',check.names = F,row.names = 1)
pbc$died <- pbc$fustat==1
pbc$futime=pbc$futime/365
head(pbc)
library(rms)
dd<-datadist(pbc)
options(datadist="dd")
options(na.action="na.delete")
summary(pbc$futime)
coxpbc<-cph(formula = Surv(futime,died) ~ Stage + riskScore ,data=pbc,x=T,y=T,surv = T,na.action=na.delete) #,time.inc =2920
print(coxpbc)
surv<-Survival(coxpbc)
surv3<-function(x) surv(3,x)
surv1<-function(x) surv(1,x)
surv5<-function(x) surv(5,x)
x<-nomogram(coxpbc,fun = list(surv1,surv3,surv5),lp=T,
funlabel = c('1-year survival Probability','3-year survival Probability','5-year survival Probability'),
maxscale = 100,fun.at = c(0.95,0.9,0.8,0.7,0.6,0.5,0.4,0.3,0.2,0.1))
pdf("nomogram_classical.pdf",width = 12,height = 10)
plot(x, lplabel="Linear Predictor",
xfrac=.35,varname.label=TRUE, varname.label.sep="=", ia.space=.2,
tck=NA, tcl=-0.20, lmgp=0.3,
points.label='Points', total.points.label='Total Points',
total.sep.page=FALSE,
cap.labels=FALSE,cex.var = 1.6,cex.axis = 1.05,lwd=5,
label.every = 1,col.grid = gray(c(0.8, 0.95)))
dev.off()
#1-year
cox1 <- cph(Surv(futime,fustat) ~ Stage + riskScore ,surv=T,x=T, y=T,time.inc = 1,data=pbc)
cal1<- calibrate(cox1, cmethod="KM", method="boot", u=1, m= 80, B=1000)
pdf("calibrate1.pdf")
plot(cal1,lwd=2,lty=1,errbar.col="black",xlim = c(0,1),ylim = c(0,1),xlab ="Nomogram-Predicted Probability of 1-Year Survival",ylab="Actual 1-Year Survival",col="blue",sub=F)
mtext("")
box(lwd = 0.5)
abline(0,1,lty = 3,lwd = 2,col = "black")
dev.off()
#3-year
cox3 <- cph(Surv(futime,fustat) ~ Stage + riskScore ,surv=T,x=T, y=T,time.inc = 3,data=pbc)
cal3 <- calibrate(cox3, cmethod="KM", method="boot", u=3, m= 80, B=1000)
pdf("calibrate3.pdf")
plot(cal3,lwd=2,lty=1,errbar.col="black",xlim = c(0,1),ylim = c(0,1),xlab ="Nomogram-Predicted Probability of 3-Year Survival",ylab="Actual 3-Year Survival",col="blue",sub=F)
mtext("")
box(lwd = 0.5)
abline(0,1,lty = 3,lwd = 2,col = "black")
dev.off()
#5-year
cox5 <- cph(Surv(futime,fustat) ~ Stage + riskScore,surv=T,x=T, y=T,time.inc = 5,data=pbc)
cal5 <- calibrate(cox5, cmethod="KM", method="boot", u=5, m= 80, B=1000)
pdf("calibrate5.pdf")
plot(cal5,lwd=2,lty=1,errbar.col="black",xlim = c(0,1),ylim = c(0,1),xlab ="Nomogram-Predicted Probability of 5-Year Survival",ylab="Actual 5-Year Survival",col="blue",sub=F)
mtext("")
box(lwd = 0.5)
abline(0,1,lty = 3,lwd = 2,col = "black")
dev.off()
#Nomogram ROC plot
#1-year
library(RColorBrewer)
rt=read.table("ROC_compare.txt",header=T,sep="\t",check.names=F,row.names=1)
rocCol=brewer.pal('Set1',n=5)
aucText=c()
pdf(file="1-year_multiROC.pdf",width=6,height=6)
par(oma=c(0.5,1,0,1),font.lab=1.5,font.axis=1.5)
roc=survivalROC(Stime=rt$futime, status=rt$fustat, marker = rt$Nomogram, predict.time =1, method="KM")
plot(roc$FP, roc$TP, type="l", xlim=c(0,1), ylim=c(0,1),col=rocCol[1],
xlab="False positive rate", ylab="True positive rate",
lwd = 2, cex.main=1.3, cex.lab=1.2, cex.axis=1.2, font=1.2)
aucText=c(aucText,paste0("Nomogram"," (AUC=",sprintf("%.3f",roc$AUC),")"))
abline(0,1)
j=1
for(i in colnames(rt[,3:(ncol(rt)-1)])){
roc=survivalROC(Stime=rt$futime, status=rt$fustat, marker = rt[,i], predict.time =1, method="KM")
j=j+1
aucText=c(aucText,paste0(i," (AUC=",sprintf("%.3f",roc$AUC),")"))
lines(roc$FP, roc$TP, type="l", xlim=c(0,1), ylim=c(0,1),col=rocCol[j],lwd = 2)
}
legend("bottomright", aucText,lwd=2,bty="n",col=rocCol)
dev.off()
#3-year
rt=read.table("ROC_compare.txt",header=T,sep="\t",check.names=F,row.names=1)
rocCol=brewer.pal('Set1',n=5)
aucText=c()
pdf(file="1-year_multiROC.pdf",width=6,height=6)
par(oma=c(0.5,1,0,1),font.lab=1.5,font.axis=1.5)
roc=survivalROC(Stime=rt$futime, status=rt$fustat, marker = rt$Nomogram, predict.time =3, method="KM")
plot(roc$FP, roc$TP, type="l", xlim=c(0,1), ylim=c(0,1),col=rocCol[1],
xlab="False positive rate", ylab="True positive rate",
lwd = 2, cex.main=1.3, cex.lab=1.2, cex.axis=1.2, font=1.2)
aucText=c(aucText,paste0("Nomogram"," (AUC=",sprintf("%.3f",roc$AUC),")"))
abline(0,1)
j=1
for(i in colnames(rt[,3:(ncol(rt)-1)])){
roc=survivalROC(Stime=rt$futime, status=rt$fustat, marker = rt[,i], predict.time =3, method="KM")
j=j+1
aucText=c(aucText,paste0(i," (AUC=",sprintf("%.3f",roc$AUC),")"))
lines(roc$FP, roc$TP, type="l", xlim=c(0,1), ylim=c(0,1),col=rocCol[j],lwd = 2)
}
legend("bottomright", aucText,lwd=2,bty="n",col=rocCol)
dev.off()
#5-year
rt=read.table("ROC_compare.txt",header=T,sep="\t",check.names=F,row.names=1)
rocCol=brewer.pal('Set1',n=5)
aucText=c()
pdf(file="1-year_multiROC.pdf",width=6,height=6)
par(oma=c(0.5,1,0,1),font.lab=1.5,font.axis=1.5)
roc=survivalROC(Stime=rt$futime, status=rt$fustat, marker = rt$Nomogram, predict.time =5, method="KM")
plot(roc$FP, roc$TP, type="l", xlim=c(0,1), ylim=c(0,1),col=rocCol[1],
xlab="False positive rate", ylab="True positive rate",
lwd = 2, cex.main=1.3, cex.lab=1.2, cex.axis=1.2, font=1.2)
aucText=c(aucText,paste0("Nomogram"," (AUC=",sprintf("%.3f",roc$AUC),")"))
abline(0,1)
j=1
for(i in colnames(rt[,3:(ncol(rt)-1)])){
roc=survivalROC(Stime=rt$futime, status=rt$fustat, marker = rt[,i], predict.time =5, method="KM")
j=j+1
aucText=c(aucText,paste0(i," (AUC=",sprintf("%.3f",roc$AUC),")"))
lines(roc$FP, roc$TP, type="l", xlim=c(0,1), ylim=c(0,1),col=rocCol[j],lwd = 2)
}
legend("bottomright", aucText,lwd=2,bty="n",col=rocCol)
dev.off()
#DCA plot
source("stdca.R")
pbc<-read.table("Nomogram.txt",head=T,sep='\t',check.names = F,row.names = 1)
pbc$died <- pbc$fustat==1
pbc$fustat <- ifelse(pbc$died=="TRUE",1,0)
pbc$futime=pbc$futime/365
head(pbc)
Srv = Surv(pbc$futime, pbc$died)
coxmod1 = coxph(Srv ~ Stage , data=pbc)
pbc$Stage = c(1 - (summary(survfit(coxmod1, newdata=pbc), times=1)$surv))
coxmod2 = coxph(Srv ~ riskScore, data=pbc)
pbc$Riskscore = c(1 - (summary(survfit(coxmod2,newdata=pbc), times=1)$surv))
coxmod3 = coxph(Srv ~ Stage + riskScore, data=pbc)
pbc$Nomogram = c(1 - (summary(survfit(coxmod3,newdata=pbc), times=1)$surv))
head(pbc)
pdf("net_benefit_1_year.pdf",width = 6,height = 6)
stdca(data=pbc, outcome="fustat", ttoutcome="futime", timepoint=1,
predictors=c("Stage","Riskscore","Nomogram"),
cmprsk=TRUE, smooth=TRUE,
xstop=0.5,intervention="FALSE")
dev.off()
pbc <- read.table("Nomogram.txt",head=T,sep='\t',check.names = F,row.names = 1)
pbc$died <- pbc$fustat==1
pbc$fustat <- ifelse(pbc$died=="TRUE",1,0)
pbc$futime=pbc$futime/365
head(pbc)
Srv = Surv(pbc$futime, pbc$died)
coxmod1 = coxph(Srv ~ Stage , data=pbc)
pbc$Stage = c(1 - (summary(survfit(coxmod1, newdata=pbc), times=3)$surv))
coxmod2 = coxph(Srv ~ riskScore, data=pbc)
pbc$Riskscore = c(1 - (summary(survfit(coxmod2,newdata=pbc), times=3)$surv))
coxmod3 = coxph(Srv ~ Stage + riskScore, data=pbc)
pbc$Nomogram = c(1 - (summary(survfit(coxmod3,newdata=pbc), times=3)$surv))
head(pbc)
pdf("net_benefit_3_year.pdf",width = 6,height = 6)
stdca(data=pbc, outcome="fustat", ttoutcome="futime", timepoint=3,
predictors=c("Stage","Riskscore","Nomogram"),
cmprsk=TRUE, smooth=TRUE,
xstop=0.5,intervention="FALSE")
dev.off()
pbc <- read.table("Nomogram.txt",head=T,sep='\t',check.names = F,row.names = 1)
pbc$died <- pbc$fustat==1
pbc$fustat <- ifelse(pbc$died=="TRUE",1,0)
pbc$futime=pbc$futime/365
head(pbc)
Srv = Surv(pbc$futime, pbc$died)
coxmod1 = coxph(Srv ~ Stage , data=pbc)
pbc$Stage = c(1 - (summary(survfit(coxmod1, newdata=pbc), times=5)$surv))
coxmod2 = coxph(Srv ~ riskScore, data=pbc)
pbc$Riskscore = c(1 - (summary(survfit(coxmod2,newdata=pbc), times=5)$surv))
coxmod3 = coxph(Srv ~ Stage + riskScore, data=pbc)
pbc$Nomogram = c(1 - (summary(survfit(coxmod3,newdata=pbc), times=5)$surv))
head(pbc)
pdf("net_benefit_5_year.pdf",width = 6,height = 6)
stdca(data=pbc, outcome="fustat", ttoutcome="futime", timepoint=5,
predictors=c("Stage","Riskscore","Nomogram"),
cmprsk=TRUE, smooth=TRUE,
xstop=0.5,intervention="FALSE")
dev.off()

## Sheet: uniCox (2)
id	HR	HR.95L	HR.95H	pvalue
Age	1.01786	0.99909	1.03698	0.0623058
Smoking	0.887838	0.705921	1.11664	0.309185
Grade	0.880191	0.545231	1.42093	0.60149
Stage	1.50595	1.18228	1.91822	0.000912274
riskScore	1.56289	1.36682	1.78708	6.62823e-11

## Sheet: ROC_compare (2)
id	futime	fustat	Stage	riskScore	Nomogram
TCGA-EA-A3HS	2.6274	0	1	1.45452	0.726616
TCGA-EA-A3HT	2.6137	0	1	1.76786	0.846166
TCGA-C5-A1M5	5.62192	1	1	0.547344	0.467507
TCGA-EA-A1QT	3.40548	0	1	0.563068	0.471094
TCGA-EA-A3QE	2.08493	0	1	0.649144	0.491224
TCGA-JX-A3PZ	1.7589	1	1	2.13274	1.01038
TCGA-UC-A7PD	0.972603	1	1	2.46807	1.18927
TCGA-C5-A7UE	12.9808	0	1	0.951664	0.569044
TCGA-C5-A7XC	4.24932	0	1	0.93557	0.564609
TCGA-C5-A2LT	6.09863	0	1	2.29796	1.09488
TCGA-C5-A7UC	1.43288	1	1	8.72287	24.8744
TCGA-C5-A8YR	2.29315	1	1	2.74842	1.3629
TCGA-EA-A3Y4	3.07397	0	1	1.84979	0.880547
TCGA-R2-A69V	1.63288	0	1	0.593063	0.478013
TCGA-C5-A8YT	1.73425	1	1	1.13456	0.621952
TCGA-DS-A0VL	0.221918	0	1	0.626276	0.485794
TCGA-C5-A2LY	6.52877	0	1	0.33718	0.422104
TCGA-EA-A1QS	3.29589	0	1	1.58538	0.774342
TCGA-EA-A411	2.04658	0	1	1.5086	0.745971
TCGA-EA-A43B	2.16712	0	1	1.32123	0.681028
TCGA-EA-A5FO	2.23288	0	1	1.2127	0.646031
TCGA-EA-A5ZD	2.27397	0	1	1.39454	0.705737
TCGA-IR-A3LL	3.03014	0	1	0.652719	0.492078
TCGA-JW-AAVH	1.51233	0	1	1.75582	0.841229
TCGA-BI-A0VS	4.75342	0	1	0.534534	0.464605
TCGA-DR-A0ZL	7.31233	0	1	2.27116	1.08071
TCGA-BI-A20A	1.9726	0	1	0.313404	0.417254
TCGA-DS-A1OD	10.6137	0	1	0.368575	0.428596
TCGA-EA-A5ZE	2.27123	0	1	0.628351	0.486284
TCGA-EX-A69L	1.64932	0	1	0.402865	0.435799
TCGA-IR-A3L7	12.2822	0	1	1.25732	0.660198
TCGA-IR-A3LC	10.7808	0	1	1.47172	0.732719
TCGA-JX-A5QV	1.74247	0	1	0.831017	0.536631
TCGA-LP-A4AX	1.0411	0	1	0.560433	0.470491
TCGA-MA-AA3Y	1.48493	0	1	1.35359	0.691826
TCGA-DS-A0VN	7.9726	0	1	0.626363	0.485814
TCGA-EA-A5O9	2.1589	0	1	1.08073	0.605889
TCGA-HG-A2PA	2.11781	1	1	0.977419	0.576213
TCGA-4J-AA1J	1.48493	0	1	1.74855	0.838263
TCGA-C5-A3HE	1.50137	0	1	0.652818	0.492102
TCGA-EK-A2H1	2.18904	0	1	1.41937	0.714306
TCGA-EX-A69M	0.693151	1	1	1.25747	0.660246
TCGA-FU-A3TX	0.123288	0	1	1.59788	0.779061
TCGA-IR-A3LK	2.48767	1	1	1.06268	0.600595
TCGA-MA-AA3Z	1.63014	0	1	1.01111	0.585728
TCGA-EX-A8YF	1.29589	0	1	0.318614	0.418312
TCGA-C5-A1BK	14.7534	0	1	0.307482	0.416054
TCGA-C5-A1BL	14.4411	0	1	0.813623	0.532112
TCGA-C5-A1M7	3.86027	0	1	0.559561	0.470292
TCGA-C5-A7CG	17.5562	0	1	0.228553	0.400393
TCGA-C5-A905	13.3671	0	1	2.37801	1.13832
TCGA-VS-A8Q8	2.67945	1	1	0.584645	0.476061
TCGA-C5-A1M8	2.51781	0	1	0.363874	0.427617
TCGA-MU-A8JM	1.66301	0	1	3.94658	2.44013
TCGA-VS-A9V2	1.52055	0	1	0.621566	0.484683
TCGA-ZJ-AAXA	0.117808	0	1	1.44619	0.723679
TCGA-C5-A907	1.2274	0	1	1.24341	0.65575
TCGA-GH-A9DA	1.47945	0	1	5.57586	5.38736
TCGA-EK-A2IR	9.43014	0	1	1.08582	0.607389
TCGA-FU-A3YQ	2.3589	0	1	0.900541	0.555076
TCGA-C5-A8XH	3.81918	1	1	0.671986	0.496709
TCGA-DS-A5RQ	1.40274	0	1	0.613883	0.482876
TCGA-FU-A2QG	1.5863	0	1	0.802968	0.529363
TCGA-C5-A7UI	7.91233	1	1	0.810029	0.531183
TCGA-EK-A2IP	0.553425	0	1	1.67733	0.809736
TCGA-MY-A5BE	2.92055	0	1	0.0709544	0.370865
TCGA-C5-A1ML	1.74247	1	1	1.04875	0.596544
TCGA-VS-A8QA	3.01096	0	1	0.540654	0.465989
TCGA-C5-A8YQ	1.9589	1	1	2.97156	1.51905
TCGA-C5-A1MF	4.43014	0	1	0.786226	0.525073
TCGA-C5-A3HL	1.70137	0	1	2.53628	1.22936
TCGA-C5-A8XJ	12.2384	0	1	0.794305	0.527139
TCGA-C5-A8XI	0.69589	0	1	0.689382	0.500927
TCGA-EK-A2RJ	0.145205	0	1	3.93283	2.42387
TCGA-EK-A2RC	0.353425	0	1	0.775434	0.522325
TCGA-C5-A1BF	1.56164	1	1	2.48353	1.19824
TCGA-VS-A9U7	4.03288	0	1	0.350053	0.424754
TCGA-DS-A1OC	1.03014	0	1	2.45922	1.18416
TCGA-C5-A1MI	2.96712	1	1	0.359414	0.426691
TCGA-DG-A2KM	5.33151	0	1	0.161601	0.387572
TCGA-UC-A7PF	7.83288	1	1	0.550938	0.468324
TCGA-XS-A8TJ	2.43836	0	1	1.05641	0.598768
TCGA-DS-A0VK	3.06301	1	1	2.37077	1.13432
TCGA-DS-A0VM	5.83014	0	1	1.08404	0.606865
TCGA-DS-A1OA	2.40822	1	1	1.03532	0.59266
TCGA-MA-AA3W	1.87671	0	1	0.429016	0.441375
TCGA-DS-A1OB	2.3589	1	1	3.65568	2.11837
TCGA-C5-A1BE	5.73699	1	1	1.42342	0.715714
TCGA-C5-A2LV	6.12055	0	1	0.941184	0.566152
TCGA-C5-A0TN	0.953425	1	1	2.02785	0.960159
TCGA-FU-A3NI	1.74795	1	1	2.66479	1.30861
TCGA-EK-A2RM	0.136986	0	1	2.02072	0.956838
TCGA-HM-A3JJ	1.80548	1	1	1.14431	0.624909
TCGA-FU-A3HY	2.6137	0	1	4.6811	3.48723
TCGA-C5-A1MP	0.29863	0	1	0.595853	0.478662
TCGA-EK-A2R8	0.120548	0	1	9.23386	31.8882
TCGA-C5-A1BM	6.90411	1	1	0.991462	0.58016
TCGA-C5-A2LX	6.92055	0	1	0.147404	0.384907
TCGA-C5-A1BN	0.454795	1	1	8.26702	19.9304
TCGA-C5-A7CO	12.2795	0	1	0.917183	0.559585
TCGA-EK-A2RN	0.194521	0	1	0.465173	0.449201
TCGA-C5-A902	0.408219	0	1	0.658239	0.493401
TCGA-EA-A5ZF	2.26849	0	1	0.933416	0.564018
TCGA-EA-A78R	1.12329	0	1	0.465594	0.449293
TCGA-VS-A8EG	3.79726	0	1	1.41963	0.714396
TCGA-MU-A5YI	2.88493	0	1	1.38643	0.70296
TCGA-VS-A957	4.62466	0	1	1.72307	0.827941
TCGA-JW-A5VL	1.29863	0	1	0.963827	0.572418
TCGA-JW-A5VK	1.70685	0	1	2.33316	1.11377
TCGA-VS-A8Q9	4.46575	0	1	0.976545	0.575968
TCGA-Q1-A6DT	0.753425	1	1	1.11384	0.615721
TCGA-Q1-A6DW	1.46301	0	1	2.2199	1.05411
TCGA-Q1-A73Q	0.778082	0	1	0.47951	0.452343
TCGA-ZJ-A8QR	1.59452	1	1	1.2114	0.645625
TCGA-Q1-A73O	1.1726	0	1	2.55194	1.23876
TCGA-C5-A8ZZ	1.74247	0	2	0.672833	0.779649
TCGA-C5-A1M6	2.61644	1	2	1.38771	1.10362
TCGA-RA-A741	1.21644	0	2	0.545726	0.732934
TCGA-EK-A2H0	5.06027	0	2	2.26458	1.6902
TCGA-ZJ-A8QQ	5.63288	0	2	1.67851	1.27119
TCGA-DG-A2KL	3.74521	0	2	1.34471	1.08079
TCGA-EA-A3HQ	3.11233	0	2	0.82002	0.837475
TCGA-EA-A3HR	2.57534	0	2	2.1902	1.63018
TCGA-EA-A439	2.64384	0	2	0.386184	0.67824
TCGA-EX-A3L1	1.26849	0	2	3.49418	3.07272
TCGA-IR-A3LH	6.5589	0	2	0.513613	0.721581
TCGA-EA-A3HU	2.77534	0	2	0.764486	0.81517
TCGA-EA-A410	2.2	0	2	0.369604	0.672796
TCGA-FU-A3HZ	3.02192	0	2	0.676374	0.780992
TCGA-MY-A5BD	4.56712	0	2	0.84206	0.846496
TCGA-C5-A1MQ	2.82466	0	2	0.507931	0.719591
TCGA-MA-AA42	0.709589	0	2	0.45826	0.702425
TCGA-PN-A8MA	0.246575	0	2	0.344331	0.66458
TCGA-MY-A913	1.43562	0	2	0.593939	0.750314
TCGA-C5-A7CH	12.8603	0	2	1.80467	1.35159
TCGA-C5-A3HD	4.33425	0	2	2.30618	1.72472
TCGA-MU-A51Y	2.33973	0	2	0.609557	0.756033
TCGA-FU-A23L	1.9863	0	2	0.538381	0.730322
TCGA-MY-A5BF	1.73699	0	2	1.32084	1.06832
TCGA-EK-A2RE	0.156164	0	2	1.775	1.33223
TCGA-FU-A3WB	1.34521	0	2	0.970846	0.901184
TCGA-EK-A2RA	3.4137	0	2	0.386072	0.678203
TCGA-VS-A9UB	2.49589	0	2	0.282132	0.644788
TCGA-C5-A1BJ	12.0137	0	2	0.619547	0.759713
TCGA-MA-AA41	0.69589	0	2	3.07481	2.50604
TCGA-C5-A7CJ	8.48493	1	2	0.825045	0.839523
TCGA-DS-A7WI	0.690411	1	2	2.93857	2.34545
TCGA-JW-A852	0.690411	1	2	0.61887	0.759463
TCGA-VS-A94W	3.40548	0	2	0.127432	0.598077
TCGA-HM-A3JK	1.73151	0	2	1.8346	1.3714
TCGA-EX-A1H5	1.69589	0	2	1.19085	1.0029
TCGA-VS-A8EL	5.45753	0	2	0.449752	0.699526
TCGA-VS-A8EI	1.99726	0	2	0.708057	0.793113
TCGA-VS-A8EJ	1.66301	1	2	0.394609	0.681024
TCGA-JW-A5VG	2.28493	0	2	0.333222	0.661002
TCGA-VS-A9UU	1.21096	0	2	0.815715	0.835725
TCGA-VS-A94X	1.3863	1	2	1.46597	1.14641
TCGA-VS-A94Z	2.78082	0	2	0.339063	0.662881
TCGA-VS-A958	4.17808	0	2	0.885956	0.864753
TCGA-VS-A9UC	2.26027	0	2	0.534848	0.729069
TCGA-VS-AA62	1.28493	1	2	0.959506	0.89623
TCGA-JW-A5VI	2.04658	0	2	2.63791	2.02654
TCGA-JW-A5VJ	1.7863	0	2	2.99748	2.41359
TCGA-VS-A959	4.27671	0	2	0.603428	0.753783
TCGA-VS-A9U5	4.20548	0	2	0.65362	0.772401
TCGA-VS-A94Y	0.394521	1	2	7.29039	19.4516
TCGA-VS-A9UI	3.7589	1	2	0.401976	0.683467
TCGA-VS-A9UJ	0.142466	1	2	4.09231	4.10958
TCGA-VS-A8QF	4.93151	0	2	0.621543	0.76045
TCGA-C5-A7UH	10.926	0	3	2.01244	2.34599
TCGA-C5-A2LZ	8.34521	1	3	1.3139	1.67053
TCGA-EK-A2GZ	1.04932	0	3	1.67369	1.98981
TCGA-DR-A0ZM	4.90685	0	3	0.580547	1.16959
TCGA-JX-A3Q0	17.4658	0	3	0.561362	1.15874
TCGA-EK-A2PI	1.60548	0	3	0.663878	1.21794
TCGA-C5-A1MN	3.41096	1	3	4.14768	6.62376
TCGA-C5-A7X3	0.778082	1	3	0.913573	1.37512
TCGA-C5-A1MK	0.20274	1	3	2.16238	2.52337
TCGA-C5-A1MH	3.24932	1	3	0.619187	1.19177
TCGA-C5-A1BI	3.04658	0	3	1.10099	1.50629
TCGA-DG-A2KJ	7.92603	0	3	0.162913	0.954698
TCGA-DG-A2KK	6.83836	0	3	1.45541	1.78949
TCGA-EA-A3QD	1.08767	0	3	0.122637	0.936189
TCGA-EA-A6QX	2	0	3	0.592301	1.17629
TCGA-LP-A4AU	0.939726	0	3	1.2577	1.62552
TCGA-EA-A44S	1.01096	0	3	1.31322	1.66998
TCGA-BI-A0VR	4.12329	0	3	0.884353	1.35573
TCGA-DS-A3LQ	1.91507	0	3	0.58593	1.17266
TCGA-FU-A23K	1.01918	0	3	0.101091	0.926434
TCGA-FU-A5XV	0.879452	0	3	2.40684	2.84177
TCGA-HM-A4S6	1.24384	0	3	1.25731	1.62521
TCGA-C5-A1BQ	1.65479	1	3	2.42249	2.86347
TCGA-C5-A7CL	1.29041	1	3	1.35004	1.70014
TCGA-FU-A3TQ	2.17808	0	3	0.651584	1.21069
TCGA-UC-A7PG	1.0137	1	3	2.03489	2.37173
TCGA-VS-A8EC	3.87671	0	3	1.1494	1.54215
TCGA-VS-A8EH	2.70137	0	3	1.5214	1.84783
TCGA-VS-A8EB	0.835616	1	3	4.59766	8.24333
TCGA-VS-A9UD	2.02466	0	3	0.0572285	0.90689
TCGA-VS-A950	3.34521	0	3	0.853234	1.33537
TCGA-MA-AA3X	1.63014	0	3	0.961016	1.4072
TCGA-VS-A954	4.69589	0	3	0.908157	1.3715
TCGA-MA-AA43	0.947945	0	3	2.68046	3.24605
TCGA-VS-A9UL	1.21096	1	3	0.734558	1.26052
TCGA-ZX-AA5X	0.326027	0	3	0.984839	1.42359
TCGA-DS-A1O9	0.728767	1	4	1.03728	2.29127
TCGA-C5-A7X5	1.13425	1	4	1.99768	3.65451
TCGA-EA-A50E	0.621918	1	4	3.66564	8.22163
TCGA-C5-A7CK	11.1945	1	4	1.92653	3.53026
TCGA-VS-A8EK	2.27123	1	4	2.10471	3.84968
TCGA-JW-A5VH	0.273973	1	4	0.954407	2.2008
TCGA-VS-A9U6	3.61644	0	4	0.76231	2.00459
TCGA-VS-A8QM	2.60548	1	4	0.393049	1.67521
TCGA-VS-A9UY	1.52055	1	4	0.838455	2.08018
TCGA-VS-A9UM	2.27123	1	4	1.02076	2.27294
TCGA-VS-A9V3	1.47945	0	4	0.725792	1.96932
TCGA-VS-A953	1.30685	1	4	2.40276	4.44987
TCGA-VS-A9UH	3.90959	0	4	0.368025	1.65496
TCGA-VS-A9UV	0.284932	1	4	2.75227	5.27392
TCGA-VS-A8QC	0.958904	1	4	1.37903	2.70535

## Sheet: stdca
stdca <- function(data, outcome, ttoutcome, timepoint, predictors, xstart=0.01, xstop=0.99, xby=0.01,
ymin=-0.05, probability=NULL, harm=NULL,graph=TRUE, intervention=FALSE,
interventionper=100, smooth=FALSE,loess.span=0.10,cmprsk=FALSE) {
# LOADING REQUIRED LIBRARIES
require(survival)
require(stats)
#ONLY KEEPING COMPLETE CASES
data=data[complete.cases(data[c(outcome,ttoutcome,predictors)]),c(outcome,ttoutcome,predictors)]
# outcome MUST BE CODED AS 0 AND 1
if ((length(data[!(data[outcome]==0 | data[outcome]==1),outcome])>0) & cmprsk==FALSE) {
stop("outcome must be coded as 0 and 1")
}
# data MUST BE A DATA FRAME
if (class(data)!="data.frame") {
stop("Input data must be class data.frame")
}
# xstart IS BETWEEN 0 AND 1
if (xstart<0 | xstart>1) {
stop("xstart must lie between 0 and 1")
}
# xstop IS BETWEEN 0 AND 1
if (xstop<0 | xstop>1) {
stop("xstop must lie between 0 and 1")
}
# xby IS BETWEEN 0 AND 1
if (xby<=0 | xby>=1) {
stop("xby must lie between 0 and 1")
}
# xstart IS BEFORE xstop
if (xstart>=xstop) {
stop("xstop must be larger than xstart")
}
#STORING THE NUMBER OF PREDICTORS SPECIFIED
pred.n=length(predictors)
#IF probability SPECIFIED ENSURING THAT EACH PREDICTOR IS INDICATED AS A T OR F
if (length(probability)>0 & pred.n!=length(probability)) {
stop("Number of probabilities specified must be the same as the number of predictors being checked.")
}
#IF harm SPECIFIED ENSURING THAT EACH PREDICTOR HAS A SPECIFIED HARM
if (length(harm)>0 & pred.n!=length(harm)) {
stop("Number of harms specified must be the same as the number of predictors being checked.")
}
#INITIALIZING DEFAULT VALUES FOR PROBABILITES AND HARMS IF NOT SPECIFIED
if (length(harm)==0) {
harm=rep(0,pred.n)
}
if (length(probability)==0) {
probability=rep(TRUE,pred.n)
}
# THE PREDICTOR NAMES CANNOT BE EQUAL TO all OR none.
if (length(predictors[predictors=="all" | predictors=="none"])) {
stop("Prediction names cannot be equal to all or none.")
}
#CHECKING THAT EACH probability ELEMENT IS EQUAL TO T OR F,
#AND CHECKING THAT PROBABILITIES ARE BETWEEN 0 and 1
#IF NOT A PROB THEN CONVERTING WITH A COX REGRESSION
for(m in 1:pred.n) {
if (probability[m]!=TRUE & probability[m]!=FALSE) {
stop("Each element of probability vector must be TRUE or FALSE")
}
if (probability[m]==TRUE & (max(data[predictors[m]])>1 | min(data[predictors[m]])<0)) {
stop(paste(predictors[m],"must be between 0 and 1 OR sepcified as a non-probability in the probability option",sep=" "))
}
if(probability[m]==FALSE) {
model=NULL
pred=NULL
model=coxph(Surv(data.matrix(data[ttoutcome]),data.matrix(data[outcome])) ~ data.matrix(data[predictors[m]]))
surv.data=data.frame(0)
pred=data.frame(1-c(summary(survfit(model, newdata=surv.data), time=timepoint)$surv))
names(pred)=predictors[m]
data=cbind(data[names(data)!=predictors[m]],pred)
print(paste(predictors[m],"converted to a probability with Cox regression. Due to linearity and proportional hazards assumption, miscalibration may occur.",sep=" "))
}
}
######### CALCULATING NET BENEFIT #########
N=dim(data)[1]
# getting the probability of the event for all subjects
# this is used for the net benefit associated with treating all patients
if(cmprsk==FALSE) {
km.cuminc=survfit(Surv(data.matrix(data[ttoutcome]),data.matrix(data[outcome]))~1)
pd=1 - summary(km.cuminc, times=timepoint)$surv
} else {
require(cmprsk)
cr.cuminc=cuminc(data[[ttoutcome]],data[[outcome]])
pd=timepoints(cr.cuminc, times=timepoint)$est[1]
}
#creating dataset that is one line per threshold for the treat all and treat none strategies;
# CREATING DATAFRAME THAT IS ONE LINE PER THRESHOLD PER all AND none STRATEGY
nb=data.frame(seq(from=xstart, to=xstop, by=xby))
names(nb)="threshold"
interv=nb
error=NULL
nb["all"]=pd - (1-pd)*nb$threshold/(1-nb$threshold)
nb["none"]=0
# CYCLING THROUGH EACH PREDICTOR AND CALCULATING NET BENEFIT
for(m in 1:pred.n){
nb[predictors[m]]=NA
for(t in 1:length(nb$threshold)){
#calculating number of true and false postives;
px=sum(data[predictors[m]]>nb$threshold[t])/N
if (px==0){
error=rbind(error,paste(predictors[m],": No observations with risk greater than ",nb$threshold[t]*100,"%",sep=""))
break
} else {
#calculate risk using Kaplan Meier
if(cmprsk==FALSE) {
km.cuminc=survfit(Surv(data.matrix(data[data[predictors[m]]>nb$threshold[t],ttoutcome]),data.matrix(data[data[predictors[m]]>nb$threshold[t],outcome]))~1)
pdgivenx=(1 - summary(km.cuminc, times=timepoint)$surv)
if(length(pdgivenx)==0){
error=rbind(error,paste(predictors[m],": No observations with risk greater than ",nb$threshold[t]*100,"% that have followup through the timepoint selected",sep=""))
break
}
#calculate risk using competing risk
} else {
cr.cuminc=cuminc(data[[ttoutcome]][data[[predictors[m]]]>nb$threshold[t]],data[[outcome]][data[[predictors[m]]]>nb$threshold[t]])
pdgivenx=timepoints(cr.cuminc, times=timepoint)$est[1]
if(is.na(pdgivenx)){
error=rbind(error,paste(predictors[m],": No observations with risk greater than ",nb$threshold[t]*100,"% that have followup through the timepoint selected",sep=""))
break
}
}
#calculating NB based on calculated risk
nb[t,predictors[m]]=pdgivenx*px - (1-pdgivenx)*px*nb$threshold[t]/(1-nb$threshold[t]) - harm[m]
}
}
interv[predictors[m]]=(nb[predictors[m]] - nb["all"])*interventionper/(interv$threshold/(1-interv$threshold))
}
if(length(error)>0){
print(paste(error,", and therefore net benefit not calculable in this range.",sep=""))
}
# CYCLING THROUGH EACH PREDICTOR AND SMOOTH NET BENEFIT AND INTERVENTIONS AVOIDED
for(m in 1:pred.n) {
if (smooth==TRUE){
lws=loess(data.matrix(nb[!is.na(nb[[predictors[m]]]),predictors[m]]) ~ data.matrix(nb[!is.na(nb[[predictors[m]]]),"threshold"]),span=loess.span)
nb[!is.na(nb[[predictors[m]]]),paste(predictors[m],"_sm",sep="")]=lws$fitted
lws=loess(data.matrix(interv[!is.na(nb[[predictors[m]]]),predictors[m]]) ~ data.matrix(interv[!is.na(nb[[predictors[m]]]),"threshold"]),span=loess.span)
interv[!is.na(nb[[predictors[m]]]),paste(predictors[m],"_sm",sep="")]=lws$fitted
}
}
# PLOTTING GRAPH IF REQUESTED
if (graph==TRUE) {
require(graphics)
# PLOTTING INTERVENTIONS AVOIDED IF REQUESTED
if(intervention==TRUE) {
# initialize the legend label, color, and width using the standard specs of the none and all lines
legendlabel <- NULL
legendcolor <- NULL
legendwidth <- NULL
legendpattern <- NULL
#getting maximum number of avoided interventions
ymax=max(interv[predictors],na.rm = TRUE)
#INITIALIZING EMPTY PLOT WITH LABELS
plot(x=nb$threshold, y=nb$all, type="n" ,xlim=c(xstart, xstop), ylim=c(ymin, ymax), xlab="Threshold probability", ylab=paste("Net reduction in interventions per",interventionper,"patients"))
#PLOTTING INTERVENTIONS AVOIDED FOR EACH PREDICTOR
for(m in 1:pred.n) {
if (smooth==TRUE){
lines(interv$threshold,data.matrix(interv[paste(predictors[m],"_sm",sep="")]),col=m,lty=1,lwd=3)
} else {
lines(interv$threshold,data.matrix(interv[predictors[m]]),col=m,lty=1,lwd=3)
}
# adding each model to the legend
legendlabel <- c(legendlabel, predictors[m])
legendcolor <- c(legendcolor, m)
legendwidth <- c(legendwidth, 2)
legendpattern <- c(legendpattern, 2)
}
} else {
# PLOTTING NET BENEFIT IF REQUESTED
# initialize the legend label, color, and width using the standard specs of the none and all lines
legendlabel <- c("None", "All")
legendcolor <- c(17, "darkgreen")#Ya#把All的颜色改为绿色
legendwidth <- c(2, 2)
legendpattern <- c(1, 1)
#getting maximum net benefit
ymax=max(nb[names(nb)!="threshold"],na.rm = TRUE)
# inializing new benfit plot with treat all option
plot(x=nb$threshold, y=nb$all, type="l", col="darkgreen",#Ya#把All的颜色改为绿色
lwd=2 ,xlim=c(xstart, xstop), ylim=c(ymin, ymax), xlab="Threshold probability", ylab="Net benefit")
# adding treat none option
lines(x=nb$threshold, y=nb$none,lwd=2)
#PLOTTING net benefit FOR EACH PREDICTOR
#Ya#改了线的颜色
mycol <- c("#223D6C","#D20A13","#FFD121","#088247","#11AA4D","#58CDD9","#7A142C","#5D90BA","#431A3D","#91612D","#6E568C","#E0367A","#D8D155","#64495D","#7CC767")
for(m in 1:pred.n) {
if (smooth==TRUE){
lines(nb$threshold,data.matrix(nb[paste(predictors[m],"_sm",sep="")]),col=mycol[m],lty=1,lwd=3)
} else {
lines(nb$threshold,data.matrix(nb[predictors[m]]),col=m,lty=1,lwd=3)
}
# adding each model to the legend
legendlabel <- c(legendlabel, predictors[m])
#Ya#改图例里线的颜色
legendcolor <- append(legendcolor,mycol)
legendwidth <- c(legendwidth, 2)#Ya#加粗了图例里的线
legendpattern <- c(legendpattern, 2)
}
}
# then add the legend
#Ya#画干预的net reduction时，让legend在左侧显示
if(intervention==TRUE) {
legend("topleft", legendlabel, cex=0.8, col=legendcolor, lwd=legendwidth, lty=1)#Ya#线型改为连续直线
} else {
legend("topright", legendlabel, cex=0.8, col=legendcolor, lwd=legendwidth, lty=1)#Ya#线型改为连续直线
}
}
#RETURNING RESULTS
results=list()
results$N=N
results$predictors=data.frame(cbind(predictors,harm,probability))
names(results$predictors)=c("predictor","harm.applied","probability")
results$interventions.avoided.per=interventionper
results$net.benefit=nb
results$interventions.avoided=interv
return(results)
}
