# Supplementary material for: An Immune-Gene-Based Classifier Predicts Prognosis in Patients With Cervical Squamous Cell Carcinoma
Source: Front Mol Biosci. 2021 Jul 5;8:679474. doi: 10.3389/fmolb.2021.679474 (PMC8289438; doi:10.3389/fmolb.2021.679474)
Supplement: Supplementary file 8 [file Table2.XLS]

## Sheet: TrainRisk_Figure 2 (2)
id	futime	fustat	ANGPTL4	SBDS	ICOS	LTBR	ISG20	riskScore	risk
TCGA-DS-A7WI	0.690411	1	5.89947	7.14684	0.620311	6.6148	2.77571	2.93857	high
TCGA-C5-A8XH	3.81918	1	4.74094	6.96328	2.29971	6.51345	4.65426	0.671986	low
TCGA-JW-A5VI	2.04658	0	5.89802	8.5741	2.37793	7.08585	3.97298	2.63791	high
TCGA-DS-A0VM	5.83014	0	5.65421	7.12544	1.53182	6.4136	4.89544	1.08404	high
TCGA-EK-A2RC	0.353425	0	5.44727	7.15572	1.89251	5.82002	4.61564	0.775434	low
TCGA-VS-A9U7	4.03288	0	4.8318	6.95284	2.42678	5.06306	4.8415	0.350053	low
TCGA-EK-A2IP	0.553425	0	4.78685	6.96219	0.425819	6.91444	4.25291	1.67733	high
TCGA-EK-A2R8	0.120548	0	8.84966	7.77418	0.732321	7.55615	3.80755	9.23386	high
TCGA-EK-A2H0	5.06027	0	6.19756	7.54992	1.08946	6.87546	4.60162	2.26458	high
TCGA-Q1-A73Q	0.778082	0	3.91224	7.09566	1.84492	5.65593	4.57846	0.47951	low
TCGA-VS-A953	1.30685	1	4.45518	7.33049	0.839187	6.78731	2.30639	2.40276	high
TCGA-C5-A3HE	1.50137	0	2.44151	6.91163	1.61061	7.05445	4.00735	0.652818	low
TCGA-VS-A94X	1.3863	1	5.22309	7.29078	2.55709	7.22263	3.39357	1.46597	high
TCGA-JW-A5VL	1.29863	0	6.2891	7.46527	2.51539	6.39256	5.24704	0.963827	low
TCGA-ZJ-AAXA	0.117808	0	3.2379	7.5766	0.394035	5.85905	2.55763	1.44619	high
TCGA-C5-A8XI	0.69589	0	6.11721	7.03565	2.78768	6.51801	5.50318	0.689382	low
TCGA-DR-A0ZM	4.90685	0	5.22529	6.46183	1.68647	5.64094	4.35296	0.580547	low
TCGA-VS-A9UU	1.21096	0	5.12587	6.60419	1.21793	5.65259	3.78557	0.815715	low
TCGA-EK-A2H1	2.18904	0	8.39307	6.97135	2.46292	6.56306	5.48366	1.41937	high
TCGA-C5-A1BE	5.73699	1	6.59783	7.598	2.25926	6.71619	5.11606	1.42342	high
TCGA-C5-A3HL	1.70137	0	7.20895	7.06678	1.17649	6.3754	3.50018	2.53628	high
TCGA-HG-A2PA	2.11781	1	4.5979	7.41332	1.85111	6.50903	4.36965	0.977419	high
TCGA-VS-A8QM	2.60548	1	4.92381	7.04674	3.68672	5.64713	3.84657	0.393049	low
TCGA-C5-A0TN	0.953425	1	7.96289	7.07561	1.9929	6.70464	4.63754	2.02785	high
TCGA-C5-A1M7	3.86027	0	3.13805	7.59313	2.09702	6.00561	4.18125	0.559561	low
TCGA-DS-A1OB	2.3589	1	6.00073	8.35901	1.45505	6.43825	2.63689	3.65568	high
TCGA-C5-A2LX	6.92055	0	3.45134	6.01589	4.05386	6.70411	5.62919	0.147404	low
TCGA-C5-A7CJ	8.48493	1	5.44711	7.38644	3.07719	6.57099	4.34032	0.825045	low
TCGA-C5-A907	1.2274	0	4.61818	7.66904	1.33662	6.75319	4.9594	1.24341	high
TCGA-EA-A1QT	3.40548	0	4.75161	7.77534	2.09225	5.41815	5.27498	0.563068	low
TCGA-VS-A94Z	2.78082	0	5.29495	7.00691	4.30763	6.0135	4.51027	0.339063	low
TCGA-C5-A1BM	6.90411	1	5.34138	7.28483	2.0769	6.18611	4.07084	0.991462	high
TCGA-C5-A1MF	4.43014	0	4.80595	6.10977	0.934461	6.54315	4.56912	0.786226	low
TCGA-MA-AA3Y	1.48493	0	6.75832	7.76997	3.27125	6.59433	4.19856	1.35359	high
TCGA-EX-A69M	0.693151	1	7.85451	6.54785	2.1165	5.97562	4.19801	1.25747	high
TCGA-WL-A834	2.16712	0	5.29492	7.12805	1.03914	7.20129	2.09062	3.22022	high
TCGA-VS-A9UL	1.21096	1	1.5899	6.58948	0.157682	5.94052	2.26812	0.734558	low
TCGA-C5-A1BJ	12.0137	0	5.83328	6.92126	3.22288	6.52346	4.84118	0.619547	low
TCGA-EX-A69L	1.64932	0	3.68587	7.24107	3.18519	6.83769	5.33906	0.402865	low
TCGA-MY-A5BE	2.92055	0	2.93876	6.54546	4.36527	5.84451	7.0922	0.0709544	low
TCGA-EX-A3L1	1.26849	0	8.33886	7.67688	1.54394	6.50788	4.18384	3.49418	high
TCGA-IR-A3LL	3.03014	0	5.45218	7.3586	2.36433	6.10249	5.46219	0.652719	low
TCGA-C5-A1MH	3.24932	1	5.96353	6.50204	2.91453	6.44921	4.57732	0.619187	low
TCGA-VS-A958	4.17808	0	6.28489	7.03115	2.89011	6.39139	4.32774	0.885956	low
TCGA-C5-A7UI	7.91233	1	7.21017	7.13972	2.63917	6.26337	6.01165	0.810029	low
TCGA-EA-A5FO	2.23288	0	5.54743	6.83219	0.581036	5.65829	3.92304	1.2127	high
TCGA-VS-A9UM	2.27123	1	6.02994	7.10529	2.61275	6.17197	3.6375	1.02076	high
TCGA-DG-A2KK	6.83836	0	5.90117	6.51615	1.09567	6.01705	2.90991	1.45541	high
TCGA-VS-A9V3	1.47945	0	5.38499	7.36142	2.72811	6.21176	4.64552	0.725792	low
TCGA-ZJ-A8QQ	5.63288	0	6.67718	7.16492	1.5346	6.88783	5.07735	1.67851	high
TCGA-C5-A7UE	12.9808	0	4.89008	7.11165	1.12281	6.53402	5.32106	0.951664	low
TCGA-VS-A9V2	1.52055	0	5.21829	7.11123	2.64831	5.12929	3.03058	0.621566	low
TCGA-C5-A1MK	0.20274	1	7.95473	7.42765	1.49391	5.67148	3.99163	2.16238	high
TCGA-MU-A5YI	2.88493	0	5.67215	7.21487	1.19428	5.61485	3.25933	1.38643	high
TCGA-EA-A43B	2.16712	0	8.42989	7.30049	1.89753	5.41964	5.30597	1.32123	high
TCGA-EA-A5O9	2.1589	0	4.76729	7.03959	1.10829	6.73777	4.90379	1.08073	high
TCGA-VS-A8Q8	2.67945	1	4.90615	7.09474	1.64248	6.2038	6.01799	0.584645	low
TCGA-C5-A1BI	3.04658	0	6.21442	7.41252	2.85912	5.84233	3.18703	1.10099	high
TCGA-UC-A7PF	7.83288	1	5.5476	6.61584	2.3174	5.97381	4.84263	0.550938	low
TCGA-C5-A7CK	11.1945	1	5.59825	7.29776	0.797834	6.14052	3.3909	1.92653	high
TCGA-FU-A3TQ	2.17808	0	4.94125	6.93943	1.81162	5.77678	4.43943	0.651584	low
TCGA-VS-A8EG	3.79726	0	6.30645	7.18075	1.13617	5.68269	3.98256	1.41963	high
TCGA-C5-A1M5	5.62192	1	5.35958	6.75762	2.2152	5.5763	4.40662	0.547344	low
TCGA-C5-A3HD	4.33425	0	5.65649	7.54823	0.806501	6.02995	2.96831	2.30618	high
TCGA-Q1-A73O	1.1726	0	7.75534	7.11251	2.30095	7.02932	3.65357	2.55194	high
TCGA-EA-A3HR	2.57534	0	5.90038	7.37287	0.917337	6.01668	2.96843	2.1902	high
TCGA-C5-A8ZZ	1.74247	0	2.78393	7.41037	1.49241	6.23758	3.95169	0.672833	low
TCGA-FU-A2QG	1.5863	0	4.76837	6.61637	1.06811	5.40269	3.28581	0.802968	low
TCGA-C5-A7UH	10.926	0	5.54289	7.6691	1.6916	5.9291	2.21951	2.01244	high
TCGA-VS-A8EL	5.45753	0	3.60004	6.71388	2.235	6.35522	4.43878	0.449752	low
TCGA-EA-A3QD	1.08767	0	1.87461	7.13803	3.72607	5.60293	5.24041	0.122637	low
TCGA-C5-A1ML	1.74247	1	4.66663	7.21338	2.39448	6.39403	2.89222	1.04875	high
TCGA-VS-AA62	1.28493	1	6.30321	7.77902	3.37933	6.4628	4.73991	0.959506	low
TCGA-C5-A7XC	4.24932	0	4.78142	7.41419	2.00549	6.11892	3.9061	0.93557	low
TCGA-VS-A9U6	3.61644	0	3.63613	6.86564	2.17873	6.66383	3.19437	0.76231	low
TCGA-VS-A8QC	0.958904	1	5.89317	6.91474	1.10041	6.0667	3.86662	1.37903	high
TCGA-MA-AA3Z	1.63014	0	5.29256	7.57072	2.24779	6.56552	4.79981	1.01111	high
TCGA-C5-A1MP	0.29863	0	4.00283	7.17421	2.33598	6.05949	3.91448	0.595853	low
TCGA-EA-A3HU	2.77534	0	7.58855	6.94626	3.103	6.00532	5.27389	0.764486	low
TCGA-MU-A51Y	2.33973	0	4.72957	7.06905	2.50142	6.27925	4.55865	0.609557	low
TCGA-IR-A3LK	2.48767	1	5.51322	7.65942	2.25653	5.42853	3.14956	1.06268	high
TCGA-C5-A7CH	12.8603	0	6.37354	6.90979	1.35405	6.29611	3.32155	1.80467	high
TCGA-IR-A3LH	6.5589	0	5.03067	7.75395	3.21987	5.84734	5.05225	0.513613	low
TCGA-DG-A2KL	3.74521	0	6.70307	7.11395	2.12451	5.61083	3.04444	1.34471	high
TCGA-DS-A5RQ	1.40274	0	3.63114	7.38913	1.49638	5.69827	4.32811	0.613883	low
TCGA-EA-A1QS	3.29589	0	4.93427	7.03351	1.4595	6.58958	2.81864	1.58538	high
TCGA-DS-A0VL	0.221918	0	3.99097	7.68828	2.3104	5.59873	3.86809	0.626276	low
TCGA-EK-A2RM	0.136986	0	6.32653	6.63118	0.704431	6.95191	4.29097	2.02072	high
TCGA-EA-A44S	1.01096	0	6.21614	7.48816	1.89711	5.87665	3.98605	1.31322	high
TCGA-JW-A5VG	2.28493	0	3.67501	6.78324	1.80944	6.11754	6.04103	0.333222	low
TCGA-VS-A9UY	1.52055	1	5.16129	7.12589	2.08284	6.17223	4.24738	0.838455	low
TCGA-EX-A8YF	1.29589	0	1.98257	7.61011	2.222	6.11805	5.22441	0.318614	low
TCGA-VS-A8EH	2.70137	0	5.26202	6.9169	0.816736	6.17662	3.35889	1.5214	high
TCGA-DS-A1O9	0.728767	1	5.8604	7.64472	2.58228	6.31712	4.57958	1.03728	high
TCGA-C5-A1BN	0.454795	1	5.79298	10.235	0.23827	5.82851	3.01289	8.26702	high
TCGA-MY-A913	1.43562	0	6.65138	7.64299	3.45933	6.09471	6.10665	0.593939	low
TCGA-DS-A0VN	7.9726	0	4.48789	7.36073	3.11787	6.55859	4.28586	0.626363	low
TCGA-VS-A9UI	3.7589	1	4.26205	6.77397	2.3545	5.2387	3.74838	0.401976	low
TCGA-UC-A7PG	1.0137	1	5.34928	7.35791	1.35048	6.01532	2.04428	2.03489	high
TCGA-FU-A3WB	1.34521	0	4.2219	7.03654	0.947792	6.36898	4.36466	0.970846	low
TCGA-VS-A9UC	2.26027	0	3.64899	6.74916	1.30205	5.42658	3.64408	0.534848	low
TCGA-JW-A5VJ	1.7863	0	6.8918	7.80552	1.08831	5.76012	2.8716	2.99748	high
TCGA-UC-A7PD	0.972603	1	6.60194	7.89689	1.49986	6.53659	4.17523	2.46807	high
TCGA-EA-A6QX	2	0	7.1108	6.8799	2.69484	5.92885	6.10348	0.592301	low
TCGA-EK-A2RA	3.4137	0	4.82377	6.52584	2.73501	5.70852	4.33118	0.386072	low
TCGA-ZX-AA5X	0.326027	0	5.86277	6.94064	1.90893	6.17545	4.29209	0.984839	high
TCGA-C5-A7UC	1.43288	1	7.67562	8.59133	0.781144	7.10397	3.35564	8.72287	high
TCGA-C5-A905	13.3671	0	5.97881	7.52178	0.78136	6.25729	3.54979	2.37801	high
TCGA-VS-A8Q9	4.46575	0	3.9345	7.27813	0.905783	6.77698	5.15338	0.976545	high
TCGA-MY-A5BF	1.73699	0	8.75494	6.6497	2.10179	5.94472	5.11961	1.32084	high
TCGA-ZJ-A8QR	1.59452	1	3.40846	6.71444	0.519697	7.14954	3.89285	1.2114	high
TCGA-LP-A4AX	1.0411	0	4.94996	8.24493	3.2716	5.63202	5.0307	0.560433	low
TCGA-C5-A7CO	12.2795	0	4.46943	6.98943	1.35435	5.50797	2.83831	0.917183	low
TCGA-VS-A954	4.69589	0	4.1918	6.85915	1.87929	6.33298	2.96262	0.908157	low
TCGA-C5-A7X3	0.778082	1	2.77557	7.66281	1.90441	7.62644	4.81324	0.913573	low
TCGA-FU-A3NI	1.74795	1	4.01856	8.79041	1.24712	6.4729	2.82931	2.66479	high
TCGA-BI-A0VR	4.12329	0	6.70085	7.28675	2.87788	6.25352	5.01413	0.884353	low
TCGA-EK-A2GZ	1.04932	0	5.21154	7.00836	1.60805	6.31907	2.22032	1.67369	high
TCGA-C5-A8XJ	12.2384	0	4.97806	6.97818	2.41578	6.30904	3.77829	0.794305	low
TCGA-EA-A5ZD	2.27397	0	7.10594	7.0588	3.05988	6.66523	3.6536	1.39454	high
TCGA-EK-A2PI	1.60548	0	3.38395	6.6085	0.988542	6.31522	4.11165	0.663878	low
TCGA-C5-A8YQ	1.9589	1	3.81649	6.87349	0.452562	8.10261	2.63374	2.97156	high
TCGA-VS-A8EB	0.835616	1	6.71059	7.0366	1.65417	7.99466	2.47402	4.59766	high
TCGA-VS-A950	3.34521	0	5.37297	7.40849	1.69092	6.0871	5.28684	0.853234	low
TCGA-EK-A2RN	0.194521	0	4.08312	5.47693	0.831362	5.1377	2.69728	0.465173	low
TCGA-C5-A2LT	6.09863	0	6.53639	7.48717	2.58047	6.84646	2.71105	2.29796	high
TCGA-C5-A7X5	1.13425	1	5.15924	7.4151	0.779143	7.14032	4.60244	1.99768	high
TCGA-DG-A2KJ	7.92603	0	5.09766	4.3513	1.63794	5.38801	5.3872	0.162913	low
TCGA-MA-AA43	0.947945	0	8.1864	6.97243	1.19055	5.61581	2.93663	2.68046	high
TCGA-EA-A3QE	2.08493	0	7.27552	7.07746	3.2622	5.57843	4.90772	0.649144	low
TCGA-FU-A3HY	2.6137	0	6.97991	7.40921	0.302777	6.48482	2.752	4.6811	high
TCGA-DS-A0VK	3.06301	1	5.74364	7.57606	0.506367	6.40493	4.01406	2.37077	high
TCGA-C5-A8YT	1.73425	1	2.82352	6.48673	0.434507	6.46971	2.15932	1.13456	high
TCGA-PN-A8MA	0.246575	0	1.79708	6.59171	2.10611	6.03621	3.01268	0.344331	low
TCGA-EA-A50E	0.621918	1	6.35006	8.37165	1.35911	5.93913	2.35483	3.66564	high
TCGA-VS-A959	4.27671	0	5.13514	6.56081	2.23362	6.06263	4.19562	0.603428	low
TCGA-FU-A3HZ	3.02192	0	3.11657	6.92151	1.49779	6.36733	3.66315	0.676374	low
TCGA-C5-A8XK	8.32603	0	5.48619	7.65366	1.28345	6.85614	4.56674	1.82853	high
TCGA-C5-A1BQ	1.65479	1	8.4324	7.14766	1.6582	6.3315	4.41499	2.42249	high
TCGA-EA-A5ZF	2.26849	0	2.92821	6.53298	0.455943	6.08543	2.48574	0.933416	low
TCGA-IR-A3L7	12.2822	0	3.82249	6.7738	0.134361	5.81255	2.67167	1.25732	high
TCGA-C5-A901	1.41918	0	5.17949	7.18887	1.59964	5.8841	4.12497	0.937788	low
TCGA-JW-A852	0.690411	1	7.88519	5.19104	1.41963	5.84913	5.52383	0.61887	low
TCGA-DG-A2KM	5.33151	0	4.45783	7.37182	4.85598	5.50541	5.62235	0.161601	low
TCGA-JX-A5QV	1.74247	0	5.16274	6.81185	1.84641	6.7928	5.07441	0.831017	low
TCGA-C5-A1BK	14.7534	0	5.65036	7.38916	3.04519	4.96801	5.98635	0.307482	low
TCGA-EA-A3HT	2.6137	0	6.5236	7.1186	2.01598	6.35171	3.10193	1.76786	high
TCGA-C5-A2LV	6.12055	0	4.02337	7.67951	2.36889	6.07728	2.94535	0.941184	low
TCGA-VS-A8QF	4.93151	0	5.53958	6.83719	2.12136	5.24645	3.82548	0.621543	low
TCGA-C5-A8YR	2.29315	1	7.61293	7.08816	1.85656	6.77118	3.35544	2.74842	high
TCGA-EA-A5ZE	2.27123	0	3.64578	7.02286	2.04714	6.12155	3.55437	0.628351	low
TCGA-C5-A7CG	17.5562	0	3.8455	6.91472	3.92445	6.09258	5.01727	0.228553	low
TCGA-HM-A3JJ	1.80548	1	5.23846	7.02935	2.04849	6.85969	4.07367	1.14431	high
TCGA-C5-A1MN	3.41096	1	7.23368	7.73514	1.13401	6.50355	2.95397	4.14768	high
TCGA-IR-A3LC	10.7808	0	3.64898	7.3367	0.835093	7.26818	4.18675	1.47172	high
TCGA-JW-A5VH	0.273973	1	4.49873	6.73981	0.284538	5.40018	3.58189	0.954407	low
TCGA-EK-A2PG	0.126027	0	6.68216	7.73595	0.868263	5.83207	1.69942	4.08944	high
TCGA-Q1-A6DW	1.46301	0	5.75626	8.06696	1.49352	6.62168	4.11779	2.2199	high
TCGA-EA-A411	2.04658	0	5.52338	7.33559	1.45677	5.80347	2.90766	1.5086	high
TCGA-VS-A9UB	2.49589	0	4.05965	7.30946	2.84624	5.09809	4.95501	0.282132	low
TCGA-VS-A8EC	3.87671	0	2.95915	6.88874	0.254228	6.49905	3.23048	1.1494	high
TCGA-EA-A439	2.64384	0	2.10871	6.85039	1.41261	5.93896	4.12453	0.386184	low
TCGA-C5-A1BF	1.56164	1	7.56274	6.856	1.38564	6.3707	3.31563	2.48353	high
TCGA-EA-A78R	1.12329	0	6.27807	6.9226	2.58032	5.52437	5.74505	0.465594	low
TCGA-C5-A2LY	6.52877	0	4.93279	7.08034	2.80444	4.99233	4.68529	0.33718	low
TCGA-LP-A4AU	0.939726	0	6.48521	7.31	1.18301	6.0585	5.42078	1.2577	high
TCGA-VS-A94W	3.40548	0	3.50017	6.45973	4.62721	5.76764	4.72558	0.127432	low
TCGA-VS-A9UD	2.02466	0	0.77643	6.3342	3.43872	5.55785	6.06347	0.0572285	low
TCGA-VS-A9UH	3.90959	0	4.42499	7.30553	3.94759	6.86489	5.60905	0.368025	low
TCGA-R2-A69V	1.63288	0	6.74489	7.67854	3.67551	5.61887	5.2123	0.593063	low
TCGA-VS-A9UV	0.284932	1	4.70471	7.90313	0.372	6.16968	2.65152	2.75227	high
TCGA-VS-A94Y	0.394521	1	9.24995	7.66008	0.731479	7.66588	5.17223	7.29039	high
TCGA-C5-A902	0.408219	0	6.68512	6.14882	2.19691	6.20692	5.10993	0.658239	low
TCGA-4J-AA1J	1.48493	0	5.40879	7.44106	1.07812	6.48424	3.98524	1.74855	high
TCGA-BI-A20A	1.9726	0	2.24248	6.56815	2.45002	6.51893	4.13667	0.313404	low
TCGA-VS-A8EJ	1.66301	1	2.04198	6.17825	1.10459	5.60283	2.70795	0.394609	low
TCGA-BI-A0VS	4.75342	0	3.45668	6.86496	2.20063	6.05088	3.40543	0.534534	low
TCGA-DS-A1OD	10.6137	0	3.90794	7.00478	4.17603	7.55249	5.32519	0.368575	low
TCGA-FU-A23L	1.9863	0	3.49674	7.18993	2.36915	6.47861	4.42784	0.538381	low
TCGA-VS-A8EK	2.27123	1	5.18453	7.25112	1.53294	7.03909	2.94548	2.10471	high
TCGA-MU-A8JM	1.66301	0	8.42319	7.50507	2.18526	7.21192	3.74807	3.94658	high
TCGA-HM-A6W2	0.786301	0	3.66853	5.99691	1.25874	4.95383	2.45323	0.441942	low
TCGA-JW-A5VK	1.70685	0	7.75724	6.70448	0.924661	6.34549	4.11161	2.33316	high
TCGA-C5-A1M6	2.61644	1	4.59611	6.3575	0.215327	6.34064	3.1464	1.38771	high
TCGA-JW-AAVH	1.51233	0	6.15914	7.15925	0.751204	6.22788	4.33983	1.75582	high
TCGA-EA-A3HS	2.6274	0	4.46886	7.54254	1.96256	7.07783	3.61792	1.45452	high
TCGA-MA-AA41	0.69589	0	6.43027	7.45488	1.26471	6.8895	3.24905	3.07481	high
TCGA-JX-A3PZ	1.7589	1	6.43125	7.9624	1.0839	5.80566	4.08196	2.13274	high
TCGA-FU-A5XV	0.879452	0	5.99952	7.58581	1.48999	6.54775	3.12725	2.40684	high
TCGA-MA-AA42	0.709589	0	7.56863	6.74246	4.61675	6.08503	5.00842	0.45826	low
TCGA-EK-A2RJ	0.145205	0	8.00703	8.00033	2.00575	6.41624	3.11801	3.93283	high
TCGA-EK-A2IR	9.43014	0	1.70363	6.61528	0.224168	7.20909	2.81779	1.08582	high
TCGA-C5-A2LZ	8.34521	1	6.11868	7.45121	2.1314	6.18341	3.98757	1.3139	high
TCGA-VS-A8QA	3.01096	0	4.83114	6.281	0.996852	5.5574	4.71654	0.540654	low
TCGA-GH-A9DA	1.47945	0	8.80476	7.67001	1.86217	7.97263	4.72297	5.57586	high
TCGA-XS-A8TJ	2.43836	0	5.30621	6.67216	1.51307	6.36862	3.80657	1.05641	high
TCGA-C5-A7CL	1.29041	1	7.81216	7.05561	1.92031	5.72919	4.60158	1.35004	high
TCGA-JX-A3Q0	17.4658	0	6.16067	6.72482	2.64655	5.66758	4.67233	0.561362	low
TCGA-HM-A4S6	1.24384	0	6.4168	6.72745	2.29674	6.56027	3.6386	1.25731	high
TCGA-MY-A5BD	4.56712	0	3.38354	6.71079	1.50766	6.6789	3.20448	0.84206	low
TCGA-C5-A1M8	2.51781	0	2.6803	7.21967	0.438179	4.86878	5.22456	0.363874	low
TCGA-Q1-A6DT	0.753425	1	4.98453	7.2881	1.158	4.91753	2.4443	1.11384	high
TCGA-EK-A2RE	0.156164	0	6.24697	6.65988	0.673127	5.94938	3.2038	1.775	high
TCGA-DS-A3LQ	1.91507	0	2.55553	6.87486	1.31158	6.5	4.02036	0.58593	low
TCGA-Q1-A5R2	1.36712	0	6.10732	6.93007	1.83029	5.97969	5.23269	0.786622	low
TCGA-C5-A1BL	14.4411	0	5.73705	7.72879	2.64886	5.32417	3.87361	0.813623	low
TCGA-EA-A410	2.2	0	4.26444	6.37486	0.990714	3.58144	2.61681	0.369604	low
TCGA-EA-A3Y4	3.07397	0	8.67355	6.79155	2.19639	6.52592	4.72722	1.84979	high
TCGA-VS-A9U5	4.20548	0	4.19192	6.68333	2.46877	6.85066	4.00608	0.65362	low
TCGA-MA-AA3W	1.87671	0	5.03163	7.13107	3.58656	6.43148	5.15428	0.429016	low
TCGA-DS-A1OC	1.03014	0	8.03745	7.65553	2.2431	5.81587	3.15645	2.45922	high
TCGA-VS-A9UJ	0.142466	1	7.4241	6.90098	0.23385	7.00453	3.84018	4.09231	high
TCGA-EX-A1H5	1.69589	0	5.92548	6.33408	1.45301	6.89874	4.35889	1.19085	high
TCGA-HM-A3JK	1.73151	0	6.65065	6.5592	1.10618	6.34542	3.38063	1.8346	high
TCGA-FU-A3TX	0.123288	0	5.02652	7.08786	1.90131	7.01591	3.05863	1.59788	high
TCGA-C5-A1MQ	2.82466	0	5.54776	6.80165	2.24767	5.71967	5.1706	0.507931	low
TCGA-MA-AA3X	1.63014	0	4.27469	7.04746	0.801589	5.58321	3.41816	0.961016	low
TCGA-DR-A0ZL	7.31233	0	4.92088	8.19162	1.37042	6.8918	3.93609	2.27116	high
TCGA-C5-A1MI	2.96712	1	2.73442	7.04095	2.88335	6.43326	4.19013	0.359414	low
TCGA-FU-A3YQ	2.3589	0	5.41597	7.11394	2.11324	6.02386	3.93644	0.900541	low
TCGA-Q1-A5R3	1.32877	0	7.76482	5.09432	2.49055	5.51244	5.5155	0.348856	low
TCGA-VS-A957	4.62466	0	6.04134	6.54909	0.615548	6.01211	3.09202	1.72307	high
TCGA-RA-A741	1.21644	0	4.33923	6.82143	2.26665	6.47745	4.79997	0.545726	low
TCGA-FU-A23K	1.01918	0	2.31414	6.17165	3.48171	5.11748	4.40643	0.101091	low
TCGA-VS-A8EI	1.99726	0	4.41252	7.49312	2.74655	6.87857	4.96159	0.708057	low
TCGA-EA-A3HQ	3.11233	0	4.27331	7.30836	2.7811	6.3242	2.97028	0.82002	low
TCGA-DS-A1OA	2.40822	1	6.5796	7.47242	2.57213	6.08258	4.71081	1.03532	high

## Sheet: testRisk_Figure 2 (2)
id	futime	fustat	ANGPTL4	SBDS	ICOS	LTBR	ISG20	riskScore	risk
GSM1076341	5.96917	0	9.86997	11.0782	6.66386	9.92245	12.4995	1.68572	high
GSM1076342	8.64417	0	9.10139	10.3824	8.90385	7.07663	12.4375	0.343635	low
GSM1076343	2.71417	0	8.47629	10.9082	7.87829	9.7168	10.5898	0.146922	low
GSM1076344	7.8725	0	9.41023	10.4003	8.97325	9.26377	12.4864	0.843223	low
GSM1076345	7.13333	0	9.72374	10.9674	10.302	8.16768	13.329	0.691904	low
GSM1076346	7.3725	0	9.67991	10.5848	9.14142	10.1847	12.9474	1.5372	high
GSM1076347	5.6025	0	9.21122	10.6418	9.04924	9.55815	12.9605	0.843924	low
GSM1076348	3.05	1	8.94381	11.0546	7.0031	8.89999	11.7446	0.354091	low
GSM1076349	8.19417	0	9.40736	10.5045	10.1843	10.0553	12.8503	0.933148	low
GSM1076350	7.04167	0	9.8006	10.9432	9.67837	10.262	13.1948	1.44859	high
GSM1076351	7.33583	1	9.83909	10.8274	9.68687	9.82551	12.8536	1.18176	high
GSM1076352	5.50833	0	8.42864	10.6011	9.90855	9.41693	12.8368	0.325821	low
GSM1076353	7.31417	0	8.81689	10.7711	9.48667	10.3102	12.4105	0.469946	low
GSM1076354	7.08917	0	9.45234	10.8381	8.3977	10.2074	12.2968	0.910217	low
GSM1076355	4.20833	0	9.47327	10.2654	6.69679	10.5427	12.7142	2.50708	high
GSM1076356	5.8525	0	9.65004	10.8096	10.7119	9.8225	13.243	0.998972	low
GSM1076357	3.44167	0	9.20926	10.8673	9.40835	9.14566	12.7865	0.557914	low
GSM1076358	1.5225	1	9.04133	10.7506	8.19663	10.2951	12.5736	0.821838	low
GSM1076359	3.83917	0	9.17501	11.0087	9.84514	9.00296	13.1227	0.521397	low
GSM1076360	7.05583	0	9.37183	11.2602	10.3225	9.41142	13.0463	0.52526	low
GSM1076361	7.08583	0	9.28599	10.689	10.0593	9.20196	13.0475	0.672401	low
GSM1076362	4.4475	1	10.0853	9.41352	9.88757	10.5516	13.0551	4.32729	high
GSM1076363	5.98583	0	9.01275	10.4243	9.13554	10.005	12.9038	0.868902	low
GSM1076364	6.70583	0	9.13061	10.6338	9.04473	10.314	12.8325	0.917144	low
GSM1076365	6.66417	0	8.61767	10.2552	7.39107	9.47427	12.5813	0.704961	low
GSM1076366	6.31417	0	9.4242	10.2604	8.32206	9.95681	12.7454	1.4769	high
GSM1076367	6.49417	0	9.49437	10.5507	8.99061	10.5557	13.0172	1.58258	high
GSM1076368	2.83917	0	9.14608	10.5557	10.0981	11.0798	13.3146	1.24919	high
GSM1076369	4.48583	1	9.2971	10.7826	9.55675	9.16186	12.8623	0.641402	low
GSM1076370	6.0275	0	9.99477	10.6695	6.57375	9.70393	12.8869	2.78661	high
GSM1076371	6.0275	0	9.21486	10.2752	7.52285	9.82963	12.8069	1.4308	high
GSM1076372	4.88333	0	9.24468	10.8259	10.0838	9.48177	13.1146	0.668891	low
GSM1076373	5.3975	0	9.67386	10.7462	6.52944	8.4913	13.1043	1.60595	high
GSM1076374	5.6475	0	9.20052	10.5764	9.64709	10.5023	13.2416	1.16155	high
GSM1076375	5.38583	0	9.22977	10.32	10.1589	9.27118	13.0875	0.806282	low
GSM1076376	2.025	0	9.55826	10.6418	10.9955	10.5801	12.9737	1.03138	high
GSM1076377	5.4025	0	9.4705	10.6142	10.356	9.67312	13.4734	1.10912	high
GSM1076378	5.31417	0	9.54513	10.7172	7.80454	10.2033	12.5371	1.35597	high
GSM1076379	3.225	0	9.26409	11.1256	7.5339	8.23306	12.7262	0.556993	low
GSM1076380	4.225	0	9.27088	10.8709	9.91595	9.75747	12.9335	0.68006	low
GSM1076381	4.98333	0	9.30218	10.6823	7.21019	9.74462	12.6553	1.17822	high
GSM1076382	3.18583	0	9.34567	10.1725	9.23388	10.563	12.7665	1.44089	high
GSM1076383	4.58917	0	8.931	10.3491	8.69268	10.0997	13.1279	1.0683	high
GSM1076384	4.58583	0	9.37722	10.626	10.2446	10.148	13.1552	1.0073	high
GSM1076385	4.7725	0	8.86755	10.5677	9.08429	10.0952	12.7092	0.65972	low
GSM1076386	4.15833	0	9.16075	10.1922	7.29437	9.86214	12.3345	1.18383	high
GSM1076387	3.325	0	8.7043	10.6727	7.08444	10.0176	12.9391	0.898372	low
GSM1076388	4.24417	0	10.0611	10.8814	9.56024	9.94775	12.7995	1.44098	high
GSM1076389	3.75583	0	9.43427	10.5229	9.92579	10.0705	12.9594	1.06075	high
GSM1076390	1.7975	0	9.57081	10.7633	9.12717	9.20456	13.0374	1.00153	high
GSM1076391	4.11667	0	9.42276	11.0637	10.7935	9.75892	13.0799	0.626535	low
GSM1076392	2.73917	0	8.51768	10.467	7.60544	9.96768	12.6253	0.643901	low
GSM1076393	3.84417	0	9.57276	10.2162	8.37504	9.87944	13.1173	2.02818	high
GSM1076394	1.6525	1	8.89488	10.3903	7.31249	10.031	13.2231	1.3874	high
GSM1076395	3.83083	0	9.02426	10.2451	10.588	10.0268	13.1713	0.831884	low
GSM1076396	3.575	0	8.80754	10.4422	9.37718	10.4894	13.405	1.01694	high
GSM1076397	3.5275	0	9.74051	10.6325	8.71271	11.0937	12.9904	2.28656	high
GSM1076398	0.966667	1	9.4775	11.0302	10.6505	10.4314	13.5217	1.05302	high
GSM1076399	3.14417	0	8.8227	10.3298	9.51337	10.3633	13.2273	0.939642	low
GSM1076400	3.2225	0	9.47138	10.689	6.7163	8.0022	13.2943	1.28161	high
GSM1076401	3.425	0	9.44253	10.666	9.78533	10.1394	12.8447	0.973742	low
GSM1076402	3.03333	0	9.1559	10.8027	9.33337	9.91865	13.1726	0.855114	low
GSM1076403	2.80583	0	9.51362	10.6198	9.06383	9.74746	12.8913	1.13327	high
GSM1076404	2.46917	0	9.62655	11.0297	8.98998	9.86214	13.3376	1.31073	high
GSM1076405	2.66667	0	9.46115	10.522	8.1385	10.1967	12.9784	1.64981	high
GSM1076406	2.91417	0	9.11691	10.817	9.2705	9.97906	13.1043	0.815095	low
GSM1076407	2.41083	0	9.38873	10.8719	8.85493	9.68357	12.4201	0.704765	low
GSM1076408	2.4775	0	9.32885	10.6105	10.2321	10.7158	13.2867	1.22929	high
GSM1076409	2.1775	0	9.88451	10.7618	7.63502	8.962	13.1333	1.76921	high
GSM1076410	1.90833	0	8.97264	10.3712	9.18807	9.78019	12.17	0.547292	low
GSM1076411	1.875	0	8.77966	10.3908	9.17957	10.6967	13.5022	1.1882	high
GSM1076412	3.13583	0	9.08157	10.6833	10.226	10.3838	13.4392	0.934395	low
GSM1076413	2.73917	0	9.47124	11.0515	8.25456	9.53021	12.9558	0.980342	low
GSM1076414	2.75833	0	9.42791	10.7816	9.98067	10.365	13.4301	1.2496	high
GSM1076415	8.30833	0	9.40482	10.2671	10.1263	10.3995	13.3606	1.55365	high
GSM1076416	2.11667	1	9.34968	10.5238	9.81089	9.58658	13.2159	1.00308	high
GSM1076417	7.6475	0	8.68776	10.6374	8.54368	10.0765	12.4061	0.513949	low
GSM1076418	2.05583	0	9.15038	10.4935	11.0286	9.85685	13.4945	0.82973	low
GSM1076419	6.2	0	9.28168	10.5997	9.17127	10.0077	12.7073	0.893785	low
GSM1076420	7.83333	0	9.01789	10.3191	9.61788	10.2346	12.7164	0.81214	low
GSM1076421	5.16917	0	9.77873	10.7593	9.93918	9.91169	13.1893	1.34935	high
GSM1076422	7.13583	0	9.01885	10.7608	9.5003	10.6057	12.8613	0.775319	low
GSM1076423	7.21667	0	9.61888	10.3208	9.79698	8.5684	12.7042	0.821468	low
GSM1076424	6.45583	0	9.43782	10.4854	9.65945	9.73754	13.0082	1.07187	high
GSM1076425	1.8275	1	9.89218	10.2566	7.36197	10.2108	12.6455	2.78907	high
GSM1076426	6.6475	0	9.23001	10.4827	8.89279	9.43742	12.9749	0.945193	low
GSM1076427	6.18583	0	9.19814	10.9516	9.90704	8.90062	12.6166	0.405077	low
GSM1076428	4.28917	0	9.09856	10.7541	9.72993	9.63336	12.9581	0.63453	low
GSM1076429	6.1975	0	9.43721	10.6334	7.157	9.74853	12.9428	1.60522	high
GSM1076430	5.6725	0	8.91279	10.6552	8.15246	9.51045	12.7855	0.698009	low
GSM1076431	2.80583	1	9.55718	10.2192	6.61824	10.0838	12.1637	1.8561	high
GSM1076432	0.291667	0	10.321	9.99002	6.75377	10.0188	12.8869	5.7823	high
GSM1076433	0.894167	1	9.40278	10.4674	9.70101	8.76954	13.1304	0.841616	low
GSM1076434	5.1975	0	9.17409	10.4431	8.7323	8.69078	12.5643	0.620911	low
GSM1076435	4.5525	0	8.91834	10.4894	9.5176	7.85998	12.3935	0.29574	low
GSM1076436	1.775	1	9.30054	10.6519	8.38245	10.427	12.368	0.981494	low
GSM1076437	3.06917	0	9.14658	10.7305	9.28998	9.68164	12.0951	0.475599	low
GSM1076438	0.0358333	0	9.85717	10.5773	8.90224	7.88576	12.5041	0.781911	low
GSM1076439	5.18083	0	9.14138	10.6651	10.7407	9.92502	13.1468	0.673885	low
GSM1076440	4.88917	0	9.39864	10.3747	9.11031	9.64166	12.9523	1.1686	high
GSM1076441	5.06917	0	9.45663	10.5041	10.1589	9.25275	13.2822	0.97616	low
GSM1076442	3.06083	1	9.49168	10.4351	9.39064	9.13258	13.0022	1.02634	high
GSM1076443	2.53083	0	9.58598	9.77103	10.8421	9.29704	13.0536	1.29922	high
GSM1076444	4.10583	0	9.29835	9.89914	8.0052	9.79335	12.5023	1.45975	high
GSM1076445	4.66667	0	9.57091	10.3641	9.12062	9.66376	13.265	1.61799	high
GSM1076446	4.26083	0	8.92625	9.94975	8.45441	10.4534	12.7121	1.25178	high
GSM1076447	4.41417	0	9.07217	10.1101	10.4849	10.293	13.3606	1.14069	high
GSM1076448	4.5725	0	9.24582	10.0902	10.5031	9.4218	13.6124	1.19158	high
GSM1076449	2.71917	0	9.26421	10.0693	10.2	10.0252	13.0613	1.16378	high
GSM1076450	4.66917	0	9.0535	10.4738	9.84169	9.16997	12.9267	0.602957	low
GSM1076451	3.5525	0	9.14924	10.3847	6.60206	9.76519	13.0551	1.71568	high
GSM1076452	3.95583	0	9.39443	10.0505	10.5737	9.77574	13.262	1.26265	high
GSM1076453	3.39417	0	9.02079	10.0956	9.80344	10.3982	13.0349	1.10134	high
GSM1076454	3.69167	0	9.49959	10.7224	10.617	9.67698	13.1552	0.859353	low
GSM1076455	3.1225	0	9.3724	9.72035	9.84361	10.0565	13.3035	1.92767	high
GSM1076456	3.03083	0	9.12608	10.0279	10.534	10.4578	13.3754	1.31105	high
GSM1076457	0.989167	1	9.09416	10.0227	8.29622	9.55208	13.1605	1.40558	high
GSM1076458	2.81417	0	9.05141	10.2137	10.1762	9.35491	13.1673	0.778638	low
GSM1076459	3.325	0	9.1085	10.2175	10.4583	9.82883	13.1726	0.884614	low
GSM1076460	2.6025	0	9.27052	10.3355	9.9156	9.75672	13.3177	1.12842	high
GSM1076461	3.11333	0	9.20339	10.3011	8.74446	9.93655	12.8058	1.11552	high
GSM1076462	1.3225	0	9.19083	10.7657	9.40112	9.03216	12.5813	0.50695	low
GSM1076463	1.31667	0	8.81796	10.1672	9.67208	9.62044	12.8425	0.658016	low
GSM1076464	0.843333	0	9.10311	10.2571	9.06092	9.24768	12.4218	0.659437	low
GSM1076465	1.9775	0	9.25345	10.4355	10.0857	9.65112	13.4142	1.03371	high
GSM1076466	0.619167	0	9.74085	11.0637	8.69669	10.758	13.1565	1.77587	high
GSM1076467	1.6975	0	8.97075	9.98961	10.5298	10.2083	13.5701	1.2051	high
GSM1076468	1.21417	0	9.2593	10.3604	9.10276	9.64567	12.1796	0.698513	low
GSM1076469	2.06667	0	9.19254	10.3943	10.4516	9.88635	13.0759	0.833437	low
GSM1076470	3.225	0	9.04406	10.1856	9.52286	10.0469	12.7412	0.878684	low
GSM1076471	2.9725	0	9.11604	10.4234	10.1305	10.3037	13.1121	0.940015	low
GSM1076472	5.5975	0	8.91805	10.1491	9.23253	10.2256	12.7575	0.90485	low
GSM1076473	8.6775	0	9.48705	10.4342	10.1807	10.9071	13.3227	1.70106	high
GSM1076474	7.15583	0	9.4208	10.2595	9.19929	9.93104	13.0082	1.39739	high
GSM1076475	8.38333	0	9.09541	10.5549	10.4181	9.2984	12.8303	0.522735	low
GSM1076476	0.560833	0	9.50946	10.9775	9.50065	8.89408	12.5794	0.559804	low
GSM1076477	7.73917	0	8.48638	9.99873	9.04569	9.22283	12.6493	0.497114	low
GSM1076478	1.025	0	9.07001	10.4813	9.60552	9.4968	13.6608	1.02941	high
GSM1076479	7.7	0	8.91116	10.3242	9.02626	10.3359	12.5917	0.803796	low
GSM1076480	6.6	0	9.20386	10.0136	10.1856	9.88556	12.9676	1.04562	high
GSM1076481	2.51667	0	9.26697	10.6766	9.25474	10.1177	13.0287	1.01212	high
GSM1076482	7.89167	0	8.85113	10.7855	8.47033	10.4355	12.6514	0.697186	low
GSM1076483	7.23083	0	8.94447	10.48	7.94422	10.1799	12.7053	0.962099	low
GSM1076484	0.616667	1	8.89741	10.2858	10.0144	9.47297	12.808	0.578412	low
GSM1076485	2.21083	0	9.16573	10.5663	10.0849	9.76993	12.5652	0.590158	low
GSM1076486	0.514167	1	9.46077	10.3995	10.6011	9.76336	13.4265	1.18332	high
GSM1076487	7.80583	0	8.61419	10.852	10.1085	10.3495	12.5533	0.359044	low
GSM1076488	1.81083	0	9.41494	11.1419	10.0981	9.42861	12.7645	0.530921	low
GSM1076489	4.39167	1	8.94695	10.7374	8.77907	9.43319	12.2377	0.443101	low
GSM1076490	5.41083	0	9.03446	10.5431	8.48401	9.38728	12.5908	0.674888	low
GSM1076491	6.61417	0	9.25139	10.7983	9.63049	9.69176	12.5766	0.602609	low
GSM1076492	7.08333	0	9.14562	10.2641	9.57538	10.0672	12.6416	0.86805	low
GSM1076493	7.20833	0	9.24986	10.3599	10.679	10.3006	13.4105	1.1426	high
GSM1076494	6.4725	0	8.86428	10.1097	7.85998	9.47492	12.7495	0.943725	low
GSM1076495	5.09417	0	9.86061	10.4782	9.32761	7.42328	13.1538	0.934069	low
GSM1076496	4.0025	0	9.70896	10.569	9.38138	10.2108	13.6493	2.19848	high
GSM1076497	3.525	0	9.42216	10.3355	10.248	9.30587	13.1373	0.963864	low
GSM1076498	5.4	0	9.21685	10.8007	10.0964	10.15	12.9616	0.737842	low
GSM1076499	5.99417	0	8.99707	10.5759	9.9728	10.3376	13.3209	0.901945	low
GSM1076500	4.2725	0	9.15817	10.756	9.46063	9.54514	13.1453	0.759582	low
GSM1076501	3.11667	1	9.45109	9.83533	8.76075	10.5144	12.233	1.58129	high
GSM1076502	2.48083	0	9.61341	10.5562	6.85885	9.67837	12.6961	1.79805	high
GSM1076503	4.7775	0	8.97606	10.1787	8.20275	9.56861	12.7121	0.939283	low
GSM1076504	5.64167	0	9.09611	10.2074	10.1142	9.66483	13.1227	0.878929	low
GSM1076505	5.63333	0	9.26249	10.4081	9.1154	9.70659	12.4911	0.81355	low
GSM1076506	5.71917	0	8.72689	10.3006	9.41693	10.5557	13.1213	0.895414	low
GSM1076507	5.53917	0	9.31525	10.4081	9.12649	9.58549	12.4762	0.815206	low
GSM1076508	1.73917	0	8.74008	10.6842	10.4409	9.46379	13.3308	0.480077	low
GSM1076509	5.2725	0	9.30735	10.6156	9.4255	9.43674	12.7022	0.728285	low
GSM1076510	0.341667	0	9.07946	11.0536	9.34179	9.84019	12.733	0.537451	low
GSM1076511	4.96417	0	8.71972	10.7045	10.0168	10.2451	13.0653	0.553973	low
GSM1076512	1.81917	1	8.53355	10.0062	8.84365	9.532	13.3146	0.83123	low
GSM1076513	4.975	0	8.87134	9.71387	8.95331	10.705	12.6663	1.29096	high
GSM1076514	4.81917	0	9.37893	10.2268	8.96168	10.7861	13.1333	1.96348	high
GSM1076515	0.3025	0	9.1887	10.2421	11.2218	9.55036	13.5847	0.914536	low
GSM1076516	1.11083	0	8.96723	10.4458	9.22493	9.35352	12.859	0.656485	low
GSM1076517	4.28333	0	8.9865	10.644	10.3812	9.97714	13.4695	0.769609	low
GSM1076518	4.44417	0	9.47908	10.4085	8.83847	10.0481	13.2725	1.7277	high
GSM1076519	2.4	0	9.23759	10.5377	10.2854	9.92431	12.918	0.76998	low
GSM1076520	4.31083	0	9.42057	10.0291	9.959	10.2761	13.6143	2.05963	high
GSM1076521	4.06667	0	9.17557	10.5041	10.1349	10.5009	13.6104	1.29615	high
GSM1076522	0.214167	1	9.06309	10.5544	11.1035	9.61598	13.4617	0.670288	low
GSM1076523	3.06917	0	8.55964	10.3225	9.18874	10.0034	12.628	0.528439	low
GSM1076524	3.68083	0	9.2148	10.248	10.397	10.2914	13.3193	1.19119	high
GSM1076525	3.43583	0	8.9824	10.3873	9.62008	9.68538	12.421	0.554639	low
GSM1076526	2.72167	0	9.26834	9.58152	6.62432	10.2823	12.4699	2.56847	high
GSM1076527	3.63083	0	9.75339	10.0935	7.9002	10.4041	12.2225	2.05328	high
GSM1076528	3.275	0	8.90651	10.3153	10.311	10.5189	13.0411	0.820163	low
GSM1076529	3.54417	0	9.30309	9.9552	9.75003	9.58585	13.0411	1.23251	high
GSM1076530	1.075	1	8.91203	9.9105	9.98883	9.79375	13.4676	1.12839	high
GSM1076531	3.1725	0	8.24227	10.139	8.43894	9.88831	13.1538	0.659389	low
GSM1076532	3.03917	0	9.769	9.94069	9.36046	10.837	13.1713	3.11084	high
GSM1076533	3	0	9.44158	10.2231	7.81711	10.8477	12.9926	2.49547	high
GSM1076534	3.0725	0	9.09322	10.4016	9.8428	10.1955	12.7594	0.799123	low
GSM1076535	2.9025	0	9.17413	10.5714	6.67224	8.58048	12.5803	0.865051	low
GSM1076536	2.9775	0	9.41396	10.1766	9.2426	11.3396	12.4218	1.58956	high
GSM1076537	2.16917	0	8.84923	10.3123	10.1113	9.03787	13.2101	0.582676	low
GSM1076538	1.275	0	9.71198	10.625	9.30387	6.75377	13.1146	0.612584	low
GSM1076539	2.7225	0	9.10021	10.638	10.1656	10.2587	13.5498	1.00906	high
GSM1076540	2.3525	0	8.61462	10.3777	6.6741	6.73423	12.9857	0.429779	low
GSM1076541	2.125	0	9.00227	10.3267	10.3569	11.0072	13.4339	1.23881	high
GSM1076542	5.93333	0	9.42387	10.2329	7.69439	7.10646	12.9016	0.822055	low
GSM1076543	4.31083	1	9.40289	10.2384	9.87719	9.77574	12.8755	1.0796	high
GSM1076544	7.13333	0	9.26641	10.9246	10.1544	9.72811	13.243	0.728313	low
GSM1076545	0.489167	0	9.79478	10.3079	9.55244	10.4292	13.0451	2.06534	high
GSM1076546	2.54417	0	9.74692	10.4913	9.38241	9.55531	13.1579	1.52617	high
GSM1076547	7.41083	0	9.57656	10.5382	10.325	7.86206	13.4105	0.739277	low
GSM1076548	6.88917	0	8.98559	10.2074	10.2557	9.39875	13.3308	0.799561	low
GSM1076549	5.80833	0	8.95773	10.476	7.83199	10.2819	13.1304	1.28299	high
GSM1076550	6.075	0	9.67809	9.92816	8.48495	10.0485	13.1318	2.71329	high
GSM1076551	2.83917	0	9.2402	10.638	10.4213	8.92547	12.69	0.473103	low
GSM1076552	4.33333	1	9.0397	9.94975	7.90099	8.98382	13.0337	1.20698	high
GSM1076553	1.35	0	9.68429	10.855	9.81542	9.67134	13.4559	1.29348	high
GSM1076554	3.43917	0	9.42131	10.4578	8.46973	8.75159	13.1783	1.1334	high
GSM1076555	6.4725	0	9.28194	10.9552	6.7463	10.7167	12.1443	1.10225	high
GSM1076556	5.2725	0	8.87149	10.6665	9.30621	9.0256	13.5042	0.666093	low
GSM1076557	2.975	0	8.43493	10.3204	8.02158	10.6761	12.8392	0.816777	low
GSM1076558	1.03333	0	9.63388	10.6561	7.07316	9.48911	12.4634	1.38797	high
GSM1076559	5.76917	0	8.45392	10.1202	9.64088	10.3637	13.0475	0.678338	low
GSM1076560	5.68083	0	9.25971	10.5189	10.3037	10.0935	13.384	1.05767	high
GSM1076561	5.03583	0	9.41117	10.4364	9.58549	9.40484	12.505	0.765128	low
GSM1076562	3.20833	0	9.43682	9.91128	10.7007	9.72302	13.1538	1.28741	high
GSM1076563	3.69417	0	8.86342	10.5535	8.57864	9.71084	12.7272	0.665862	low
GSM1076564	3.11917	0	9.47254	10.4854	9.58549	10.7104	13.4161	1.83196	high
GSM1076565	3.075	0	8.68181	10.1101	8.77275	9.70319	13.2073	0.899751	low
GSM1076566	1.11417	1	9.66394	10.9694	6.90158	9.35078	12.808	1.4199	high
GSM1076567	3.05	0	9.22423	10.8694	9.39401	9.45534	12.605	0.56286	low
GSM1076568	0.0916667	0	9.50317	10.9737	7.05285	6.57126	12.8381	0.547381	low
GSM1076569	1.7525	0	9.30053	10.6727	9.60552	9.4208	13.432	0.982441	low
GSM1076570	4.24167	0	8.89463	10.6909	8.50598	9.56861	11.9525	0.412025	low
GSM1076571	4.16667	0	9.2224	10.0026	10.1569	9.98297	13.3823	1.37298	high
GSM1076572	0.635833	1	9.30463	10.1631	10.7215	9.57935	13.4427	1.10152	high
GSM1076573	3.86917	0	9.39107	10.4813	8.58477	9.70319	12.6633	1.06649	high
GSM1076574	3.6	0	9.06514	10.1495	9.29907	10.02	12.734	0.946547	low
GSM1076575	4.3725	0	8.8517	10.1503	8.16254	10.32	12.0217	0.745857	low
GSM1076576	5.43917	0	9.09751	10.0944	7.98703	10.2963	12.6407	1.36103	high
GSM1076577	5.3025	0	8.68861	10.1918	10.1387	9.99315	13.1865	0.698726	low
GSM1076578	2.21667	0	8.83947	10.3617	8.86106	10.0109	13.0746	0.895709	low
GSM1076579	4.78917	0	9.55511	10.6622	9.03145	9.75153	13.3721	1.48555	high
GSM1076580	4.5	0	9.34854	10.2158	10.4204	10.0857	13.1879	1.19681	high
GSM1076581	4.0475	0	8.58749	10.0003	9.58254	10.1512	13.4123	0.941856	low
GSM1076582	4.55833	0	8.6952	10.4125	10.2074	9.35732	13.1187	0.49161	low
GSM1076583	3.4775	0	8.48025	9.89948	8.49193	9.53809	12.9004	0.73221	low
GSM1076584	1.96417	0	9.44469	10.24	10.3225	9.72704	13.5337	1.41749	high
GSM1076585	0.116667	0	9.1649	10.5681	10.3521	7.55239	12.5416	0.292428	low
GSM1076586	2.56417	0	9.97194	10.2137	9.51008	10.8253	12.7696	2.49475	high
GSM1076587	7.29417	0	9.27098	10.3681	8.07683	9.41663	12.6416	1.03627	high
GSM1076588	7.90833	0	9.44836	10.5063	7.29778	6.64852	12.8207	0.656264	low
GSM1076589	4.7275	0	9.8062	10.882	8.44736	9.89948	12.9857	1.57491	high
GSM1076590	7.74167	0	8.80838	10.8835	9.70619	9.66804	12.6272	0.389455	low
GSM1076591	8.3225	0	9.61084	10.5327	10.3166	10.8346	12.97	1.42151	high
GSM1076592	7.73583	0	9.07183	10.3166	9.28154	10.0882	13.0248	1.03025	high
GSM1076593	5.03917	0	9.88212	10.9495	8.88923	9.87639	13.3324	1.75904	high
GSM1076594	2.75833	1	9.80222	10.288	9.83269	9.82665	13.0122	1.64221	high
GSM1076595	6.3475	0	9.879	10.7407	8.88182	9.89687	12.9302	1.61524	high
GSM1076596	6.6975	0	8.49247	10.5554	6.69885	10.5502	12.9523	1.01182	high
GSM1076597	7.03333	0	9.36184	10.518	9.81614	9.66302	13.2343	1.0486	high
GSM1076598	6.96417	0	9.29824	10.6483	10.1733	9.04701	12.9845	0.629123	low
GSM1076599	7.19417	0	8.88819	10.7272	9.27711	10.0393	13.6564	0.94947	low
GSM1076600	4.1	0	9.99285	10.8279	6.7342	10.9188	13.001	3.68761	high
GSM1076601	6.74167	0	9.79743	10.4913	7.36569	9.58474	12.86	2.09572	high
GSM1076602	3.8525	1	10.1684	10.7417	9.78826	10.9168	13.5178	3.13692	high
GSM1076603	5.70583	0	9.46825	10.8012	10.3187	8.90164	13.1414	0.676521	low
GSM1076604	0.730833	1	9.50802	10.2832	7.34537	10.933	12.7505	2.54731	high
GSM1076605	0.608333	1	9.35292	10.5668	9.70832	10.7011	13.1593	1.33794	high
GSM1076606	3.8225	1	9.30938	10.5978	9.64638	10.0232	13.1673	1.06027	high
GSM1076607	3.01667	1	9.19878	10.5275	9.92133	10.5705	13.262	1.16101	high
GSM1076608	5.00833	0	9.41025	10.7089	10.081	10.6651	13.2189	1.22587	high
GSM1076609	6.25583	0	9.60518	10.2231	10.5284	9.82809	12.8282	1.12647	high
GSM1076610	5.9775	0	9.05212	10.8882	8.14929	9.92698	12.5851	0.701375	low
GSM1076611	5.1475	1	9.56642	10.4102	8.87095	10.0821	13.265	1.86269	high
GSM1076612	0.864167	1	9.25883	10.5939	6.77289	10.6617	13.4617	2.58262	high
GSM1076613	6.08333	0	9.5998	10.9726	10.7383	8.86043	13.5257	0.762204	low
GSM1076614	5.39167	0	9.22805	10.4063	9.54095	9.53235	12.63	0.739624	low
GSM1076615	0.5275	0	9.72768	10.2599	10.7861	9.27148	13.1852	1.19697	high
GSM1076616	2.14417	0	9.59189	10.7181	10.8643	11.0009	13.3257	1.4156	high
GSM1076617	0.541667	1	9.55725	10.6665	10.4413	10.7831	13.3308	1.45483	high
GSM1076618	5.56917	0	9.4714	10.4894	11.4362	10.6343	13.2401	1.10963	high
GSM1076619	4.76667	0	9.39923	10.215	8.91704	10.8779	12.8123	1.76435	high
GSM1076620	5.23333	0	9.41104	10.2793	10.4	9.58008	13.2004	1.0672	high
GSM1076621	5.23083	0	9.36228	10.7637	10.0645	9.37126	12.9627	0.691284	low
GSM1076622	0.958333	1	9.28588	10.788	10.854	10.288	12.9142	0.684892	low
GSM1076623	5.11917	0	10.0627	10.5602	9.64853	10.2405	12.7282	1.78378	high
GSM1076624	3.36667	0	9.76238	10.4565	10.5929	10.2179	13.1934	1.51022	high
GSM1076625	4.61667	0	9.25433	10.7128	9.10276	9.65112	12.4717	0.662716	low
GSM1076626	4.58917	0	9.2345	10.4248	10.5058	10.1065	13.2806	0.995579	low
GSM1076627	4.13333	0	9.32663	10.2342	10.7758	10.2705	13.4598	1.31015	high
GSM1076628	3.5475	0	9.22059	10.2112	10.254	10.0845	12.9881	0.999393	low
GSM1076629	4.4025	0	9.39607	10.3359	10.3842	7.76906	12.5861	0.443133	low
GSM1076630	1.35583	0	9.36377	10.7069	9.98649	9.36115	13.12	0.786543	low
GSM1076631	4.21917	0	9.49622	10.514	9.89455	11.0087	12.8745	1.41722	high
GSM1076632	2.16083	1	9.46854	10.534	9.48457	9.63158	13.0248	1.08701	high
GSM1076633	2.45833	0	10.0691	10.8491	10.1918	9.93143	13.4105	1.7739	high
GSM1076634	0.969167	1	9.51097	10.5036	9.28051	10.4181	12.9428	1.43681	high
GSM1076635	0.0833333	0	9.39035	10.6029	6.82618	10.9412	13.782	3.65214	high
GSM1076636	0.483333	1	9.66085	10.338	9.78312	10.3699	13.3407	1.97149	high
GSM1076637	1.475	0	9.30673	10.265	10.1503	11.0256	13.2203	1.57719	high
GSM1076638	2.53333	0	9.38642	10.7511	10.1349	10.4498	13.3754	1.18216	high
GSM1076639	2.26083	0	9.50297	10.4917	9.50799	10.4899	13.2301	1.62411	high
GSM1076640	2.46667	0	9.48751	10.9066	9.51264	6.95816	12.9257	0.393256	low

## Sheet: code_Figure 2 (2)
#Trainrisk plot
#survival analysis
library(survival)
library("survminer")
rt=read.table("TrainRisk.txt",header=T,sep="\t")
diff=survdiff(Surv(futime, fustat) ~risk,data = rt)
pValue=1-pchisq(diff$chisq,df=1)
pValue=signif(pValue,4)
pValue=format(pValue, scientific = TRUE)
fit <- survfit(Surv(futime, fustat) ~ risk, data = rt)
pdf(file="survival.pdf",onefile = FALSE,
width = 5.5,
height =5)
ggsurvplot(fit,
data=rt,
conf.int=TRUE,
pval=paste0("p=",pValue),
pval.size=4,
risk.table=TRUE,
legend.labs=c("High risk", "Low risk"),
legend.title="Risk",
xlab="Time(years)",
break.time.by = 1,
risk.table.title="",
palette="Set1",
risk.table.height=.30)
dev.off()
summary(fit)
#ROC analysis
library(survivalROC)
rt=read.table("TrainRisk.txt",header=T,sep="\t",check.names=F,row.names=1)
rocCol=c("red","green","blue")
aucText=c()
#5-year ROC
pdf(file="ROC.pdf",width=6,height=6)
par(oma=c(0.5,1,0,1),font.lab=1.5,font.axis=1.5)
roc=survivalROC(Stime=rt$futime, status=rt$fustat, marker = rt$riskScore, predict.time =5, method="KM")
plot(roc$FP, roc$TP, type="l", xlim=c(0,1), ylim=c(0,1),col=rocCol[1],
xlab="False positive rate", ylab="True positive rate",
lwd = 2, cex.main=1.3, cex.lab=1.2, cex.axis=1.2, font=1.2)
aucText=c(aucText,paste0("five year"," (AUC=",sprintf("%.3f",roc$AUC),")"))
abline(0,1)
#3-year ROC
roc=survivalROC(Stime=rt$futime, status=rt$fustat, marker = rt$riskScore, predict.time =3, method="KM")
aucText=c(aucText,paste0("three year"," (AUC=",sprintf("%.3f",roc$AUC),")"))
lines(roc$FP, roc$TP, type="l", xlim=c(0,1), ylim=c(0,1),col=rocCol[2],lwd = 2)
#1-year ROC
roc=survivalROC(Stime=rt$futime, status=rt$fustat, marker = rt$riskScore, predict.time =1, method="KM")
aucText=c(aucText,paste0("one year"," (AUC=",sprintf("%.3f",roc$AUC),")"))
lines(roc$FP, roc$TP, type="l", xlim=c(0,1), ylim=c(0,1),col=rocCol[3],lwd = 2)
legend("bottomright", aucText,lwd=2,bty="n",col=rocCol)
dev.off()
#riskscore plot
library(pheatmap)
rt=read.table("TrainRisk.txt",sep="\t",header=T,row.names=1,check.names=F)
rt=rt[order(rt$riskScore),]
riskClass=rt[,"risk"]
lowLength=length(riskClass[riskClass=="low"])
highLength=length(riskClass[riskClass=="high"])
line=rt[,"riskScore"]
line[line>10]=10
pdf(file="riskScore.pdf",width = 10,height = 4)
plot(line,
type="p",
pch=20,
xlab="Patients (increasing risk socre)",
ylab="Risk score",
col=c(rep("green",lowLength),
rep("red",highLength)))
abline(h=median(rt$riskScore),v=lowLength,lty=2)
legend("topleft", c("High risk", "low Risk"),bty="n",pch=19,col=c("red","green"),cex=1.2)
dev.off()
color=as.vector(rt$fustat)
color[color==1]="red"
color[color==0]="green"
pdf(file="survStat.pdf",width = 10,height = 4)
plot(rt$futime,
pch=19,
xlab="Patients (increasing risk socre)",
ylab="Survival time (years)",
col=color)
legend("topleft", c("Dead", "Alive"),bty="n",pch=19,col=c("red","green"),cex=1.2)
abline(v=lowLength,lty=2)
dev.off()
rt1=rt[c(3:(ncol(rt)-2))]
rt1=log2(t(rt1)+0.001)
annotation=data.frame(type=rt[,ncol(rt)])
rownames(annotation)=rownames(rt)
pdf(file="heatmap.pdf",width = 10,height = 4)
pheatmap(rt1,
annotation=annotation,
cluster_cols = FALSE,
fontsize_row=11,
show_colnames = F,
fontsize_col=3,
color = colorRampPalette(c("green", "black", "red"))(50) )
dev.off()
#Testrisk plot
#survival analysis
library(survival)
library("survminer")
rt=read.table("Testrisk.txt",header=T,sep="\t")
diff=survdiff(Surv(futime, fustat) ~risk,data = rt)
pValue=1-pchisq(diff$chisq,df=1)
pValue=signif(pValue,4)
pValue=format(pValue, scientific = TRUE)
fit <- survfit(Surv(futime, fustat) ~ risk, data = rt)
pdf(file="survival.pdf",onefile = FALSE,
width = 5.5,
height =5)
ggsurvplot(fit,
data=rt,
conf.int=TRUE,
pval=paste0("p=",pValue),
pval.size=4,
risk.table=TRUE,
legend.labs=c("High risk", "Low risk"),
legend.title="Risk",
xlab="Time(years)",
break.time.by = 1,
risk.table.title="",
palette="Set1",
risk.table.height=.30)
dev.off()
summary(fit)
#ROC analysis
library(survivalROC)
rt=read.table("Testrisk.txt",header=T,sep="\t",check.names=F,row.names=1)
rocCol=c("red","green","blue")
aucText=c()
#5-year ROC
pdf(file="ROC.pdf",width=6,height=6)
par(oma=c(0.5,1,0,1),font.lab=1.5,font.axis=1.5)
roc=survivalROC(Stime=rt$futime, status=rt$fustat, marker = rt$riskScore, predict.time =5, method="KM")
plot(roc$FP, roc$TP, type="l", xlim=c(0,1), ylim=c(0,1),col=rocCol[1],
xlab="False positive rate", ylab="True positive rate",
lwd = 2, cex.main=1.3, cex.lab=1.2, cex.axis=1.2, font=1.2)
aucText=c(aucText,paste0("five year"," (AUC=",sprintf("%.3f",roc$AUC),")"))
abline(0,1)
#3-year ROC
roc=survivalROC(Stime=rt$futime, status=rt$fustat, marker = rt$riskScore, predict.time =3, method="KM")
aucText=c(aucText,paste0("three year"," (AUC=",sprintf("%.3f",roc$AUC),")"))
lines(roc$FP, roc$TP, type="l", xlim=c(0,1), ylim=c(0,1),col=rocCol[2],lwd = 2)
#1-year ROC
roc=survivalROC(Stime=rt$futime, status=rt$fustat, marker = rt$riskScore, predict.time =1, method="KM")
aucText=c(aucText,paste0("one year"," (AUC=",sprintf("%.3f",roc$AUC),")"))
lines(roc$FP, roc$TP, type="l", xlim=c(0,1), ylim=c(0,1),col=rocCol[3],lwd = 2)
legend("bottomright", aucText,lwd=2,bty="n",col=rocCol)
dev.off()
#riskscore plot
library(pheatmap)
rt=read.table("Testrisk.txt",sep="\t",header=T,row.names=1,check.names=F)
rt=rt[order(rt$riskScore),]
riskClass=rt[,"risk"]
lowLength=length(riskClass[riskClass=="low"])
highLength=length(riskClass[riskClass=="high"])
line=rt[,"riskScore"]
line[line>10]=10
pdf(file="riskScore.pdf",width = 10,height = 4)
plot(line,
type="p",
pch=20,
xlab="Patients (increasing risk socre)",
ylab="Risk score",
col=c(rep("green",lowLength),
rep("red",highLength)))
abline(h=median(rt$riskScore),v=lowLength,lty=2)
legend("topleft", c("High risk", "low Risk"),bty="n",pch=19,col=c("red","green"),cex=1.2)
dev.off()
color=as.vector(rt$fustat)
color[color==1]="red"
color[color==0]="green"
pdf(file="survStat.pdf",width = 10,height = 4)
plot(rt$futime,
pch=19,
xlab="Patients (increasing risk socre)",
ylab="Survival time (years)",
col=color)
legend("topleft", c("Dead", "Alive"),bty="n",pch=19,col=c("red","green"),cex=1.2)
abline(v=lowLength,lty=2)
dev.off()
rt1=rt[c(3:(ncol(rt)-2))]
rt1=log2(t(rt1)+0.001)
annotation=data.frame(type=rt[,ncol(rt)])
rownames(annotation)=rownames(rt)
pdf(file="heatmap.pdf",width = 10,height = 4)
pheatmap(rt1,
annotation=annotation,
cluster_cols = FALSE,
fontsize_row=11,
show_colnames = F,
fontsize_col=3,
color = colorRampPalette(c("green", "black", "red"))(50) )
dev.off()
