# Supplementary material for: An Immune-Gene-Based Classifier Predicts Prognosis in Patients With Cervical Squamous Cell Carcinoma
Source: Front Mol Biosci. 2021 Jul 5;8:679474. doi: 10.3389/fmolb.2021.679474 (PMC8289438; doi:10.3389/fmolb.2021.679474)
Supplement: Supplementary file 10 [file Table3.XLS]

## Sheet: gene_input_Figure 3 (2)
id	futime	fustat	ANGPTL4	SBDS	ICOS	LTBR	ISG20
TCGA-DS-A7WI	0.690411	1	5.89947	7.14684	0.620311	6.6148	2.77571
TCGA-C5-A8XH	3.81918	1	4.74094	6.96328	2.29971	6.51345	4.65426
TCGA-JW-A5VI	2.04658	0	5.89802	8.5741	2.37793	7.08585	3.97298
TCGA-DS-A0VM	5.83014	0	5.65421	7.12544	1.53182	6.4136	4.89544
TCGA-EK-A2RC	0.353425	0	5.44727	7.15572	1.89251	5.82002	4.61564
TCGA-VS-A9U7	4.03288	0	4.8318	6.95284	2.42678	5.06306	4.8415
TCGA-EK-A2IP	0.553425	0	4.78685	6.96219	0.425819	6.91444	4.25291
TCGA-EK-A2R8	0.120548	0	8.84966	7.77418	0.732321	7.55615	3.80755
TCGA-EK-A2H0	5.06027	0	6.19756	7.54992	1.08946	6.87546	4.60162
TCGA-Q1-A73Q	0.778082	0	3.91224	7.09566	1.84492	5.65593	4.57846
TCGA-VS-A953	1.30685	1	4.45518	7.33049	0.839187	6.78731	2.30639
TCGA-C5-A3HE	1.50137	0	2.44151	6.91163	1.61061	7.05445	4.00735
TCGA-VS-A94X	1.3863	1	5.22309	7.29078	2.55709	7.22263	3.39357
TCGA-JW-A5VL	1.29863	0	6.2891	7.46527	2.51539	6.39256	5.24704
TCGA-ZJ-AAXA	0.117808	0	3.2379	7.5766	0.394035	5.85905	2.55763
TCGA-C5-A8XI	0.69589	0	6.11721	7.03565	2.78768	6.51801	5.50318
TCGA-DR-A0ZM	4.90685	0	5.22529	6.46183	1.68647	5.64094	4.35296
TCGA-VS-A9UU	1.21096	0	5.12587	6.60419	1.21793	5.65259	3.78557
TCGA-EK-A2H1	2.18904	0	8.39307	6.97135	2.46292	6.56306	5.48366
TCGA-C5-A1BE	5.73699	1	6.59783	7.598	2.25926	6.71619	5.11606
TCGA-C5-A3HL	1.70137	0	7.20895	7.06678	1.17649	6.3754	3.50018
TCGA-HG-A2PA	2.11781	1	4.5979	7.41332	1.85111	6.50903	4.36965
TCGA-VS-A8QM	2.60548	1	4.92381	7.04674	3.68672	5.64713	3.84657
TCGA-C5-A0TN	0.953425	1	7.96289	7.07561	1.9929	6.70464	4.63754
TCGA-C5-A1M7	3.86027	0	3.13805	7.59313	2.09702	6.00561	4.18125
TCGA-DS-A1OB	2.3589	1	6.00073	8.35901	1.45505	6.43825	2.63689
TCGA-C5-A2LX	6.92055	0	3.45134	6.01589	4.05386	6.70411	5.62919
TCGA-C5-A7CJ	8.48493	1	5.44711	7.38644	3.07719	6.57099	4.34032
TCGA-C5-A907	1.2274	0	4.61818	7.66904	1.33662	6.75319	4.9594
TCGA-EA-A1QT	3.40548	0	4.75161	7.77534	2.09225	5.41815	5.27498
TCGA-VS-A94Z	2.78082	0	5.29495	7.00691	4.30763	6.0135	4.51027
TCGA-C5-A1BM	6.90411	1	5.34138	7.28483	2.0769	6.18611	4.07084
TCGA-C5-A1MF	4.43014	0	4.80595	6.10977	0.934461	6.54315	4.56912
TCGA-MA-AA3Y	1.48493	0	6.75832	7.76997	3.27125	6.59433	4.19856
TCGA-EX-A69M	0.693151	1	7.85451	6.54785	2.1165	5.97562	4.19801
TCGA-WL-A834	2.16712	0	5.29492	7.12805	1.03914	7.20129	2.09062
TCGA-VS-A9UL	1.21096	1	1.5899	6.58948	0.157682	5.94052	2.26812
TCGA-C5-A1BJ	12.0137	0	5.83328	6.92126	3.22288	6.52346	4.84118
TCGA-EX-A69L	1.64932	0	3.68587	7.24107	3.18519	6.83769	5.33906
TCGA-MY-A5BE	2.92055	0	2.93876	6.54546	4.36527	5.84451	7.0922
TCGA-EX-A3L1	1.26849	0	8.33886	7.67688	1.54394	6.50788	4.18384
TCGA-IR-A3LL	3.03014	0	5.45218	7.3586	2.36433	6.10249	5.46219
TCGA-C5-A1MH	3.24932	1	5.96353	6.50204	2.91453	6.44921	4.57732
TCGA-VS-A958	4.17808	0	6.28489	7.03115	2.89011	6.39139	4.32774
TCGA-C5-A7UI	7.91233	1	7.21017	7.13972	2.63917	6.26337	6.01165
TCGA-EA-A5FO	2.23288	0	5.54743	6.83219	0.581036	5.65829	3.92304
TCGA-VS-A9UM	2.27123	1	6.02994	7.10529	2.61275	6.17197	3.6375
TCGA-DG-A2KK	6.83836	0	5.90117	6.51615	1.09567	6.01705	2.90991
TCGA-VS-A9V3	1.47945	0	5.38499	7.36142	2.72811	6.21176	4.64552
TCGA-ZJ-A8QQ	5.63288	0	6.67718	7.16492	1.5346	6.88783	5.07735
TCGA-C5-A7UE	12.9808	0	4.89008	7.11165	1.12281	6.53402	5.32106
TCGA-VS-A9V2	1.52055	0	5.21829	7.11123	2.64831	5.12929	3.03058
TCGA-C5-A1MK	0.20274	1	7.95473	7.42765	1.49391	5.67148	3.99163
TCGA-MU-A5YI	2.88493	0	5.67215	7.21487	1.19428	5.61485	3.25933
TCGA-EA-A43B	2.16712	0	8.42989	7.30049	1.89753	5.41964	5.30597
TCGA-EA-A5O9	2.1589	0	4.76729	7.03959	1.10829	6.73777	4.90379
TCGA-VS-A8Q8	2.67945	1	4.90615	7.09474	1.64248	6.2038	6.01799
TCGA-C5-A1BI	3.04658	0	6.21442	7.41252	2.85912	5.84233	3.18703
TCGA-UC-A7PF	7.83288	1	5.5476	6.61584	2.3174	5.97381	4.84263
TCGA-C5-A7CK	11.1945	1	5.59825	7.29776	0.797834	6.14052	3.3909
TCGA-FU-A3TQ	2.17808	0	4.94125	6.93943	1.81162	5.77678	4.43943
TCGA-VS-A8EG	3.79726	0	6.30645	7.18075	1.13617	5.68269	3.98256
TCGA-C5-A1M5	5.62192	1	5.35958	6.75762	2.2152	5.5763	4.40662
TCGA-C5-A3HD	4.33425	0	5.65649	7.54823	0.806501	6.02995	2.96831
TCGA-Q1-A73O	1.1726	0	7.75534	7.11251	2.30095	7.02932	3.65357
TCGA-EA-A3HR	2.57534	0	5.90038	7.37287	0.917337	6.01668	2.96843
TCGA-C5-A8ZZ	1.74247	0	2.78393	7.41037	1.49241	6.23758	3.95169
TCGA-FU-A2QG	1.5863	0	4.76837	6.61637	1.06811	5.40269	3.28581
TCGA-C5-A7UH	10.926	0	5.54289	7.6691	1.6916	5.9291	2.21951
TCGA-VS-A8EL	5.45753	0	3.60004	6.71388	2.235	6.35522	4.43878
TCGA-EA-A3QD	1.08767	0	1.87461	7.13803	3.72607	5.60293	5.24041
TCGA-C5-A1ML	1.74247	1	4.66663	7.21338	2.39448	6.39403	2.89222
TCGA-VS-AA62	1.28493	1	6.30321	7.77902	3.37933	6.4628	4.73991
TCGA-C5-A7XC	4.24932	0	4.78142	7.41419	2.00549	6.11892	3.9061
TCGA-VS-A9U6	3.61644	0	3.63613	6.86564	2.17873	6.66383	3.19437
TCGA-VS-A8QC	0.958904	1	5.89317	6.91474	1.10041	6.0667	3.86662
TCGA-MA-AA3Z	1.63014	0	5.29256	7.57072	2.24779	6.56552	4.79981
TCGA-C5-A1MP	0.29863	0	4.00283	7.17421	2.33598	6.05949	3.91448
TCGA-EA-A3HU	2.77534	0	7.58855	6.94626	3.103	6.00532	5.27389
TCGA-MU-A51Y	2.33973	0	4.72957	7.06905	2.50142	6.27925	4.55865
TCGA-IR-A3LK	2.48767	1	5.51322	7.65942	2.25653	5.42853	3.14956
TCGA-C5-A7CH	12.8603	0	6.37354	6.90979	1.35405	6.29611	3.32155
TCGA-IR-A3LH	6.5589	0	5.03067	7.75395	3.21987	5.84734	5.05225
TCGA-DG-A2KL	3.74521	0	6.70307	7.11395	2.12451	5.61083	3.04444
TCGA-DS-A5RQ	1.40274	0	3.63114	7.38913	1.49638	5.69827	4.32811
TCGA-EA-A1QS	3.29589	0	4.93427	7.03351	1.4595	6.58958	2.81864
TCGA-DS-A0VL	0.221918	0	3.99097	7.68828	2.3104	5.59873	3.86809
TCGA-EK-A2RM	0.136986	0	6.32653	6.63118	0.704431	6.95191	4.29097
TCGA-EA-A44S	1.01096	0	6.21614	7.48816	1.89711	5.87665	3.98605
TCGA-JW-A5VG	2.28493	0	3.67501	6.78324	1.80944	6.11754	6.04103
TCGA-VS-A9UY	1.52055	1	5.16129	7.12589	2.08284	6.17223	4.24738
TCGA-EX-A8YF	1.29589	0	1.98257	7.61011	2.222	6.11805	5.22441
TCGA-VS-A8EH	2.70137	0	5.26202	6.9169	0.816736	6.17662	3.35889
TCGA-DS-A1O9	0.728767	1	5.8604	7.64472	2.58228	6.31712	4.57958
TCGA-C5-A1BN	0.454795	1	5.79298	10.235	0.23827	5.82851	3.01289
TCGA-MY-A913	1.43562	0	6.65138	7.64299	3.45933	6.09471	6.10665
TCGA-DS-A0VN	7.9726	0	4.48789	7.36073	3.11787	6.55859	4.28586
TCGA-VS-A9UI	3.7589	1	4.26205	6.77397	2.3545	5.2387	3.74838
TCGA-UC-A7PG	1.0137	1	5.34928	7.35791	1.35048	6.01532	2.04428
TCGA-FU-A3WB	1.34521	0	4.2219	7.03654	0.947792	6.36898	4.36466
TCGA-VS-A9UC	2.26027	0	3.64899	6.74916	1.30205	5.42658	3.64408
TCGA-JW-A5VJ	1.7863	0	6.8918	7.80552	1.08831	5.76012	2.8716
TCGA-UC-A7PD	0.972603	1	6.60194	7.89689	1.49986	6.53659	4.17523
TCGA-EA-A6QX	2	0	7.1108	6.8799	2.69484	5.92885	6.10348
TCGA-EK-A2RA	3.4137	0	4.82377	6.52584	2.73501	5.70852	4.33118
TCGA-ZX-AA5X	0.326027	0	5.86277	6.94064	1.90893	6.17545	4.29209
TCGA-C5-A7UC	1.43288	1	7.67562	8.59133	0.781144	7.10397	3.35564
TCGA-C5-A905	13.3671	0	5.97881	7.52178	0.78136	6.25729	3.54979
TCGA-VS-A8Q9	4.46575	0	3.9345	7.27813	0.905783	6.77698	5.15338
TCGA-MY-A5BF	1.73699	0	8.75494	6.6497	2.10179	5.94472	5.11961
TCGA-ZJ-A8QR	1.59452	1	3.40846	6.71444	0.519697	7.14954	3.89285
TCGA-LP-A4AX	1.0411	0	4.94996	8.24493	3.2716	5.63202	5.0307
TCGA-C5-A7CO	12.2795	0	4.46943	6.98943	1.35435	5.50797	2.83831
TCGA-VS-A954	4.69589	0	4.1918	6.85915	1.87929	6.33298	2.96262
TCGA-C5-A7X3	0.778082	1	2.77557	7.66281	1.90441	7.62644	4.81324
TCGA-FU-A3NI	1.74795	1	4.01856	8.79041	1.24712	6.4729	2.82931
TCGA-BI-A0VR	4.12329	0	6.70085	7.28675	2.87788	6.25352	5.01413
TCGA-EK-A2GZ	1.04932	0	5.21154	7.00836	1.60805	6.31907	2.22032
TCGA-C5-A8XJ	12.2384	0	4.97806	6.97818	2.41578	6.30904	3.77829
TCGA-EA-A5ZD	2.27397	0	7.10594	7.0588	3.05988	6.66523	3.6536
TCGA-EK-A2PI	1.60548	0	3.38395	6.6085	0.988542	6.31522	4.11165
TCGA-C5-A8YQ	1.9589	1	3.81649	6.87349	0.452562	8.10261	2.63374
TCGA-VS-A8EB	0.835616	1	6.71059	7.0366	1.65417	7.99466	2.47402
TCGA-VS-A950	3.34521	0	5.37297	7.40849	1.69092	6.0871	5.28684
TCGA-EK-A2RN	0.194521	0	4.08312	5.47693	0.831362	5.1377	2.69728
TCGA-C5-A2LT	6.09863	0	6.53639	7.48717	2.58047	6.84646	2.71105
TCGA-C5-A7X5	1.13425	1	5.15924	7.4151	0.779143	7.14032	4.60244
TCGA-DG-A2KJ	7.92603	0	5.09766	4.3513	1.63794	5.38801	5.3872
TCGA-MA-AA43	0.947945	0	8.1864	6.97243	1.19055	5.61581	2.93663
TCGA-EA-A3QE	2.08493	0	7.27552	7.07746	3.2622	5.57843	4.90772
TCGA-FU-A3HY	2.6137	0	6.97991	7.40921	0.302777	6.48482	2.752
TCGA-DS-A0VK	3.06301	1	5.74364	7.57606	0.506367	6.40493	4.01406
TCGA-C5-A8YT	1.73425	1	2.82352	6.48673	0.434507	6.46971	2.15932
TCGA-PN-A8MA	0.246575	0	1.79708	6.59171	2.10611	6.03621	3.01268
TCGA-EA-A50E	0.621918	1	6.35006	8.37165	1.35911	5.93913	2.35483
TCGA-VS-A959	4.27671	0	5.13514	6.56081	2.23362	6.06263	4.19562
TCGA-FU-A3HZ	3.02192	0	3.11657	6.92151	1.49779	6.36733	3.66315
TCGA-C5-A8XK	8.32603	0	5.48619	7.65366	1.28345	6.85614	4.56674
TCGA-C5-A1BQ	1.65479	1	8.4324	7.14766	1.6582	6.3315	4.41499
TCGA-EA-A5ZF	2.26849	0	2.92821	6.53298	0.455943	6.08543	2.48574
TCGA-IR-A3L7	12.2822	0	3.82249	6.7738	0.134361	5.81255	2.67167
TCGA-C5-A901	1.41918	0	5.17949	7.18887	1.59964	5.8841	4.12497
TCGA-JW-A852	0.690411	1	7.88519	5.19104	1.41963	5.84913	5.52383
TCGA-DG-A2KM	5.33151	0	4.45783	7.37182	4.85598	5.50541	5.62235
TCGA-JX-A5QV	1.74247	0	5.16274	6.81185	1.84641	6.7928	5.07441
TCGA-C5-A1BK	14.7534	0	5.65036	7.38916	3.04519	4.96801	5.98635
TCGA-EA-A3HT	2.6137	0	6.5236	7.1186	2.01598	6.35171	3.10193
TCGA-C5-A2LV	6.12055	0	4.02337	7.67951	2.36889	6.07728	2.94535
TCGA-VS-A8QF	4.93151	0	5.53958	6.83719	2.12136	5.24645	3.82548
TCGA-C5-A8YR	2.29315	1	7.61293	7.08816	1.85656	6.77118	3.35544
TCGA-EA-A5ZE	2.27123	0	3.64578	7.02286	2.04714	6.12155	3.55437
TCGA-C5-A7CG	17.5562	0	3.8455	6.91472	3.92445	6.09258	5.01727
TCGA-HM-A3JJ	1.80548	1	5.23846	7.02935	2.04849	6.85969	4.07367
TCGA-C5-A1MN	3.41096	1	7.23368	7.73514	1.13401	6.50355	2.95397
TCGA-IR-A3LC	10.7808	0	3.64898	7.3367	0.835093	7.26818	4.18675
TCGA-JW-A5VH	0.273973	1	4.49873	6.73981	0.284538	5.40018	3.58189
TCGA-EK-A2PG	0.126027	0	6.68216	7.73595	0.868263	5.83207	1.69942
TCGA-Q1-A6DW	1.46301	0	5.75626	8.06696	1.49352	6.62168	4.11779
TCGA-EA-A411	2.04658	0	5.52338	7.33559	1.45677	5.80347	2.90766
TCGA-VS-A9UB	2.49589	0	4.05965	7.30946	2.84624	5.09809	4.95501
TCGA-VS-A8EC	3.87671	0	2.95915	6.88874	0.254228	6.49905	3.23048
TCGA-EA-A439	2.64384	0	2.10871	6.85039	1.41261	5.93896	4.12453
TCGA-C5-A1BF	1.56164	1	7.56274	6.856	1.38564	6.3707	3.31563
TCGA-EA-A78R	1.12329	0	6.27807	6.9226	2.58032	5.52437	5.74505
TCGA-C5-A2LY	6.52877	0	4.93279	7.08034	2.80444	4.99233	4.68529
TCGA-LP-A4AU	0.939726	0	6.48521	7.31	1.18301	6.0585	5.42078
TCGA-VS-A94W	3.40548	0	3.50017	6.45973	4.62721	5.76764	4.72558
TCGA-VS-A9UD	2.02466	0	0.77643	6.3342	3.43872	5.55785	6.06347
TCGA-VS-A9UH	3.90959	0	4.42499	7.30553	3.94759	6.86489	5.60905
TCGA-R2-A69V	1.63288	0	6.74489	7.67854	3.67551	5.61887	5.2123
TCGA-VS-A9UV	0.284932	1	4.70471	7.90313	0.372	6.16968	2.65152
TCGA-VS-A94Y	0.394521	1	9.24995	7.66008	0.731479	7.66588	5.17223
TCGA-C5-A902	0.408219	0	6.68512	6.14882	2.19691	6.20692	5.10993
TCGA-4J-AA1J	1.48493	0	5.40879	7.44106	1.07812	6.48424	3.98524
TCGA-BI-A20A	1.9726	0	2.24248	6.56815	2.45002	6.51893	4.13667
TCGA-VS-A8EJ	1.66301	1	2.04198	6.17825	1.10459	5.60283	2.70795
TCGA-BI-A0VS	4.75342	0	3.45668	6.86496	2.20063	6.05088	3.40543
TCGA-DS-A1OD	10.6137	0	3.90794	7.00478	4.17603	7.55249	5.32519
TCGA-FU-A23L	1.9863	0	3.49674	7.18993	2.36915	6.47861	4.42784
TCGA-VS-A8EK	2.27123	1	5.18453	7.25112	1.53294	7.03909	2.94548
TCGA-MU-A8JM	1.66301	0	8.42319	7.50507	2.18526	7.21192	3.74807
TCGA-HM-A6W2	0.786301	0	3.66853	5.99691	1.25874	4.95383	2.45323
TCGA-JW-A5VK	1.70685	0	7.75724	6.70448	0.924661	6.34549	4.11161
TCGA-C5-A1M6	2.61644	1	4.59611	6.3575	0.215327	6.34064	3.1464
TCGA-JW-AAVH	1.51233	0	6.15914	7.15925	0.751204	6.22788	4.33983
TCGA-EA-A3HS	2.6274	0	4.46886	7.54254	1.96256	7.07783	3.61792
TCGA-MA-AA41	0.69589	0	6.43027	7.45488	1.26471	6.8895	3.24905
TCGA-JX-A3PZ	1.7589	1	6.43125	7.9624	1.0839	5.80566	4.08196
TCGA-FU-A5XV	0.879452	0	5.99952	7.58581	1.48999	6.54775	3.12725
TCGA-MA-AA42	0.709589	0	7.56863	6.74246	4.61675	6.08503	5.00842
TCGA-EK-A2RJ	0.145205	0	8.00703	8.00033	2.00575	6.41624	3.11801
TCGA-EK-A2IR	9.43014	0	1.70363	6.61528	0.224168	7.20909	2.81779
TCGA-C5-A2LZ	8.34521	1	6.11868	7.45121	2.1314	6.18341	3.98757
TCGA-VS-A8QA	3.01096	0	4.83114	6.281	0.996852	5.5574	4.71654
TCGA-GH-A9DA	1.47945	0	8.80476	7.67001	1.86217	7.97263	4.72297
TCGA-XS-A8TJ	2.43836	0	5.30621	6.67216	1.51307	6.36862	3.80657
TCGA-C5-A7CL	1.29041	1	7.81216	7.05561	1.92031	5.72919	4.60158
TCGA-JX-A3Q0	17.4658	0	6.16067	6.72482	2.64655	5.66758	4.67233
TCGA-HM-A4S6	1.24384	0	6.4168	6.72745	2.29674	6.56027	3.6386
TCGA-MY-A5BD	4.56712	0	3.38354	6.71079	1.50766	6.6789	3.20448
TCGA-C5-A1M8	2.51781	0	2.6803	7.21967	0.438179	4.86878	5.22456
TCGA-Q1-A6DT	0.753425	1	4.98453	7.2881	1.158	4.91753	2.4443
TCGA-EK-A2RE	0.156164	0	6.24697	6.65988	0.673127	5.94938	3.2038
TCGA-DS-A3LQ	1.91507	0	2.55553	6.87486	1.31158	6.5	4.02036
TCGA-Q1-A5R2	1.36712	0	6.10732	6.93007	1.83029	5.97969	5.23269
TCGA-C5-A1BL	14.4411	0	5.73705	7.72879	2.64886	5.32417	3.87361
TCGA-EA-A410	2.2	0	4.26444	6.37486	0.990714	3.58144	2.61681
TCGA-EA-A3Y4	3.07397	0	8.67355	6.79155	2.19639	6.52592	4.72722
TCGA-VS-A9U5	4.20548	0	4.19192	6.68333	2.46877	6.85066	4.00608
TCGA-MA-AA3W	1.87671	0	5.03163	7.13107	3.58656	6.43148	5.15428
TCGA-DS-A1OC	1.03014	0	8.03745	7.65553	2.2431	5.81587	3.15645
TCGA-VS-A9UJ	0.142466	1	7.4241	6.90098	0.23385	7.00453	3.84018
TCGA-EX-A1H5	1.69589	0	5.92548	6.33408	1.45301	6.89874	4.35889
TCGA-HM-A3JK	1.73151	0	6.65065	6.5592	1.10618	6.34542	3.38063
TCGA-FU-A3TX	0.123288	0	5.02652	7.08786	1.90131	7.01591	3.05863
TCGA-C5-A1MQ	2.82466	0	5.54776	6.80165	2.24767	5.71967	5.1706
TCGA-MA-AA3X	1.63014	0	4.27469	7.04746	0.801589	5.58321	3.41816
TCGA-DR-A0ZL	7.31233	0	4.92088	8.19162	1.37042	6.8918	3.93609
TCGA-C5-A1MI	2.96712	1	2.73442	7.04095	2.88335	6.43326	4.19013
TCGA-FU-A3YQ	2.3589	0	5.41597	7.11394	2.11324	6.02386	3.93644
TCGA-Q1-A5R3	1.32877	0	7.76482	5.09432	2.49055	5.51244	5.5155
TCGA-VS-A957	4.62466	0	6.04134	6.54909	0.615548	6.01211	3.09202
TCGA-RA-A741	1.21644	0	4.33923	6.82143	2.26665	6.47745	4.79997
TCGA-FU-A23K	1.01918	0	2.31414	6.17165	3.48171	5.11748	4.40643
TCGA-VS-A8EI	1.99726	0	4.41252	7.49312	2.74655	6.87857	4.96159
TCGA-EA-A3HQ	3.11233	0	4.27331	7.30836	2.7811	6.3242	2.97028
TCGA-DS-A1OA	2.40822	1	6.5796	7.47242	2.57213	6.08258	4.71081

## Sheet: code_Figure 3 (2)
library(survival)
library(survminer)
Sys.setenv(LANGUAGE = "en")
options(stringsAsFactors = FALSE)
svdata <- read.table("gene_input.txt",head=T,sep='\t',check.names=F,row.names=1)
res.cut <- surv_cutpoint(svdata, time = "futime",
event = "fustat",
variables = names(svdata)[3:ncol(svdata)],
minprop = 0.3)
res.cat <- surv_categorize(res.cut)
my.surv <- Surv(res.cat$futime, res.cat$fustat)
pl<-list()
for (i in colnames(res.cat)[3:ncol(svdata)]) {
group <- res.cat[,i]
survival_dat <- data.frame(group = group)
fit <- survfit(my.surv ~ group)
group <- factor(group, levels = c("low", "high"))
data.survdiff <- survdiff(my.surv ~ group)
p.val = 1 - pchisq(data.survdiff$chisq, length(data.survdiff$n) - 1)
HR = (data.survdiff$obs[2]/data.survdiff$exp[2])/(data.survdiff$obs[1]/data.survdiff$exp[1])
up95 = exp(log(HR) + qnorm(0.975)*sqrt(1/data.survdiff$exp[2]+1/data.survdiff$exp[1]))
low95 = exp(log(HR) - qnorm(0.975)*sqrt(1/data.survdiff$exp[2]+1/data.survdiff$exp[1]))
if (p.val>0.05) next
HR <- paste("Hazard Ratio = ", round(HR,2), sep = "")
CI <- paste("95% CI: ", paste(round(low95,2), round(up95,2), sep = " - "), sep = "")
svsort <- svdata[order(svdata[,i]),]
pl[[i]]<-ggsurvplot(fit, data = survival_dat ,
#ggtheme = theme_bw(),
conf.int = F,
#conf.int.style = "step",
censor = F,
palette = c("#D95F02","#1B9E77"),
legend.title = i,
font.legend = 11,
#font.title = 12,font.x = 10,font.y = 10,
legend.labs=c(paste0(">",round(svsort[fit$n[2],i],2),"(",fit$n[1],")"),
paste0("<",round(svsort[fit$n[2],i],2),"(",fit$n[2],")")),
pval = paste(pval = ifelse(p.val < 0.001, "p < 0.001",
paste("p = ",round(p.val,3), sep = "")),
HR, CI, sep = "\n"))
ggsave(paste0(i,".pdf"),width = 6,height = 6)
}
