# Supplementary material for: An Immune-Gene-Based Classifier Predicts Prognosis in Patients With Cervical Squamous Cell Carcinoma
Source: Front Mol Biosci. 2021 Jul 5;8:679474. doi: 10.3389/fmolb.2021.679474 (PMC8289438; doi:10.3389/fmolb.2021.679474)
Supplement: Supplementary file 15 [file Table7.XLS]

## Sheet: code (2)
#survival analysis
library(survival)
library("survminer")
rt=read.table("DFS_risk.txt",header=T,sep="\t")
diff=survdiff(Surv(futime, fustat) ~risk,data = rt)
pValue=1-pchisq(diff$chisq,df=1)
pValue=signif(pValue,4)
pValue=format(pValue, scientific = TRUE)
fit <- survfit(Surv(futime, fustat) ~ risk, data = rt)
pdf(file="survival.pdf",onefile = FALSE,
width = 5.5,
height =5)
ggsurvplot(fit,
data=rt,
conf.int=TRUE,
pval=paste0("p=",pValue),
pval.size=4,
risk.table=TRUE,
legend.labs=c("High risk", "Low risk"),
legend.title="Risk",
xlab="Time(years)",
break.time.by = 1,
risk.table.title="",
palette="Set1",
risk.table.height=.30)
dev.off()
summary(fit)
#ROC analysis
library(survivalROC)
rt=read.table("DFS_risk.txt",header=T,sep="\t",check.names=F,row.names=1)
pdf(file="ROC.pdf",width=6,height=6)
par(oma=c(0.5,1,0,1),font.lab=1.5,font.axis=1.5)
roc=survivalROC(Stime=rt$futime, status=rt$fustat, marker = rt$riskScore,
predict.time =12, method="KM")
plot(roc$FP, roc$TP, type="l", xlim=c(0,1), ylim=c(0,1),col='red',
xlab="False positive rate", ylab="True positive rate",
main=paste("ROC curve (", "AUC = ",sprintf("%.3f",roc$AUC),")"),
lwd = 2, cex.main=1.3, cex.lab=1.2, cex.axis=1.2, font=1.2)
abline(0,1)
dev.off()
#riskscore plot
library(pheatmap)
rt=read.table("DFS_risk.txt",sep="\t",header=T,row.names=1,check.names=F)
rt=rt[order(rt$riskScore),]
riskClass=rt[,"risk"]
lowLength=length(riskClass[riskClass=="low"])
highLength=length(riskClass[riskClass=="high"])
line=rt[,"riskScore"]
line[line>10]=10
pdf(file="riskScore.pdf",width = 10,height = 4)
plot(line,
type="p",
pch=20,
xlab="Patients (increasing risk socre)",
ylab="Risk score",
col=c(rep("green",lowLength),
rep("red",highLength)))
abline(h=median(rt$riskScore),v=lowLength,lty=2)
legend("topleft", c("High risk", "low Risk"),bty="n",pch=19,col=c("red","green"),cex=1.2)
dev.off()
color=as.vector(rt$fustat)
color[color==1]="red"
color[color==0]="green"
pdf(file="survStat.pdf",width = 10,height = 4)
plot(rt$futime,
pch=19,
xlab="Patients (increasing risk socre)",
ylab="Survival time (years)",
col=color)
legend("topleft", c("Dead", "Alive"),bty="n",pch=19,col=c("red","green"),cex=1.2)
abline(v=lowLength,lty=2)
dev.off()
rt1=rt[c(3:(ncol(rt)-2))]
rt1=log2(t(rt1)+0.001)
annotation=data.frame(type=rt[,ncol(rt)])
rownames(annotation)=rownames(rt)
pdf(file="heatmap.pdf",width = 10,height = 4)
pheatmap(rt1,
annotation=annotation,
cluster_cols = FALSE,
fontsize_row=11,
show_colnames = F,
fontsize_col=3,
color = colorRampPalette(c("green", "black", "red"))(50) )
dev.off()

## Sheet: GO (2)
ONTOLOGY	ID	Description	GeneRatio	BgRatio	pvalue	p.adjust	qvalue	geneID	Count
BP	GO:0042110	T cell activation	156/1228	464/18670	4.9613e-70	2.63445e-66	2.07382e-66	MYB/MICB/CD86/CCDC88B/IFNG/IL27/CD160/IL2RA/BTLA/HLA-DPB1/NLRC3/YES1/IL18R1/TNFRSF14/HAVCR2/PDCD1LG2/IFNB1/EBI3/CDK6/CR1/GPR18/CLEC4D/FYN/JAML/PTPN6/CD5/PRNP/CLECL1/AIF1/RAC2/TMIGD2/TNFSF14/ICAM1/PTPN11/IL7/ITGAL/BTN2A2/IL15/CLEC7A/TESPA1/RHOH/HLA-G/VSIG4/IRF1/IFNL1/IDO1/CAV1/RASGRP1/TNFRSF1B/LGALS9/CD8A/VSIR/TNFRSF4/LY9/CD74/TCIRG1/LCK/TNFAIP8L2/GRAP2/ZAP70/SASH3/ZNF683/PDCD1/FOXP3/FAM49B/SOCS1/…	156
BP	GO:0050863	regulation of T cell activation	113/1228	314/18670	4.54407e-54	1.20645e-50	9.4971e-51	MYB/CD86/CCDC88B/IFNG/IL27/CD160/IL2RA/BTLA/HLA-DPB1/YES1/TNFRSF14/HAVCR2/PDCD1LG2/IFNB1/EBI3/CR1/FYN/PTPN6/CD5/PRNP/CLECL1/AIF1/RAC2/TMIGD2/TNFSF14/PTPN11/IL7/BTN2A2/IL15/TESPA1/HLA-G/VSIG4/IRF1/IFNL1/IDO1/CAV1/RASGRP1/TNFRSF1B/LGALS9/VSIR/CD74/LCK/TNFAIP8L2/GRAP2/ZAP70/SASH3/ZNF683/PDCD1/FOXP3/FAM49B/SOCS1/TNFSF13B/TBX21/JAK3/CD6/IL12RB1/CD3E/SIT1/CARD11/CORO1A/RASAL3/CD27/TIGIT/ICOS/CD274/SIRP…	113
BP	GO:0051249	regulation of lymphocyte activation	140/1228	485/18670	1.88372e-53	3.33419e-50	2.62465e-50	MYB/CD86/CCDC88B/IFNG/AHR/IL27/CD160/IL2RA/BTLA/HLA-DPB1/YES1/CD38/TNFRSF14/HAVCR2/PDCD1LG2/IFNB1/EBI3/CR1/FYN/PTPN6/CD5/PRNP/TYROBP/CLECL1/AIF1/RAC2/TMIGD2/TNFSF14/PTPN11/IL7/BTN2A2/IL15/FCRL3/LST1/CLEC7A/MEF2C/CD19/TESPA1/HLA-G/VSIG4/IRF1/IFNL1/IDO1/CAV1/RASGRP1/TNFRSF1B/LGALS9/VSIR/TNFRSF4/CD74/TNFRSF13B/LCK/TNFAIP8L2/TLR4/GRAP2/ZAP70/SASH3/ZNF683/PDCD1/FOXP3/FAM49B/SOCS1/TNFSF13B/TBX21/JAK3/C…	140
BP	GO:0007159	leukocyte cell-cell adhesion	116/1228	337/18670	3.84107e-53	5.09902e-50	4.01392e-50	MYB/CD86/CCDC88B/IFNG/CD160/IL2RA/BTLA/HLA-DPB1/YES1/TNFRSF14/HAVCR2/PDCD1LG2/S100A8/IFNB1/EBI3/SELL/FYN/PTPN6/CD5/PRNP/CLECL1/AIF1/RAC2/TMIGD2/TNFSF14/ICAM1/PTPN11/IL7/ITGAL/BTN2A2/IL15/ETS1/TESPA1/ITGB1/HLA-G/VSIG4/IRF1/IFNL1/IDO1/CAV1/RASGRP1/LGALS9/VSIR/FERMT3/CD74/S100A9/LCK/TNFAIP8L2/GRAP2/ZAP70/SASH3/PDCD1/FOXP3/FAM49B/SOCS1/TNFSF13B/TBX21/JAK3/PECAM1/CD6/IL12RB1/CD3E/CARD11/CORO1A/RASAL3/…	116
BP	GO:0070661	leukocyte proliferation	107/1228	298/18670	4.30172e-51	4.56842e-48	3.59624e-48	CD86/CCDC88B/AHR/IL27/IL2RA/HLA-DPB1/BST2/CD38/TNFRSF14/HAVCR2/PDCD1LG2/IFNB1/EBI3/FYN/PTPN6/PRNP/TYROBP/CLECL1/AIF1/RAC2/TMIGD2/TNFSF14/IL7/BTN2A2/IL15/FCRL3/LST1/MEF2C/CD19/HLA-G/VSIG4/IRF1/IDO1/TNFRSF1B/LGALS9/VSIR/TNFRSF4/CD74/TNFRSF13B/TCIRG1/TLR4/ZAP70/SASH3/FOXP3/TNFSF13B/JAK3/GAPT/CSF1/CD6/IL12RB1/FLT3LG/CD3E/CARD11/CORO1A/RASAL3/BTN3A1/CCL8/TREM2/CD40/CD274/CTLA4/HLA-E/TNFSF4/P2RX7/IL2/I…	107
BP	GO:0032943	mononuclear cell proliferation	102/1228	274/18670	1.97184e-50	1.74508e-47	1.37372e-47	CD86/CCDC88B/AHR/IL27/IL2RA/HLA-DPB1/CD38/TNFRSF14/HAVCR2/PDCD1LG2/IFNB1/EBI3/FYN/PTPN6/PRNP/TYROBP/CLECL1/AIF1/RAC2/TMIGD2/TNFSF14/IL7/BTN2A2/IL15/FCRL3/LST1/MEF2C/CD19/HLA-G/VSIG4/IRF1/IDO1/TNFRSF1B/LGALS9/VSIR/TNFRSF4/CD74/TNFRSF13B/TLR4/ZAP70/SASH3/FOXP3/TNFSF13B/JAK3/GAPT/CSF1/CD6/IL12RB1/FLT3LG/CD3E/CARD11/CORO1A/RASAL3/BTN3A1/CD40/CD274/CTLA4/HLA-E/TNFSF4/P2RX7/IL2/IL21/CCL5/NFATC2/VCAM1/C…	102
BP	GO:0030098	lymphocyte differentiation	115/1228	353/18670	7.50362e-50	5.34096e-47	4.20437e-47	MYB/LRRC8A/SPI1/ITFG2/CD86/IFNG/IL27/IL2RA/IL18R1/IFNB1/CDK6/CR1/GPR18/CLEC4D/PTPN6/IL7/BTN2A2/IL15/FCRL3/CD19/TESPA1/ITGB1/RHOH/HLA-G/IRF1/IFNL1/RASGRP1/LGALS9/CD8A/KLF6/VSIR/AICDA/LY9/CD74/TCIRG1/LCK/CD79B/ZAP70/SASH3/ZNF683/FOXP3/SOCS1/CD3G/SLAMF6/TBX21/JAK3/BATF/RSAD2/LYL1/B2M/IL12RB1/FLT3LG/CD3E/TOX/CARD11/CD27/FUT7/CCR6/CTLA4/CD2/TNFSF4/ITGA4/IL2/PIK3CD/NLRP3/POU2F2/NFATC2/VCAM1/VAV1/PTPRJ/…	115
BP	GO:0046651	lymphocyte proliferation	101/1228	272/18670	8.04664e-50	5.34096e-47	4.20437e-47	CD86/CCDC88B/AHR/IL27/IL2RA/HLA-DPB1/CD38/TNFRSF14/HAVCR2/PDCD1LG2/IFNB1/EBI3/FYN/PTPN6/PRNP/TYROBP/CLECL1/AIF1/RAC2/TMIGD2/TNFSF14/IL7/BTN2A2/IL15/FCRL3/LST1/MEF2C/CD19/HLA-G/VSIG4/IRF1/IDO1/TNFRSF1B/LGALS9/VSIR/TNFRSF4/CD74/TNFRSF13B/TLR4/ZAP70/SASH3/FOXP3/TNFSF13B/JAK3/GAPT/CD6/IL12RB1/FLT3LG/CD3E/CARD11/CORO1A/RASAL3/BTN3A1/CD40/CD274/CTLA4/HLA-E/TNFSF4/P2RX7/IL2/IL21/CCL5/NFATC2/VCAM1/CD209/…	101
BP	GO:1903037	regulation of leukocyte cell-cell adhesion	105/1228	304/18670	2.80243e-48	1.65343e-45	1.30157e-45	MYB/CD86/CCDC88B/IFNG/CD160/IL2RA/BTLA/HLA-DPB1/YES1/TNFRSF14/HAVCR2/PDCD1LG2/IFNB1/EBI3/FYN/PTPN6/CD5/PRNP/CLECL1/AIF1/TMIGD2/TNFSF14/ICAM1/PTPN11/IL7/BTN2A2/IL15/ETS1/TESPA1/HLA-G/VSIG4/IRF1/IFNL1/IDO1/CAV1/RASGRP1/LGALS9/VSIR/CD74/LCK/TNFAIP8L2/GRAP2/ZAP70/SASH3/PDCD1/FOXP3/FAM49B/SOCS1/TNFSF13B/TBX21/JAK3/CD6/IL12RB1/CD3E/CARD11/CORO1A/RASAL3/CD27/TIGIT/ICOS/CD274/SIRPG/CTLA4/HLA-E/TNFSF4/ITG…	105
BP	GO:0032944	regulation of mononuclear cell proliferation	86/1228	209/18670	9.79025e-47	5.19862e-44	4.09233e-44	CD86/CCDC88B/AHR/IL27/IL2RA/HLA-DPB1/CD38/TNFRSF14/HAVCR2/PDCD1LG2/EBI3/PTPN6/PRNP/TYROBP/CLECL1/AIF1/RAC2/TMIGD2/IL7/BTN2A2/IL15/FCRL3/LST1/MEF2C/HLA-G/VSIG4/IRF1/IDO1/TNFRSF1B/LGALS9/VSIR/TNFRSF4/CD74/TNFRSF13B/TLR4/ZAP70/SASH3/FOXP3/TNFSF13B/JAK3/CSF1/CD6/IL12RB1/FLT3LG/CD3E/CARD11/CORO1A/RASAL3/CD40/CD274/CTLA4/HLA-E/TNFSF4/IL2/IL21/CCL5/NFATC2/VCAM1/CD209/CCL19/INPP5D/MZB1/IL10/IKZF3/FCGR2B/…	86
BP	GO:0045088	regulation of innate immune response	126/1228	452/18670	3.06607e-46	1.4635e-43	1.15206e-43	NFKB1/SERPINB9/USP18/RTN4/MMP12/MICB/FCN1/CHUK/TXK/CUL1/PSMA5/IFNG/UBQLN1/CD160/NLRC3/PARP9/CRTAM/DHX58/PSMB7/HAVCR2/DDX60/S100A8/IFNB1/A2M/POLR3G/CR1/SERPING1/OTUD4/CLEC4D/FYN/PTPN6/ERAP1/PTPN11/PARP14/TNIP3/ICAM2/FCRL3/KIR2DL4/CLEC7A/IRF7/HLA-G/VSIG4/ABCE1/IRF1/CAV1/RASGRP1/LGALS9/NMI/LILRA2/SH2D1A/CD96/S100A9/TLR4/DDX58/SOCS1/PYHIN1/PSMA4/SLAMF6/PSMB8/PSME1/RSAD2/GFI1/NLRC5/SERPINB4/STAT1/AIM2…	126
BP	GO:0070663	regulation of leukocyte proliferation	88/1228	222/18670	3.30735e-46	1.4635e-43	1.15206e-43	CD86/CCDC88B/AHR/IL27/IL2RA/HLA-DPB1/BST2/CD38/TNFRSF14/HAVCR2/PDCD1LG2/EBI3/PTPN6/PRNP/TYROBP/CLECL1/AIF1/RAC2/TMIGD2/IL7/BTN2A2/IL15/FCRL3/LST1/MEF2C/HLA-G/VSIG4/IRF1/IDO1/TNFRSF1B/LGALS9/VSIR/TNFRSF4/CD74/TNFRSF13B/TLR4/ZAP70/SASH3/FOXP3/TNFSF13B/JAK3/CSF1/CD6/IL12RB1/FLT3LG/CD3E/CARD11/CORO1A/RASAL3/CCL8/CD40/CD274/CTLA4/HLA-E/TNFSF4/IL2/IL21/CCL5/NFATC2/VCAM1/CD209/CCL19/INPP5D/MZB1/IL10/IKZ…	88
BP	GO:0050670	regulation of lymphocyte proliferation	85/1228	208/18670	6.5153e-46	2.66125e-43	2.09492e-43	CD86/CCDC88B/AHR/IL27/IL2RA/HLA-DPB1/CD38/TNFRSF14/HAVCR2/PDCD1LG2/EBI3/PTPN6/PRNP/TYROBP/CLECL1/AIF1/RAC2/TMIGD2/IL7/BTN2A2/IL15/FCRL3/LST1/MEF2C/HLA-G/VSIG4/IRF1/IDO1/TNFRSF1B/LGALS9/VSIR/TNFRSF4/CD74/TNFRSF13B/TLR4/ZAP70/SASH3/FOXP3/TNFSF13B/JAK3/CD6/IL12RB1/FLT3LG/CD3E/CARD11/CORO1A/RASAL3/CD40/CD274/CTLA4/HLA-E/TNFSF4/IL2/IL21/CCL5/NFATC2/VCAM1/CD209/CCL19/INPP5D/MZB1/IL10/IKZF3/FCGR2B/GPR18…	85
BP	GO:0002429	immune response-activating cell surface receptor signaling pathway	128/1228	473/18670	2.01809e-45	7.65434e-43	6.02545e-43	BTN3A2/NFKB1/CRKL/MICB/FCN1/ACTR2/ARPC3/CHUK/TXK/CUL1/HLA-DRB5/PSMA5/CD160/HLA-DPB1/PRKD2/YES1/CD38/PSMB7/MAPK1/CR1/CLEC4D/FYN/PTPN6/TRAT1/PRNP/ACTR3/MYO1G/BTN2A2/ICAM2/FCRL3/MEF2C/PDE4B/CD19/TESPA1/LAT2/STAP1/WASL/HLA-DRB1/LILRA2/NCKAP1/ABI1/LCK/CD247/CD79B/GRAP2/ZAP70/FOXP3/PSMA4/CD3G/PSMB8/PSME1/FPR1/GBP1/CD3E/UBASH3A/CARD11/WAS/RFTN1/BTN3A1/BTN3A3/SLA2/CLEC6A/CTLA4/PSMA8/CLEC4C/PSME2/PIK3CD/K…	128
BP	GO:1903039	positive regulation of leukocyte cell-cell adhesion	86/1228	218/18670	5.67261e-45	2.0081e-42	1.58077e-42	MYB/CD86/CCDC88B/IFNG/CD160/IL2RA/BTLA/HLA-DPB1/YES1/TNFRSF14/HAVCR2/PDCD1LG2/EBI3/FYN/PTPN6/CD5/CLECL1/AIF1/TMIGD2/TNFSF14/ICAM1/PTPN11/IL7/BTN2A2/IL15/ETS1/TESPA1/HLA-G/CAV1/RASGRP1/LGALS9/VSIR/CD74/LCK/GRAP2/ZAP70/SASH3/PDCD1/FOXP3/FAM49B/SOCS1/TNFSF13B/JAK3/CD6/IL12RB1/CD3E/CARD11/CORO1A/RASAL3/CD27/ICOS/CD274/SIRPG/CTLA4/HLA-E/TNFSF4/ITGA4/IL2/KLRK1/IL21/CCL5/NLRP3/VCAM1/VAV1/CD209/KLRC4-KLR…	86
BP	GO:0050867	positive regulation of cell activation	115/1228	394/18670	2.09736e-44	6.96061e-42	5.47935e-42	MYB/CD86/CCDC88B/IFNG/CD160/IL2RA/BTLA/HLA-DPB1/YES1/CD38/TNFRSF14/HAVCR2/PDCD1LG2/EBI3/CLEC4D/FYN/PTPN6/CD5/TYROBP/CLECL1/AIF1/TMIGD2/TNFSF14/PTPN11/IL7/BTN2A2/IL15/FCRL3/CLEC7A/MEF2C/TESPA1/STAP1/HLA-G/CAV1/RASGRP1/LGALS9/VSIR/TNFRSF4/LILRA2/CD74/LCK/TLR4/GRAP2/ZAP70/SASH3/PDCD1/FOXP3/FAM49B/SOCS1/TNFSF13B/TBX21/JAK3/STX4/LILRA5/CD6/IL12RB1/FLT3LG/CD3E/TOX/CARD11/HLA-F/CORO1A/RASAL3/CD27/JAK2/T…	115
BP	GO:0001819	positive regulation of cytokine production	125/1228	464/18670	3.9901e-44	1.24632e-41	9.81096e-42	MYB/NFKB1/MMP12/FCN1/SERPINE1/CHUK/TXK/CD86/CCDC88B/IFNG/IL27/CD160/PANX1/HLA-DPB1/DDX1/CASP1/CRTAM/DHX58/PRKD2/LTB/IL26/IL18R1/TNFRSF14/HAVCR2/DDX60/EBI3/POLR3G/TYROBP/AIF1/IL1A/TMIGD2/PTPN11/IL7/IL15/KIR2DL4/CLEC7A/GAPDH/PDE4B/IRF7/HLA-G/IRF1/IFNL1/IDO1/RASGRP1/LGALS9/FERMT1/LILRA2/GSDMD/LY9/CD74/TLR4/DDX58/SASH3/FOXP3/FAM49B/PYHIN1/GPSM3/SLAMF6/RSAD2/LTA/LILRA5/STAT1/CD6/B2M/IL12RB1/CRCP/CD3E/…	125
BP	GO:0050870	positive regulation of T cell activation	82/1228	202/18670	4.73817e-44	1.39776e-41	1.10031e-41	MYB/CD86/CCDC88B/IFNG/CD160/IL2RA/BTLA/HLA-DPB1/YES1/TNFRSF14/HAVCR2/PDCD1LG2/EBI3/FYN/PTPN6/CD5/CLECL1/AIF1/TMIGD2/TNFSF14/PTPN11/IL7/BTN2A2/IL15/TESPA1/HLA-G/CAV1/RASGRP1/LGALS9/VSIR/CD74/LCK/GRAP2/ZAP70/SASH3/PDCD1/FOXP3/FAM49B/SOCS1/TNFSF13B/JAK3/CD6/IL12RB1/CD3E/CARD11/CORO1A/RASAL3/CD27/ICOS/CD274/SIRPG/CTLA4/HLA-E/TNFSF4/IL2/KLRK1/IL21/CCL5/NLRP3/VCAM1/VAV1/CD209/KLRC4-KLRK1/CCL19/SIRPB1/I…	82
BP	GO:0002696	positive regulation of leukocyte activation	111/1228	380/18670	6.65325e-43	1.85941e-40	1.46371e-40	MYB/CD86/CCDC88B/IFNG/CD160/IL2RA/BTLA/HLA-DPB1/YES1/CD38/TNFRSF14/HAVCR2/PDCD1LG2/EBI3/CLEC4D/FYN/PTPN6/CD5/TYROBP/CLECL1/AIF1/TMIGD2/TNFSF14/PTPN11/IL7/BTN2A2/IL15/FCRL3/CLEC7A/MEF2C/TESPA1/STAP1/HLA-G/CAV1/RASGRP1/LGALS9/VSIR/TNFRSF4/CD74/LCK/TLR4/GRAP2/ZAP70/SASH3/PDCD1/FOXP3/FAM49B/SOCS1/TNFSF13B/TBX21/JAK3/STX4/CD6/IL12RB1/FLT3LG/CD3E/TOX/CARD11/HLA-F/CORO1A/RASAL3/CD27/TREM2/ICOS/CD40/CD27…	111
BP	GO:0002697	regulation of immune effector process	121/1228	458/18670	9.24202e-42	2.45376e-39	1.93158e-39	MYB/SERPINB9/MMP12/MICB/C1QB/CD86/IFNG/IFIT1/IL27/CD160/IL2RA/DDX1/C1S/PARP9/CRTAM/DHX58/BST2/IL18R1/TNFRSF14/HAVCR2/C1R/DDX60/IFNB1/C2/A2M/CR1/DTX3L/SERPING1/HLA-A/PTPN6/CR1L/RAC2/CFB/IL15/FCRL3/KIR2DL4/C1QA/CD19/CD1B/HERC5/HLA-G/VSIG4/IFNL1/RASGRP1/TNFRSF1B/LGALS9/TNFRSF4/SH2D1A/CD96/CD74/TLR4/DDX58/SASH3/ZNF683/FOXP3/FAM49B/SLAMF6/TBX21/JAK3/RSAD2/STX4/HLA-B/LTA/APOBEC3G/SERPINB4/STAT1/B2M/IL1…	121
BP	GO:0034341	response to interferon-gamma	79/1228	199/18670	1.29669e-41	3.27878e-39	2.58103e-39	FCGR1B/ACTR2/TXK/CCL4/HLA-DRB5/IFNG/OAS1/IRF6/SP100/HLA-DPB1/PARP9/CASP1/CYP27B1/BST2/OAS3/EVL/HLA-A/AIF1/ACTR3/IFITM1/ICAM1/PARP14/TRIM22/UBD/GAPDH/CCL23/IRF7/HLA-G/IRF1/LGALS9/NMI/IFITM3/HLA-DRB1/GBP4/GBP2/TLR4/IFI30/SOCS1/OASL/PML/TRIM21/STX4/NLRC5/HLA-B/STAT1/B2M/IL12RB1/GBP1/WAS/HLA-F/NR1H3/MRC1/CCL3L1/HLA-C/JAK2/CCL8/CCL18/NUB1/HLA-E/HCK/CCL5/OAS2/CCL13/VCAM1/CCL3/CCL19/HLA-DQA2/CIITA/XCL2/…	79
BP	GO:0022409	positive regulation of cell-cell adhesion	88/1228	255/18670	1.639e-40	3.95595e-38	3.1141e-38	MYB/CXCL13/CD86/CCDC88B/IFNG/CD160/IL2RA/BTLA/HLA-DPB1/YES1/TNFRSF14/HAVCR2/PDCD1LG2/EBI3/FYN/PTPN6/CD5/CLECL1/AIF1/TMIGD2/TNFSF14/ICAM1/PTPN11/IL7/BTN2A2/IL15/ETS1/TESPA1/HLA-G/CAV1/RASGRP1/LGALS9/VSIR/CD74/LCK/GRAP2/ZAP70/SASH3/PDCD1/FOXP3/FAM49B/SOCS1/TNFSF13B/JAK3/CD6/IL12RB1/CD3E/CARD11/CORO1A/RASAL3/CD27/ICOS/CD274/SIRPG/CTLA4/HLA-E/TNFSF4/ITGA4/IL2/KLRK1/IL21/CCL5/NLRP3/VCAM1/VAV1/CD209/KL…	88
BP	GO:0022407	regulation of cell-cell adhesion	111/1228	403/18670	3.36424e-40	7.76702e-38	6.11415e-38	MYB/CXCL13/CD86/CCDC88B/IFNG/CD160/IL2RA/BTLA/HLA-DPB1/YES1/TNFRSF14/HAVCR2/PDCD1LG2/IFNB1/EBI3/FYN/PTPN6/CD5/PRNP/CLECL1/AIF1/SH2B3/TMIGD2/TNFSF14/ICAM1/PTPN11/IL7/BTN2A2/IL15/ETS1/TESPA1/HLA-G/VSIG4/IRF1/IFNL1/IDO1/CAV1/RASGRP1/LGALS9/VSIR/FERMT3/CD74/LCK/TNFAIP8L2/GRAP2/ZAP70/SASH3/PDCD1/FOXP3/FAM49B/SOCS1/TNFSF13B/TBX21/JAK3/CD6/IL12RB1/CD3E/CARD11/CORO1A/RASAL3/CD27/TIGIT/JAK2/GTPBP4/ICOS/CD…	111
BP	GO:0071346	cellular response to interferon-gamma	73/1228	180/18670	2.82067e-39	6.24072e-37	4.91266e-37	FCGR1B/ACTR2/TXK/CCL4/HLA-DRB5/IFNG/OAS1/IRF6/SP100/HLA-DPB1/PARP9/CASP1/OAS3/EVL/HLA-A/AIF1/ACTR3/ICAM1/PARP14/TRIM22/GAPDH/CCL23/IRF7/HLA-G/IRF1/LGALS9/NMI/HLA-DRB1/GBP4/GBP2/TLR4/IFI30/SOCS1/OASL/PML/TRIM21/STX4/NLRC5/HLA-B/STAT1/B2M/IL12RB1/GBP1/WAS/HLA-F/NR1H3/MRC1/CCL3L1/HLA-C/JAK2/CCL8/CCL18/HLA-E/HCK/CCL5/OAS2/CCL13/VCAM1/CCL3/CCL19/HLA-DQA2/CIITA/XCL2/HLA-DQB1/HLA-DQB2/IL12B/HLA-DRA/HLA-…	73
BP	GO:0051251	positive regulation of lymphocyte activation	99/1228	334/18670	6.42463e-39	1.36459e-36	1.0742e-36	MYB/CD86/CCDC88B/IFNG/CD160/IL2RA/BTLA/HLA-DPB1/YES1/CD38/TNFRSF14/HAVCR2/PDCD1LG2/EBI3/FYN/PTPN6/CD5/TYROBP/CLECL1/AIF1/TMIGD2/TNFSF14/PTPN11/IL7/BTN2A2/IL15/FCRL3/CLEC7A/MEF2C/TESPA1/HLA-G/CAV1/RASGRP1/LGALS9/VSIR/TNFRSF4/CD74/LCK/TLR4/GRAP2/ZAP70/SASH3/PDCD1/FOXP3/FAM49B/SOCS1/TNFSF13B/TBX21/JAK3/CD6/IL12RB1/FLT3LG/CD3E/TOX/CARD11/HLA-F/CORO1A/RASAL3/CD27/ICOS/CD40/CD274/SIRPG/CTLA4/HLA-E/TNFS…	99
BP	GO:0045785	positive regulation of cell adhesion	109/1228	403/18670	1.12724e-38	2.30217e-36	1.81225e-36	MYB/CRKL/ABI3BP/NINJ1/CXCL13/LIMS1/ITGA3/CD86/CCDC88B/IFNG/CD160/CYTH3/IL2RA/BTLA/HLA-DPB1/PRKD2/YES1/TNFRSF14/HAVCR2/PDCD1LG2/EBI3/CDK6/FYN/PTPN6/CD5/CLECL1/AIF1/TMIGD2/TNFSF14/ICAM1/PTPN11/IL7/BTN2A2/IL15/EMILIN2/ETS1/TESPA1/IQGAP1/HLA-G/RSU1/CAV1/RASGRP1/LGALS9/FERMT1/VSIR/CD74/LCK/GRAP2/ZAP70/SASH3/PDCD1/FOXP3/FAM49B/SOCS1/TNFSF13B/JAK3/STX4/CSF1/CD6/IL12RB1/CD3E/CARD11/CORO1A/RASAL3/P2RY12/C…	109
BP	GO:0030217	T cell differentiation	83/1228	240/18670	2.47425e-38	4.86602e-36	3.8305e-36	MYB/CD86/IFNG/IL27/IL2RA/IL18R1/IFNB1/CDK6/CR1/GPR18/CLEC4D/IL7/BTN2A2/IL15/TESPA1/RHOH/HLA-G/IRF1/IFNL1/RASGRP1/LGALS9/CD8A/VSIR/LY9/CD74/TCIRG1/LCK/ZAP70/SASH3/ZNF683/FOXP3/SOCS1/CD3G/SLAMF6/TBX21/JAK3/BATF/RSAD2/B2M/IL12RB1/CD3E/CARD11/CD27/FUT7/CCR6/CTLA4/CD2/TNFSF4/IL2/PIK3CD/NLRP3/NFATC2/VAV1/CLEC4E/CD3D/CCL19/LAG3/HLA-DOA/IL7R/PREX1/GPR183/PTPN22/IL12B/THEMIS/PIK3R6/PLA2G2D/TNFSF8/CCR7/EOM…	83
BP	GO:0002683	negative regulation of immune system process	116/1228	463/18670	1.33293e-37	2.5278e-35	1.98987e-35	SERPINB9/MMP12/MICB/CD86/NCAPG2/UBQLN1/CD160/GPR171/IL2RA/NLRC3/DHX58/BST2/TNFRSF14/HAVCR2/PDCD1LG2/IFNB1/A2M/CDK6/TAPBPL/CR1/SERPING1/GPR18/OTUD4/PTPN6/PRNP/TYROBP/MYC/HLA-DOB/MILR1/BTN2A2/PARP14/FCRL3/LST1/KIR2DL4/STAP1/HLA-G/VSIG4/IRF1/IFNL1/IDO1/LGALS9/WASL/NMI/VSIR/LILRA2/CD96/CD74/TNFRSF13B/TNFAIP8L2/TLR4/PDCD1/FOXP3/SOCS1/TBX21/JAK3/NLRC5/GPR55/SERPINB4/GBP1/CST7/UBASH3A/HLA-F/NR1H3/TIGIT/…	116
BP	GO:0042098	T cell proliferation	70/1228	184/18670	1.47952e-35	2.70905e-33	2.13255e-33	CD86/CCDC88B/IL27/IL2RA/HLA-DPB1/TNFRSF14/HAVCR2/PDCD1LG2/EBI3/FYN/PTPN6/PRNP/CLECL1/AIF1/RAC2/TMIGD2/TNFSF14/BTN2A2/IL15/HLA-G/VSIG4/IRF1/IDO1/TNFRSF1B/LGALS9/VSIR/TNFRSF4/ZAP70/SASH3/FOXP3/TNFSF13B/JAK3/CD6/IL12RB1/CD3E/CARD11/CORO1A/RASAL3/BTN3A1/CD274/CTLA4/HLA-E/TNFSF4/P2RX7/IL2/IL21/CCL5/VCAM1/CD209/PSMB10/CCL19/IL10/IL12B/HLA-DMB/HLA-DPA1/DOCK8/CD40LG/PLA2G2D/TNFSF8/PIK3CG/LILRB2/CCR2/CD4/…	70
BP	GO:0002703	regulation of leukocyte mediated immunity	73/1228	201/18670	1.86458e-35	3.30031e-33	2.59799e-33	SERPINB9/MICB/CD160/DDX1/CRTAM/BST2/IL18R1/HAVCR2/IFNB1/CR1/HLA-A/PTPN6/RAC2/KIR2DL4/CD1B/HLA-G/RASGRP1/TNFRSF1B/LGALS9/SH2D1A/CD96/TLR4/DDX58/SASH3/FOXP3/FAM49B/SLAMF6/TBX21/JAK3/RSAD2/STX4/HLA-B/LTA/SERPINB4/B2M/IL12RB1/WAS/HLA-F/HLA-C/CD40/IL18RAP/FCER2/HLA-E/TNFSF4/P2RX7/IL2/KLRK1/ITGAM/IL21/NLRP3/PRAM1/FGR/VAV1/NCR1/KLRC4-KLRK1/LAG3/DDX21/IL10/NCR3/IL7R/FCGR2B/IL12B/CD300A/PIK3R6/FCER1G/CD22…	73
BP	GO:0002449	lymphocyte mediated immunity	97/1228	352/18670	3.2927e-35	5.64008e-33	4.43983e-33	BTN3A2/SERPINB9/MICB/C1QB/CD160/KLRD1/C1S/CRTAM/IL18R1/HAVCR2/C1R/IFNB1/C2/CR1/SERPING1/HLA-A/PTPN6/C1RL/ICAM1/SLAMF7/MYO1G/KIR2DL4/C1QA/CD19/CD1B/IRF7/HLA-G/RASGRP1/TNFRSF1B/LGALS9/CD8A/KLRC2/AICDA/SH2D1A/CD96/CD74/TCIRG1/PRF1/SASH3/FOXP3/FAM49B/SLAMF6/TBX21/BATF/RSAD2/HLA-B/LTA/GAPT/SERPINB4/B2M/IL12RB1/GZMB/WAS/HLA-F/CORO1A/RFTN1/CD27/HLA-C/BTN3A3/SLA2/CD40/IL18RAP/GZMM/FCER2/CCR6/HLA-E/TNFSF4…	97
BP	GO:0050851	antigen receptor-mediated signaling pathway	91/1228	316/18670	1.00411e-34	1.6662e-32	1.31162e-32	BTN3A2/NFKB1/CRKL/CHUK/TXK/CUL1/HLA-DRB5/PSMA5/CD160/HLA-DPB1/PRKD2/CD38/PSMB7/MAPK1/FYN/PTPN6/TRAT1/PRNP/BTN2A2/FCRL3/MEF2C/PDE4B/CD19/TESPA1/LAT2/STAP1/HLA-DRB1/LCK/CD247/CD79B/GRAP2/ZAP70/FOXP3/PSMA4/CD3G/PSMB8/PSME1/GBP1/CD3E/UBASH3A/CARD11/WAS/RFTN1/BTN3A1/BTN3A3/SLA2/CTLA4/PSMA8/PSME2/PIK3CD/IGLL5/PRAM1/NFATC2/PTPRJ/PSMB10/CD3D/LAT/PSMB9/HLA-DQA2/INPP5D/THEMIS2/HLA-DQB1/HLA-DQB2/FCGR2B/PTPN…	91
BP	GO:0060333	interferon-gamma-mediated signaling pathway	48/1228	91/18670	8.85638e-33	1.42507e-30	1.12181e-30	FCGR1B/TXK/HLA-DRB5/IFNG/OAS1/IRF6/SP100/HLA-DPB1/PARP9/OAS3/HLA-A/ICAM1/PARP14/TRIM22/IRF7/HLA-G/IRF1/NMI/HLA-DRB1/GBP2/IFI30/SOCS1/OASL/PML/TRIM21/NLRC5/HLA-B/STAT1/B2M/GBP1/HLA-F/NR1H3/HLA-C/JAK2/HLA-E/HCK/OAS2/VCAM1/HLA-DQA2/CIITA/HLA-DQB1/HLA-DQB2/HLA-DRA/HLA-DPA1/FCGR1A/HLA-DQA1/IRF4/IRF8	48
BP	GO:0042129	regulation of T cell proliferation	61/1228	156/18670	6.42164e-32	1.00291e-29	7.89484e-30	CD86/CCDC88B/IL27/IL2RA/HLA-DPB1/TNFRSF14/HAVCR2/PDCD1LG2/EBI3/PTPN6/PRNP/CLECL1/AIF1/RAC2/TMIGD2/BTN2A2/IL15/HLA-G/VSIG4/IRF1/IDO1/TNFRSF1B/LGALS9/VSIR/ZAP70/SASH3/FOXP3/TNFSF13B/JAK3/CD6/IL12RB1/CD3E/CARD11/CORO1A/RASAL3/CD274/CTLA4/HLA-E/TNFSF4/IL2/IL21/CCL5/VCAM1/CD209/CCL19/IL10/IL12B/HLA-DMB/HLA-DPA1/CD40LG/PLA2G2D/TNFSF8/LILRB2/CCR2/CD4/CD80/LILRB1/PTPRC/SPN/NCKAP1L/CD28	61
BP	GO:0050852	T cell receptor signaling pathway	69/1228	202/18670	1.21263e-31	1.83974e-29	1.44823e-29	BTN3A2/NFKB1/CRKL/CHUK/TXK/CUL1/HLA-DRB5/PSMA5/CD160/HLA-DPB1/PRKD2/PSMB7/MAPK1/FYN/PTPN6/TRAT1/PRNP/BTN2A2/PDE4B/TESPA1/HLA-DRB1/LCK/CD247/GRAP2/ZAP70/FOXP3/PSMA4/CD3G/PSMB8/PSME1/GBP1/CD3E/UBASH3A/CARD11/WAS/RFTN1/BTN3A1/BTN3A3/CTLA4/PSMA8/PSME2/PIK3CD/PRAM1/PTPRJ/PSMB10/CD3D/LAT/PSMB9/HLA-DQA2/INPP5D/THEMIS2/HLA-DQB1/HLA-DQB2/PTPN22/THEMIS/CD300A/HLA-DRA/HLA-DPA1/HLA-DQA1/FYB1/CCR7/CD226/LILRB…	69
BP	GO:0032609	interferon-gamma production	52/1228	113/18670	1.36173e-31	2.00855e-29	1.58112e-29	BTN3A2/TXK/IL27/CD160/HLA-DPB1/IL18R1/HAVCR2/PDCD1LG2/EBI3/PRNP/CLEC7A/PDE4B/IFNL1/RASGRP1/LGALS9/VSIR/CD96/TCIRG1/TLR4/SASH3/FOXP3/FAM49B/SLAMF6/LTA/IL12RB1/CD3E/BTN3A1/CD274/IL18RAP/CD2/TNFSF4/IL2/KLRK1/IL21/KLRC4-KLRK1/CD14/IL10/PTPN22/IL12B/CD244/ISG15/HLA-DPA1/TLR7/CCR7/EOMES/CD226/TLR8/CCR2/LILRB1/ITK/IRF8/SPN	52
BP	GO:0045089	positive regulation of innate immune response	96/1228	381/18670	2.02899e-31	2.91188e-29	2.29221e-29	NFKB1/RTN4/MMP12/MICB/FCN1/CHUK/TXK/CUL1/PSMA5/UBQLN1/CD160/PARP9/CRTAM/DHX58/PSMB7/HAVCR2/DDX60/S100A8/IFNB1/POLR3G/OTUD4/CLEC4D/FYN/TNIP3/ICAM2/FCRL3/KIR2DL4/CLEC7A/IRF7/HLA-G/IRF1/CAV1/RASGRP1/LILRA2/SH2D1A/S100A9/TLR4/DDX58/PYHIN1/PSMA4/SLAMF6/PSMB8/PSME1/RSAD2/GFI1/NLRC5/AIM2/CARD11/HLA-F/RFTN1/NR1H3/IL18RAP/UBE2D1/IFIH1/CLEC6A/PSMA8/HLA-E/CLEC4C/PSME2/KLRK1/HCK/ITGAM/IL21/CCL5/VAV1/CD209/PS…	96
BP	GO:1902105	regulation of leukocyte differentiation	80/1228	272/18670	2.46812e-31	3.44887e-29	2.71493e-29	MYB/CD86/IFNG/IL27/IL2RA/IFNB1/CDK6/CR1/PTPN6/TYROBP/MYC/IL7/BTN2A2/IL15/FCRL3/TESPA1/IRF7/HLA-G/IRF1/IFNL1/RASGRP1/LGALS9/KLF10/VSIR/CD74/TLR4/ZAP70/SASH3/HCLS1/ZNF683/FOXP3/SOCS1/TBX21/JAK3/GPR55/CSF1/IL12RB1/FLT3LG/CD101/TOX/CARD11/CD27/TREM2/RASSF2/CTLA4/CD2/TNFSF4/IL2/NLRP3/NFATC2/CCL3/CCL19/LAG3/TMEM176A/INPP5D/HLA-DOA/IL7R/IKZF3/FCGR2B/IL12B/TMEM176B/LILRB3/PIK3R6/NFAM1/CCR1/LILRB2/C1QC/LI…	80
BP	GO:0002706	regulation of lymphocyte mediated immunity	59/1228	149/18670	2.89158e-31	3.93699e-29	3.09918e-29	SERPINB9/MICB/CD160/CRTAM/IL18R1/HAVCR2/IFNB1/CR1/HLA-A/PTPN6/KIR2DL4/CD1B/HLA-G/RASGRP1/TNFRSF1B/LGALS9/SH2D1A/CD96/SASH3/FOXP3/FAM49B/SLAMF6/TBX21/RSAD2/HLA-B/LTA/SERPINB4/B2M/IL12RB1/WAS/HLA-F/HLA-C/CD40/IL18RAP/FCER2/HLA-E/TNFSF4/P2RX7/IL2/KLRK1/IL21/NLRP3/VAV1/NCR1/KLRC4-KLRK1/LAG3/IL10/NCR3/IL7R/FCGR2B/IL12B/PIK3R6/FCER1G/CD226/CCR2/LILRB1/PTPRC/BTK/CD28	59
BP	GO:0031341	regulation of cell killing	48/1228	98/18670	7.82868e-31	1.03926e-28	8.18097e-29	SERPINB9/MICB/IFNG/CD160/CRTAM/HAVCR2/KRT6A/HLA-A/CR1L/TYROBP/ICAM1/KIR2DL4/CLEC7A/GAPDH/CD1B/STAP1/HLA-G/RASGRP1/LGALS9/SH2D1A/PRF1/FAM49B/SLAMF6/HLA-B/SERPINB4/B2M/IL12RB1/HLA-F/HLA-C/IL18RAP/FCER2/HLA-E/P2RX7/KLRK1/ITGAM/IL21/VAV1/NCR1/KLRC4-KLRK1/LAG3/NCR3/IL7R/FCGR2B/IL12B/PIK3R6/CD226/LILRB1/PTPRC	48
BP	GO:0032946	positive regulation of mononuclear cell proliferation	55/1228	131/18670	8.55333e-31	1.10776e-28	8.72022e-29	CD86/CCDC88B/IL2RA/HLA-DPB1/CD38/HAVCR2/PDCD1LG2/EBI3/CLECL1/AIF1/TMIGD2/IL7/IL15/FCRL3/MEF2C/LGALS9/TNFRSF4/CD74/TLR4/ZAP70/SASH3/FOXP3/TNFSF13B/JAK3/CSF1/CD6/IL12RB1/FLT3LG/CD3E/CARD11/CORO1A/RASAL3/CD40/CD274/HLA-E/TNFSF4/IL2/IL21/CCL5/NFATC2/VCAM1/CD209/CCL19/GPR183/IL12B/HLA-DMB/HLA-DPA1/CD40LG/LILRB2/CCR2/CD4/CD80/PTPRC/NCKAP1L/CD28	55
BP	GO:0009615	response to virus	87/1228	326/18670	1.58216e-30	2.00031e-28	1.57463e-28	G3BP1/MMP12/MICB/MAP3K14/CHUK/CCL4/IFNG/BATF3/IFIT1/IL27/OAS1/IL2RA/DDX1/PARP9/DHX58/BST2/OAS3/DDX60/IFNB1/FOSL1/CDK6/POLR3G/DTX3L/IFIT5/IFI6/IFITM1/IL15/TRIM22/IFIT2/MX2/IFI44/IRF7/HERC5/ABCE1/IRF1/IFNL1/LGALS9/IFITM3/AICDA/CXCR4/PRF1/DDX58/FOXP3/STAT2/OASL/TBX21/PML/RSAD2/NLRC5/APOBEC3G/CXCL10/MX1/RNASE2/STAT1/IL12RB1/CRCP/GBP1/AIM2/APOBEC3H/CCL8/ISG20/TSPAN32/CD40/RTP4/APOBEC3D/IFIH1/SAMHD1/IF…	87
BP	GO:0002699	positive regulation of immune effector process	70/1228	216/18670	1.87742e-30	2.31839e-28	1.82502e-28	MYB/MICB/CD86/IFNG/CD160/DDX1/CRTAM/DHX58/IL18R1/TNFRSF14/DDX60/HLA-A/RAC2/KIR2DL4/CD1B/HLA-G/RASGRP1/LGALS9/TNFRSF4/SH2D1A/CD74/TLR4/DDX58/SASH3/FOXP3/FAM49B/SLAMF6/TBX21/RSAD2/STX4/HLA-B/LTA/B2M/IL12RB1/HLA-F/HLA-C/CD40/IL18RAP/FCER2/HLA-E/TNFSF4/P2RX7/IL2/KLRK1/ITGAM/IL21/NLRP3/FGR/VAV1/PTPRJ/KLRC4-KLRK1/CCL19/LAG3/DDX21/MZB1/NCR3/IL12B/HLA-DMB/CD244/CD300A/FCER1G/CD226/ITGB2/CCR2/CD80/LILRB1/…	70
BP	GO:0070665	positive regulation of leukocyte proliferation	56/1228	139/18670	3.34267e-30	4.034e-28	3.17554e-28	CD86/CCDC88B/IL2RA/HLA-DPB1/BST2/CD38/HAVCR2/PDCD1LG2/EBI3/CLECL1/AIF1/TMIGD2/IL7/IL15/FCRL3/MEF2C/LGALS9/TNFRSF4/CD74/TLR4/ZAP70/SASH3/FOXP3/TNFSF13B/JAK3/CSF1/CD6/IL12RB1/FLT3LG/CD3E/CARD11/CORO1A/RASAL3/CD40/CD274/HLA-E/TNFSF4/IL2/IL21/CCL5/NFATC2/VCAM1/CD209/CCL19/GPR183/IL12B/HLA-DMB/HLA-DPA1/CD40LG/LILRB2/CCR2/CD4/CD80/PTPRC/NCKAP1L/CD28	56
BP	GO:0050671	positive regulation of lymphocyte proliferation	54/1228	130/18670	5.68194e-30	6.70469e-28	5.27789e-28	CD86/CCDC88B/IL2RA/HLA-DPB1/CD38/HAVCR2/PDCD1LG2/EBI3/CLECL1/AIF1/TMIGD2/IL7/IL15/FCRL3/MEF2C/LGALS9/TNFRSF4/CD74/TLR4/ZAP70/SASH3/FOXP3/TNFSF13B/JAK3/CD6/IL12RB1/FLT3LG/CD3E/CARD11/CORO1A/RASAL3/CD40/CD274/HLA-E/TNFSF4/IL2/IL21/CCL5/NFATC2/VCAM1/CD209/CCL19/GPR183/IL12B/HLA-DMB/HLA-DPA1/CD40LG/LILRB2/CCR2/CD4/CD80/PTPRC/NCKAP1L/CD28	54
BP	GO:0002460	adaptive immune response based on somatic recombination of immune receptors built from immunoglobulin superfamily domains	91/1228	361/18670	7.7412e-30	8.93604e-28	7.03439e-28	BTN3A2/MICB/CXCL13/C1QB/IL27/C1S/IL18R1/HAVCR2/C1R/IFNB1/C2/EBI3/CR1/SERPING1/HLA-A/PTPN6/C1RL/ICAM1/MYO1G/MEF2C/C1QA/CD19/CD1B/IRF7/HLA-G/TNFRSF1B/CD8A/AICDA/LY9/CD74/TCIRG1/PRF1/TLR4/SASH3/FOXP3/FAM49B/TNFSF13B/SLAMF6/TBX21/JAK3/BATF/RSAD2/HLA-B/LTA/GAPT/B2M/IL12RB1/WAS/HLA-F/RFTN1/CD27/HLA-C/BTN3A3/SLA2/CD40/CD274/IL18RAP/GZMM/FCER2/CCR6/HLA-E/TNFSF4/P2RX7/IL2/NLRP3/IGLL5/POU2F2/CCL19/INPP5D/I…	91
BP	GO:0051607	defense response to virus	71/1228	238/18670	2.40295e-28	2.71482e-26	2.13709e-26	G3BP1/MMP12/MICB/MAP3K14/IFNG/IFIT1/IL27/OAS1/IL2RA/DDX1/PARP9/DHX58/BST2/OAS3/DDX60/IFNB1/POLR3G/DTX3L/IFIT5/IFI6/IFITM1/IL15/TRIM22/IFIT2/MX2/IRF7/HERC5/ABCE1/IRF1/IFNL1/IFITM3/AICDA/PRF1/DDX58/STAT2/OASL/PML/RSAD2/NLRC5/APOBEC3G/CXCL10/MX1/RNASE2/STAT1/IL12RB1/CRCP/GBP1/AIM2/APOBEC3H/ISG20/TSPAN32/CD40/RTP4/APOBEC3D/IFIH1/SAMHD1/IFIT3/IFI44L/NLRP3/OAS2/IFI27/DDX21/IL12B/ISG15/TLR7/TLR8/CXCL9/R…	71
BP	GO:0001910	regulation of leukocyte mediated cytotoxicity	41/1228	78/18670	4.21421e-28	4.66197e-26	3.66988e-26	SERPINB9/MICB/CD160/CRTAM/HAVCR2/HLA-A/TYROBP/ICAM1/KIR2DL4/CD1B/STAP1/HLA-G/RASGRP1/LGALS9/SH2D1A/FAM49B/SLAMF6/HLA-B/SERPINB4/B2M/IL12RB1/HLA-F/HLA-C/IL18RAP/HLA-E/P2RX7/KLRK1/ITGAM/IL21/VAV1/NCR1/KLRC4-KLRK1/LAG3/NCR3/IL7R/FCGR2B/IL12B/PIK3R6/CD226/LILRB1/PTPRC	41
BP	GO:0050900	leukocyte migration	106/1228	499/18670	7.78052e-28	8.43155e-26	6.63726e-26	CRKL/SERPINE1/CXCL13/ITGA3/CCL4/YES1/TNFRSF10A/TNFRSF14/S100A8/CSF3R/SELL/GPR18/FYN/JAML/PTPN6/AIF1/RAC2/IL16/TNFSF14/ICAM1/PTPN11/MYO1G/ITGAL/VPREB3/DOK2/DBH/ANO6/CCL23/TRPM2/PDE4B/ITGB1/STAP1/CAV1/LGALS9/WASL/CCR5/CD74/S100A9/CXCR4/LCK/MPP1/ZAP70/GPSM3/TBX21/CD48/CXCL10/PECAM1/CXCR3/CSF1/CXCL11/CORO1A/P2RY12/SELPLG/CCL3L1/CCL8/TREM2/FUT7/CD200R1/CCL18/STK10/SIRPG/CCR6/CD2/ITGA4/PIK3CD/KLRK1/HCK…	106
BP	GO:0001909	leukocyte mediated cytotoxicity	47/1228	107/18670	1.48155e-27	1.5734e-25	1.23857e-25	SERPINB9/MICB/CD160/CRTAM/HAVCR2/HLA-A/PTPN6/TYROBP/ICAM1/SLAMF7/KIR2DL4/CD1B/STAP1/HLA-G/RASGRP1/LGALS9/SH2D1A/PRF1/FAM49B/SLAMF6/HLA-B/SERPINB4/B2M/IL12RB1/GZMB/HLA-F/CORO1A/HLA-C/IL18RAP/GZMM/HLA-E/P2RX7/KLRK1/ITGAM/IL21/VAV1/NCR1/KLRC4-KLRK1/LAG3/NCR3/IL7R/FCGR2B/IL12B/PIK3R6/CD226/LILRB1/PTPRC	47
BP	GO:0042119	neutrophil activation	105/1228	498/18670	2.68319e-27	2.79367e-25	2.19916e-25	NFKB1/PGM2/FCN1/VCL/ACTR2/TMC6/PSMA5/SERPINA1/COTL1/CTSD/BST2/PSMB7/RAB10/S100A8/MAPK1/CR1/SELL/CLEC4D/PTPN6/TYROBP/CAP1/KCMF1/DERA/PGAM1/MVP/SERPINB1/ARHGAP45/ALOX5/ITGAL/IL15/RHOG/DSP/ANO6/SLC2A5/DIAPH1/TRPM2/CAB39/IQGAP1/TNFRSF1B/PYGL/SERPINB3/LILRA2/GSDMD/S100A9/SIGLEC5/TCIRG1/CHIT1/PECAM1/RNASE2/FPR1/RAB18/B2M/ADGRE5/ARHGAP9/CFP/STK10/IL18RAP/GMFG/CLEC4C/ATP8B4/TBC1D10C/ITGAM/CCL5/P2RX1/SIGL…	105
BP	GO:1903706	regulation of hemopoiesis	102/1228	475/18670	3.30247e-27	3.37233e-25	2.65468e-25	TNRC6C/MYB/SPI1/PSMA5/CD86/IFNG/NCAPG2/IL27/GPR171/IL2RA/PSMB7/IFNB1/CDK6/CSF3R/CR1/PTPN6/TYROBP/MYC/IL7/BTN2A2/IL15/FCRL3/MEF2C/ETS1/TESPA1/IRF7/HLA-G/IRF1/IFNL1/RASGRP1/LGALS9/YAP1/KLF10/VSIR/CD74/TLR4/ZAP70/SASH3/HCLS1/ZNF683/FOXP3/SOCS1/PSMA4/PSMB8/TBX21/PSME1/JAK3/GPR55/CSF1/STAT1/B2M/IL12RB1/FLT3LG/CD101/TOX/CARD11/CD27/TREM2/PUS7/RASSF2/CTLA4/CD2/PSMA8/TNFSF4/IL2/PSME2/NLRP3/NFATC2/PSMB10/…	102
BP	GO:0060337	type I interferon signaling pathway	44/1228	95/18670	4.5155e-27	4.44024e-25	3.49533e-25	USP18/MMP12/IFIT1/OAS1/IRF6/SP100/BST2/OAS3/IFNB1/HLA-A/PTPN6/IFI6/XAF1/IFITM1/PTPN11/IFIT2/MX2/IRF7/HLA-G/ABCE1/IRF1/IFITM3/GBP2/STAT2/OASL/PSMB8/RSAD2/NLRC5/HLA-B/MX1/STAT1/HLA-F/HLA-C/ISG20/IFI35/SAMHD1/IFIT3/HLA-E/OAS2/IFI27/ZBP1/ISG15/IRF4/IRF8	44
BP	GO:0071357	cellular response to type I interferon	44/1228	95/18670	4.5155e-27	4.44024e-25	3.49533e-25	USP18/MMP12/IFIT1/OAS1/IRF6/SP100/BST2/OAS3/IFNB1/HLA-A/PTPN6/IFI6/XAF1/IFITM1/PTPN11/IFIT2/MX2/IRF7/HLA-G/ABCE1/IRF1/IFITM3/GBP2/STAT2/OASL/PSMB8/RSAD2/NLRC5/HLA-B/MX1/STAT1/HLA-F/HLA-C/ISG20/IFI35/SAMHD1/IFIT3/HLA-E/OAS2/IFI27/ZBP1/ISG15/IRF4/IRF8	44
BP	GO:0001906	cell killing	58/1228	168/18670	4.66822e-27	4.50696e-25	3.54785e-25	SERPINB9/MICB/IFNG/CD160/CRTAM/HAVCR2/HAMP/KRT6A/APOL1/HLA-A/PTPN6/CR1L/TYROBP/ICAM1/SLAMF7/KIR2DL4/CLEC7A/GAPDH/GNLY/CD1B/STAP1/HLA-G/RASGRP1/LGALS9/SH2D1A/PRF1/FAM49B/SLAMF6/HLA-B/SERPINB4/B2M/IL12RB1/GZMB/HLA-F/CORO1A/HLA-C/IL18RAP/GZMM/FCER2/HLA-E/P2RX7/KLRK1/ITGAM/IL21/CCL13/VAV1/NCR1/KLRC4-KLRK1/LAG3/NCR3/IL7R/FCGR2B/IL12B/PIK3R6/LYZ/CD226/LILRB1/PTPRC	58
BP	GO:0045619	regulation of lymphocyte differentiation	58/1228	169/18670	6.66674e-27	6.3215e-25	4.97625e-25	MYB/CD86/IFNG/IL27/IL2RA/IFNB1/CR1/PTPN6/IL7/BTN2A2/IL15/FCRL3/TESPA1/HLA-G/IRF1/IFNL1/RASGRP1/LGALS9/VSIR/CD74/ZAP70/SASH3/ZNF683/FOXP3/SOCS1/TBX21/JAK3/IL12RB1/FLT3LG/TOX/CARD11/CD27/CTLA4/CD2/TNFSF4/IL2/NLRP3/NFATC2/CCL19/LAG3/INPP5D/HLA-DOA/IL7R/IKZF3/IL12B/PIK3R6/NFAM1/LILRB2/LILRB4/IRF4/CCR2/CD80/FGL2/SLAMF8/PTPRC/BTK/NCKAP1L/CD28	58
BP	GO:0032649	regulation of interferon-gamma production	45/1228	101/18670	9.21858e-27	8.58784e-25	6.76029e-25	TXK/IL27/CD160/HLA-DPB1/IL18R1/HAVCR2/PDCD1LG2/EBI3/PRNP/CLEC7A/PDE4B/IFNL1/RASGRP1/LGALS9/VSIR/CD96/TLR4/SASH3/FOXP3/FAM49B/SLAMF6/LTA/IL12RB1/CD3E/CD274/CD2/TNFSF4/IL2/KLRK1/IL21/KLRC4-KLRK1/CD14/IL10/PTPN22/IL12B/CD244/ISG15/HLA-DPA1/TLR7/CCR7/CD226/TLR8/CCR2/LILRB1/IRF8	45
BP	GO:0050663	cytokine secretion	69/1228	240/18670	1.63708e-26	1.49877e-24	1.17983e-24	BTN3A2/MMP12/FCN1/CHUK/IFNG/CD160/PANX1/CASP1/CRTAM/IL26/TNFRSF14/HAVCR2/RAB1A/CLECL1/AIF1/IL1A/SERPINB1/BTN2A2/GAPDH/RASGRP1/FFAR4/TNFRSF1B/LGALS9/FERMT1/TNFRSF4/LILRA2/GSDMD/TCIRG1/TLR4/DDX58/FOXP3/SOCS1/PML/GHRL/TMEM106A/LILRA5/GBP1/AIM2/CARD11/BTN3A1/CD200R1/CD274/IFIH1/CLEC6A/CD2/CARD16/P2RX7/NLRP3/FGR/CCL3/CLEC4E/CCL19/CD14/IL10/NLRC4/FCGR2B/PTPN22/TLR10/CD244/ISG15/MCOLN2/CLEC9A/GBP5/CSF1R…	69
BP	GO:0046631	alpha-beta T cell activation	52/1228	138/18670	1.78116e-26	1.60305e-24	1.26191e-24	MYB/CD86/IFNG/IL27/CD160/IL18R1/TNFRSF14/EBI3/GPR18/IL15/IRF1/LGALS9/VSIR/LY9/TCIRG1/ZAP70/SASH3/ZNF683/FOXP3/SOCS1/SLAMF6/TBX21/JAK3/BATF/RSAD2/IL12RB1/CD3E/RASAL3/FUT7/CD274/HLA-E/TNFSF4/IL2/NLRP3/CCL19/GPR183/IL12B/CD300A/PLA2G2D/TNFSF8/EOMES/CLEC4A/IRF4/CCR2/CD80/LILRB1/ITK/PTPRC/SPN/DOCK2/NCKAP1L/CD28	52
BP	GO:0034340	response to type I interferon	44/1228	99/18670	3.85475e-26	3.41146e-24	2.68548e-24	USP18/MMP12/IFIT1/OAS1/IRF6/SP100/BST2/OAS3/IFNB1/HLA-A/PTPN6/IFI6/XAF1/IFITM1/PTPN11/IFIT2/MX2/IRF7/HLA-G/ABCE1/IRF1/IFITM3/GBP2/STAT2/OASL/PSMB8/RSAD2/NLRC5/HLA-B/MX1/STAT1/HLA-F/HLA-C/ISG20/IFI35/SAMHD1/IFIT3/HLA-E/OAS2/IFI27/ZBP1/ISG15/IRF4/IRF8	44
BP	GO:0002695	negative regulation of leukocyte activation	58/1228	175/18670	5.31068e-26	4.6229e-24	3.63912e-24	CD86/IL2RA/TNFRSF14/HAVCR2/PDCD1LG2/IFNB1/PTPN6/PRNP/TYROBP/MILR1/BTN2A2/LST1/HLA-G/VSIG4/IRF1/IFNL1/IDO1/LGALS9/VSIR/CD74/TNFRSF13B/TNFAIP8L2/FOXP3/SOCS1/TBX21/JAK3/CST7/HLA-F/NR1H3/TIGIT/SLA2/TSPAN32/CD274/CTLA4/TNFSF4/IL2/CNR2/LAG3/INPP5D/IL10/RIPOR2/FCGR2B/PTPN22/CD300A/PLA2G2D/LAX1/LILRB2/CD300LF/CCR2/MNDA/CD80/FGL2/LILRB1/CD84/SAMSN1/PTPRC/BTK/SPN	58
BP	GO:0042102	positive regulation of T cell proliferation	43/1228	95/18670	5.62781e-26	4.81995e-24	3.79423e-24	CD86/CCDC88B/IL2RA/HLA-DPB1/HAVCR2/PDCD1LG2/EBI3/CLECL1/AIF1/TMIGD2/IL15/LGALS9/ZAP70/SASH3/FOXP3/TNFSF13B/JAK3/CD6/IL12RB1/CD3E/CARD11/CORO1A/RASAL3/CD274/HLA-E/TNFSF4/IL2/IL21/CCL5/VCAM1/CD209/CCL19/IL12B/HLA-DMB/HLA-DPA1/CD40LG/LILRB2/CCR2/CD4/CD80/PTPRC/NCKAP1L/CD28	43
BP	GO:0019882	antigen processing and presentation	65/1228	226/18670	4.72857e-25	3.98551e-23	3.13737e-23	FCGR1B/DYNC1I2/CHUK/CAPZA1/HLA-DRB5/PSMA5/HLA-DPB1/CTSD/PSMB7/RAB10/TAPBPL/HLA-A/CAPZA2/ERAP1/ICAM1/HLA-DMA/HLA-DOB/KIF23/CD1B/NCF4/HLA-G/NCF1/CD8A/HLA-DRB1/CD74/TAPBP/IFI30/PSMA4/PSMB8/PSME1/HLA-B/B2M/RAB33A/WAS/HLA-F/RFTN1/HLA-C/TREM2/TAP2/TAP1/PSMA8/HLA-E/PSME2/CD209/PSMB10/CCL19/LAG3/PSMB9/HLA-DQA2/HLA-DOA/HLA-DQB1/HLA-DQB2/FCGR2B/CTSS/HLA-DMB/HLA-DRA/HLA-DPA1/FCGR1A/HLA-DQA1/CCR7/FCER1G/CLEC…	65
BP	GO:0002283	neutrophil activation involved in immune response	100/1228	488/18670	5.07116e-25	4.20748e-23	3.3121e-23	NFKB1/PGM2/FCN1/VCL/ACTR2/TMC6/PSMA5/SERPINA1/COTL1/CTSD/BST2/PSMB7/RAB10/S100A8/MAPK1/CR1/SELL/CLEC4D/PTPN6/TYROBP/CAP1/KCMF1/DERA/PGAM1/MVP/SERPINB1/ARHGAP45/ALOX5/ITGAL/RHOG/DSP/ANO6/SLC2A5/DIAPH1/TRPM2/CAB39/IQGAP1/TNFRSF1B/PYGL/SERPINB3/LILRA2/GSDMD/S100A9/SIGLEC5/TCIRG1/CHIT1/PECAM1/RNASE2/FPR1/RAB18/B2M/ADGRE5/ARHGAP9/CFP/STK10/GMFG/CLEC4C/ATP8B4/TBC1D10C/ITGAM/P2RX1/SIGLEC14/GPR84/PRAM1/F…	100
BP	GO:0042113	B cell activation	77/1228	310/18670	5.97993e-25	4.88515e-23	3.84556e-23	LRRC8A/ITFG2/AHR/BST2/CD38/IFNB1/PTPN6/TYROBP/IL7/SKAP2/FCRL3/MEF2C/CD19/LAT2/ITGB1/KLF6/TNFRSF4/AICDA/CD74/TNFRSF13B/TCIRG1/TLR4/CD79B/ZAP70/SASH3/FOXP3/TNFSF13B/TBX21/JAK3/BATF/LYL1/GAPT/CARD11/CD27/SLA2/CD40/CCR6/CTLA4/TNFSF4/ITGA4/IL2/PIK3CD/IL21/IGLL5/POU2F2/NFATC2/VCAM1/PTPRJ/FCRL1/INPP5D/CXCR5/MZB1/IL10/IL7R/IKZF3/FCGR2B/GPR183/CD22/CD79A/DOCK10/CD300A/NFAM1/CD180/FLT3/CD40LG/MS4A1/MFNG/LA…	77
BP	GO:0032729	positive regulation of interferon-gamma production	35/1228	65/18670	1.18714e-24	9.55105e-23	7.51853e-23	TXK/IL27/CD160/HLA-DPB1/IL18R1/HAVCR2/EBI3/CLEC7A/PDE4B/IFNL1/RASGRP1/LGALS9/TLR4/SASH3/FAM49B/SLAMF6/LTA/IL12RB1/CD3E/CD2/TNFSF4/IL2/KLRK1/IL21/KLRC4-KLRK1/CD14/PTPN22/IL12B/CD244/HLA-DPA1/TLR7/CD226/TLR8/CCR2/IRF8	35
BP	GO:0043312	neutrophil degranulation	99/1228	485/18670	1.20926e-24	9.58383e-23	7.54433e-23	NFKB1/PGM2/FCN1/VCL/ACTR2/TMC6/PSMA5/SERPINA1/COTL1/CTSD/BST2/PSMB7/RAB10/S100A8/MAPK1/CR1/SELL/CLEC4D/PTPN6/TYROBP/CAP1/KCMF1/DERA/PGAM1/MVP/SERPINB1/ARHGAP45/ALOX5/ITGAL/RHOG/DSP/ANO6/SLC2A5/DIAPH1/TRPM2/CAB39/IQGAP1/TNFRSF1B/PYGL/SERPINB3/GSDMD/S100A9/SIGLEC5/TCIRG1/CHIT1/PECAM1/RNASE2/FPR1/RAB18/B2M/ADGRE5/ARHGAP9/CFP/STK10/GMFG/CLEC4C/ATP8B4/TBC1D10C/ITGAM/P2RX1/SIGLEC14/GPR84/PRAM1/FGR/PTPR…	99
BP	GO:0002705	positive regulation of leukocyte mediated immunity	49/1228	133/18670	1.65634e-24	1.29341e-22	1.01816e-22	MICB/CD160/DDX1/CRTAM/IL18R1/HLA-A/KIR2DL4/CD1B/HLA-G/RASGRP1/SH2D1A/DDX58/SASH3/FOXP3/FAM49B/SLAMF6/TBX21/RSAD2/STX4/HLA-B/LTA/B2M/IL12RB1/HLA-F/HLA-C/CD40/IL18RAP/FCER2/HLA-E/TNFSF4/P2RX7/IL2/KLRK1/ITGAM/IL21/NLRP3/FGR/VAV1/KLRC4-KLRK1/LAG3/DDX21/NCR3/IL12B/FCER1G/CD226/ITGB2/PTPRC/BTK/CD28	49
BP	GO:0050866	negative regulation of cell activation	60/1228	199/18670	2.1139e-24	1.62678e-22	1.28059e-22	CD86/IL2RA/TNFRSF14/HAVCR2/PDCD1LG2/IFNB1/PTPN6/PRNP/TYROBP/SH2B3/MILR1/BTN2A2/LST1/HLA-G/VSIG4/IRF1/IFNL1/IDO1/LGALS9/VSIR/CD74/TNFRSF13B/TNFAIP8L2/FOXP3/SOCS1/TBX21/JAK3/CST7/HLA-F/NR1H3/TIGIT/SLA2/TSPAN32/CD274/CTLA4/APOE/TNFSF4/IL2/CNR2/LAG3/INPP5D/IL10/RIPOR2/FCGR2B/PTPN22/CD300A/PLA2G2D/LAX1/LILRB2/CD300LF/CCR2/MNDA/CD80/FGL2/LILRB1/CD84/SAMSN1/PTPRC/BTK/SPN	60
BP	GO:0002819	regulation of adaptive immune response	53/1228	160/18670	7.45118e-24	5.65225e-22	4.44942e-22	IL27/CD160/IL18R1/TNFRSF14/HAVCR2/IFNB1/CR1/HLA-A/PTPN6/MEF2C/CD1B/IRF7/HLA-G/IRF1/TNFRSF1B/SASH3/FOXP3/FAM49B/TNFSF13B/TBX21/JAK3/RSAD2/CD48/HLA-B/LTA/B2M/IL12RB1/WAS/HLA-F/HLA-C/CD40/CD274/FCER2/HLA-E/TNFSF4/P2RX7/IL2/NLRP3/CCL19/IL10/IL7R/FCGR2B/IL12B/FCER1G/CD226/CCR2/CD4/CD80/LILRB1/SAMSN1/PTPRC/BTK/CD28	53
BP	GO:0031343	positive regulation of cell killing	35/1228	68/18670	8.99253e-24	6.7254e-22	5.29419e-22	MICB/IFNG/CD160/CRTAM/HLA-A/TYROBP/CLEC7A/GAPDH/CD1B/STAP1/HLA-G/RASGRP1/SH2D1A/PRF1/FAM49B/SLAMF6/HLA-B/B2M/IL12RB1/HLA-F/HLA-C/IL18RAP/FCER2/HLA-E/P2RX7/KLRK1/ITGAM/IL21/VAV1/KLRC4-KLRK1/LAG3/NCR3/IL12B/CD226/PTPRC	35
BP	GO:0002446	neutrophil mediated immunity	99/1228	499/18670	1.15545e-23	8.52142e-22	6.70801e-22	NFKB1/PGM2/FCN1/VCL/ACTR2/TMC6/PSMA5/SERPINA1/COTL1/CTSD/BST2/PSMB7/RAB10/S100A8/MAPK1/CR1/SELL/CLEC4D/PTPN6/TYROBP/CAP1/KCMF1/DERA/PGAM1/MVP/SERPINB1/ARHGAP45/ALOX5/ITGAL/RHOG/DSP/ANO6/SLC2A5/DIAPH1/TRPM2/CAB39/IQGAP1/TNFRSF1B/PYGL/SERPINB3/GSDMD/S100A9/SIGLEC5/TCIRG1/CHIT1/PECAM1/RNASE2/FPR1/RAB18/B2M/ADGRE5/ARHGAP9/CFP/STK10/GMFG/CLEC4C/ATP8B4/TBC1D10C/ITGAM/P2RX1/SIGLEC14/GPR84/PRAM1/FGR/PTPR…	99
BP	GO:0045580	regulation of T cell differentiation	49/1228	139/18670	1.62529e-23	1.18223e-21	9.30645e-22	MYB/CD86/IFNG/IL27/IL2RA/IFNB1/CR1/IL7/BTN2A2/IL15/TESPA1/HLA-G/IRF1/IFNL1/RASGRP1/LGALS9/VSIR/CD74/ZAP70/SASH3/ZNF683/FOXP3/SOCS1/TBX21/JAK3/IL12RB1/CARD11/CD27/CTLA4/CD2/TNFSF4/IL2/NLRP3/NFATC2/CCL19/LAG3/HLA-DOA/IL7R/IL12B/PIK3R6/LILRB2/LILRB4/IRF4/CCR2/CD80/FGL2/PTPRC/NCKAP1L/CD28	49
BP	GO:0002285	lymphocyte activation involved in immune response	56/1228	181/18670	1.79745e-23	1.28979e-21	1.01532e-21	MYB/ITFG2/CD86/IFNG/IL27/IL18R1/HAVCR2/IFNB1/CLEC4D/ICAM1/ITGAL/CD19/IFNL1/LGALS9/AICDA/LY9/TLR4/ZNF683/FOXP3/SLAMF6/TBX21/JAK3/BATF/GAPT/IL12RB1/HLA-F/CORO1A/CD40/CCR6/TNFSF4/IL2/NLRP3/CLEC4E/CCL19/IL10/FCGR2B/GPR183/IL12B/HLA-DMB/CD244/DOCK10/CD180/CD40LG/MFNG/EOMES/ITM2A/FCER1G/IRF4/CD80/FGL2/LILRB1/APBB1IP/LCP1/PTPRC/SPN/CD28	56
BP	GO:0002708	positive regulation of lymphocyte mediated immunity	42/1228	105/18670	7.97854e-23	5.6488e-21	4.4467e-21	MICB/CD160/CRTAM/IL18R1/HLA-A/KIR2DL4/CD1B/HLA-G/RASGRP1/SH2D1A/SASH3/FOXP3/FAM49B/SLAMF6/TBX21/RSAD2/HLA-B/LTA/B2M/IL12RB1/HLA-F/HLA-C/CD40/IL18RAP/FCER2/HLA-E/TNFSF4/P2RX7/IL2/KLRK1/IL21/NLRP3/VAV1/KLRC4-KLRK1/LAG3/NCR3/IL12B/FCER1G/CD226/PTPRC/BTK/CD28	42
BP	GO:0002228	natural killer cell mediated immunity	33/1228	64/18670	1.60108e-22	1.11865e-20	8.80594e-21	SERPINB9/MICB/CD160/KLRD1/CRTAM/HAVCR2/PTPN6/SLAMF7/KIR2DL4/HLA-G/RASGRP1/LGALS9/KLRC2/SH2D1A/CD96/SLAMF6/SERPINB4/GZMB/HLA-F/CORO1A/IL18RAP/HLA-E/KLRK1/IL21/VAV1/NCR1/KLRC4-KLRK1/LAG3/NCR3/IL12B/PIK3R6/CD226/LILRB1	33
BP	GO:0031295	T cell costimulation	31/1228	56/18670	1.79308e-22	1.23653e-20	9.73387e-21	CD86/CD160/BTLA/YES1/TNFRSF14/PDCD1LG2/FYN/PTPN6/CD5/TMIGD2/TNFSF14/PTPN11/CAV1/LCK/GRAP2/PDCD1/TNFSF13B/CD3E/CARD11/ICOS/CD274/CTLA4/TNFSF4/KLRK1/VAV1/KLRC4-KLRK1/CCL19/CD40LG/CCR7/CD80/CD28	31
BP	GO:0051250	negative regulation of lymphocyte activation	49/1228	146/18670	1.95712e-22	1.33235e-20	1.04882e-20	CD86/IL2RA/TNFRSF14/HAVCR2/PDCD1LG2/IFNB1/PTPN6/PRNP/TYROBP/BTN2A2/LST1/HLA-G/VSIG4/IRF1/IFNL1/IDO1/LGALS9/VSIR/CD74/TNFRSF13B/TNFAIP8L2/FOXP3/SOCS1/TBX21/JAK3/HLA-F/TIGIT/SLA2/CD274/CTLA4/TNFSF4/IL2/LAG3/INPP5D/IL10/RIPOR2/FCGR2B/PTPN22/CD300A/PLA2G2D/LAX1/LILRB2/MNDA/CD80/FGL2/LILRB1/SAMSN1/BTK/SPN	49
BP	GO:0031294	lymphocyte costimulation	31/1228	57/18670	3.68653e-22	2.47791e-20	1.95059e-20	CD86/CD160/BTLA/YES1/TNFRSF14/PDCD1LG2/FYN/PTPN6/CD5/TMIGD2/TNFSF14/PTPN11/CAV1/LCK/GRAP2/PDCD1/TNFSF13B/CD3E/CARD11/ICOS/CD274/CTLA4/TNFSF4/KLRK1/VAV1/KLRC4-KLRK1/CCL19/CD40LG/CCR7/CD80/CD28	31
BP	GO:0050777	negative regulation of immune response	49/1228	150/18670	7.51208e-22	4.98614e-20	3.92506e-20	SERPINB9/MMP12/CD160/IL2RA/NLRC3/DHX58/BST2/TNFRSF14/HAVCR2/IFNB1/A2M/CR1/SERPING1/PTPN6/PARP14/KIR2DL4/HLA-G/VSIG4/IFNL1/LGALS9/NMI/CD96/PDCD1/FOXP3/TBX21/JAK3/NLRC5/SERPINB4/HLA-F/NR1H3/TRAFD1/CTLA4/SAMHD1/HLA-E/TNFSF4/IL2/INPP5D/IL10/IL7R/FCGR2B/IL12B/CD300A/CCR2/FGL2/SLAMF8/LILRB1/CD84/SAMSN1/PTPRC	49
BP	GO:0060326	cell chemotaxis	71/1228	304/18670	1.99941e-21	1.31072e-19	1.03179e-19	CRKL/MET/SERPINE1/EPHA2/CXCL13/CCL4/PRKD2/S100A8/CSF3R/CCRL2/GPR18/JAML/AIF1/RAC2/IL16/TNFSF14/RHOG/ANO6/CCL23/TRPM2/PDE4B/STAP1/LGALS9/CCR5/CD74/S100A9/CXCR4/MPP1/GPSM3/CXCR6/CXCL10/CXCR3/CSF1/CXCL11/XCR1/CORO1A/CCL3L1/CCL8/CCL18/CCR6/PIK3CD/KLRK1/CCL5/CCL13/VCAM1/VAV1/KLRC4-KLRK1/CCL3/CNR2/CCL19/XCL2/CXCR5/IL10/RIPOR2/PREX1/GPR183/PLA2G7/BIN2/CCR4/PIK3CG/CCR8/C3AR1/CCR7/CMKLR1/FCER1G/CCR1/ITGB2…	71
BP	GO:0001912	positive regulation of leukocyte mediated cytotoxicity	30/1228	56/18670	3.12126e-21	2.02121e-19	1.59108e-19	MICB/CD160/CRTAM/HLA-A/TYROBP/CD1B/STAP1/HLA-G/RASGRP1/SH2D1A/FAM49B/SLAMF6/HLA-B/B2M/IL12RB1/HLA-F/HLA-C/IL18RAP/HLA-E/P2RX7/KLRK1/ITGAM/IL21/VAV1/KLRC4-KLRK1/LAG3/NCR3/IL12B/CD226/PTPRC	30
BP	GO:0032103	positive regulation of response to external stimulus	73/1228	323/18670	4.17809e-21	2.67297e-19	2.10414e-19	MET/SERPINE1/CXCL13/OPTN/CCL4/DHX58/PRKD2/CYP27B1/HAVCR2/DDX60/S100A8/AIF1/RAC2/IL16/TNFSF14/IL15/CLEC7A/ANO6/ETS1/OSMR/EGFR/STAP1/SCARF1/IDO1/LGALS9/CD74/S100A9/CXCR4/TLR4/GPSM3/STX4/LTA/CXCL10/GHRL/LILRA5/CSF1/CD6/P2RY12/CCL3L1/JAK2/TREM2/CCL18/CCR6/HLA-E/TNFSF4/IL2/IL21/CCL5/CCL3/SUCNR1/CCL19/XCL2/RIPOR2/IL12B/TLR10/LY96/GBP5/CD180/LY86/PLA2G7/TLR7/CCR4/PIK3CG/TNFRSF1A/C3AR1/CCR7/CMKLR1/FCER1G…	73
BP	GO:0048002	antigen processing and presentation of peptide antigen	54/1228	189/18670	7.1423e-21	4.51495e-19	3.55414e-19	FCGR1B/DYNC1I2/CHUK/CAPZA1/HLA-DRB5/PSMA5/HLA-DPB1/CTSD/PSMB7/TAPBPL/HLA-A/CAPZA2/ERAP1/HLA-DMA/HLA-DOB/KIF23/NCF4/HLA-G/NCF1/HLA-DRB1/CD74/TAPBP/IFI30/PSMA4/PSMB8/PSME1/HLA-B/B2M/HLA-F/HLA-C/TREM2/TAP2/TAP1/PSMA8/HLA-E/PSME2/CD209/PSMB10/LAG3/PSMB9/HLA-DQA2/HLA-DOA/HLA-DQB1/HLA-DQB2/FCGR2B/CTSS/HLA-DMB/HLA-DRA/HLA-DPA1/FCGR1A/HLA-DQA1/FCER1G/CLEC4A/CYBB	54
BP	GO:0002822	regulation of adaptive immune response based on somatic recombination of immune receptors built from immunoglobulin superfamily domains	47/1228	145/18670	7.47867e-21	4.67197e-19	3.67774e-19	IL27/IL18R1/HAVCR2/IFNB1/CR1/HLA-A/PTPN6/MEF2C/CD1B/HLA-G/TNFRSF1B/SASH3/FOXP3/FAM49B/TNFSF13B/TBX21/JAK3/RSAD2/HLA-B/LTA/B2M/IL12RB1/WAS/HLA-F/HLA-C/CD40/CD274/FCER2/HLA-E/TNFSF4/P2RX7/IL2/NLRP3/CCL19/IL10/IL7R/FCGR2B/IL12B/FCER1G/CD226/CCR2/CD4/CD80/LILRB1/PTPRC/BTK/CD28	47
BP	GO:0001818	negative regulation of cytokine production	69/1228	296/18670	8.33809e-21	5.14828e-19	4.0527e-19	NFKB1/EPHA2/IFNG/NLRC3/DHX58/BST2/HAVCR2/PDCD1LG2/IFNB1/GPR18/CDH3/PTPN6/PRNP/TYROBP/TAX1BP1/SERPINB1/BTN2A2/HERC5/VSIG4/IFNL1/IDO1/FFAR4/LGALS9/NMI/VSIR/TNFRSF4/CD96/TLR4/DDX58/ACP5/FOXP3/TBX21/JAK3/PML/UBA7/NLRC5/GHRL/LILRA5/GBP1/HLA-F/TIGIT/SLAMF1/TREM2/CD200R1/CD274/IFIH1/CARD16/TNFSF4/NLRP3/LAG3/INPP5D/LILRA4/IL10/UBE2L6/FCGR2B/PTPN22/IL12B/ISG15/ABCD2/CD33/CMKLR1/SRGN/CLEC4A/TLR8/LILRB1/CD8…	69
BP	GO:0042100	B cell proliferation	38/1228	95/18670	8.87693e-21	5.41799e-19	4.26501e-19	AHR/CD38/IFNB1/TYROBP/IL7/FCRL3/MEF2C/CD19/TNFRSF4/CD74/TNFRSF13B/TLR4/SASH3/TNFSF13B/GAPT/CARD11/CD40/CTLA4/IL2/IL21/NFATC2/INPP5D/MZB1/IL10/IL7R/IKZF3/FCGR2B/GPR183/CD22/CD79A/CD300A/CD180/CD40LG/MS4A1/MNDA/PTPRC/BTK/NCKAP1L	38
BP	GO:0050707	regulation of cytokine secretion	57/1228	210/18670	9.04418e-21	5.45734e-19	4.29599e-19	MMP12/FCN1/CHUK/IFNG/CD160/PANX1/CASP1/CRTAM/IL26/TNFRSF14/HAVCR2/AIF1/IL1A/SERPINB1/BTN2A2/GAPDH/RASGRP1/FFAR4/TNFRSF1B/LGALS9/FERMT1/TNFRSF4/LILRA2/GSDMD/TLR4/DDX58/FOXP3/SOCS1/PML/GHRL/LILRA5/GBP1/AIM2/CD200R1/CD274/IFIH1/CLEC6A/CD2/CARD16/P2RX7/NLRP3/FGR/CCL3/CLEC4E/CCL19/CD14/IL10/FCGR2B/PTPN22/TLR10/CD244/CLEC9A/CSF1R/CCR7/SRGN/TLR8/LILRB1	57
BP	GO:0002237	response to molecule of bacterial origin	75/1228	343/18670	9.5469e-21	5.64343e-19	4.44247e-19	NFKB1/SERPINE1/CHUK/CXCL13/PPARD/IL10RA/CHMP5/CD86/GNG12/CASP1/SGMS1/CYP27B1/HAVCR2/PDCD1LG2/HAMP/S100A8/NUGGC/MTDH/MAPK1/FASLG/ICAM1/KMO/ADM/TNIP3/MEF2C/PDE4B/STAP1/IDO1/TNFRSF1B/LGALS9/AICDA/LILRA2/ATP2A2/CCR5/CD96/TLR4/ACP5/GFI1/LTA/CXCL10/CD6/B2M/CXCL11/NR1H3/MRC1/JAK2/TREM2/CMPK2/CD274/CARD16/TNFSF4/P2RX7/KLRK1/HCK/CCL5/NLRP3/VCAM1/KLRC4-KLRK1/CCL3/CNR2/CD14/IL10/FCGR2B/PTPN22/IL12B/LY96/CD1…	75
BP	GO:0030595	leukocyte chemotaxis	59/1228	224/18670	9.56513e-21	5.64343e-19	4.44247e-19	SERPINE1/CXCL13/CCL4/S100A8/CSF3R/GPR18/JAML/AIF1/RAC2/IL16/TNFSF14/ANO6/CCL23/TRPM2/PDE4B/STAP1/LGALS9/CCR5/CD74/S100A9/CXCR4/MPP1/GPSM3/CXCL10/CXCR3/CSF1/CXCL11/CORO1A/CCL3L1/CCL8/CCL18/CCR6/PIK3CD/KLRK1/CCL5/CCL13/VAV1/KLRC4-KLRK1/CCL3/CNR2/CCL19/XCL2/CXCR5/IL10/RIPOR2/PREX1/GPR183/PLA2G7/PIK3CG/C3AR1/CCR7/CMKLR1/FCER1G/CCR1/ITGB2/CCR2/CXCL9/SLAMF8/NCKAP1L	59
BP	GO:0002715	regulation of natural killer cell mediated immunity	27/1228	46/18670	1.14829e-20	6.70047e-19	5.27457e-19	SERPINB9/MICB/CD160/CRTAM/HAVCR2/KIR2DL4/HLA-G/RASGRP1/LGALS9/SH2D1A/CD96/SLAMF6/SERPINB4/HLA-F/IL18RAP/HLA-E/KLRK1/IL21/VAV1/NCR1/KLRC4-KLRK1/LAG3/NCR3/IL12B/PIK3R6/CD226/LILRB1	27
BP	GO:0032496	response to lipopolysaccharide	73/1228	330/18670	1.5664e-20	9.04084e-19	7.11689e-19	NFKB1/SERPINE1/CHUK/CXCL13/PPARD/IL10RA/CHMP5/CD86/GNG12/CASP1/SGMS1/CYP27B1/HAVCR2/PDCD1LG2/HAMP/S100A8/NUGGC/MTDH/MAPK1/FASLG/ICAM1/KMO/ADM/TNIP3/MEF2C/PDE4B/STAP1/IDO1/TNFRSF1B/LGALS9/AICDA/LILRA2/ATP2A2/CCR5/CD96/TLR4/ACP5/GFI1/LTA/CXCL10/CD6/CXCL11/NR1H3/MRC1/JAK2/TREM2/CMPK2/CD274/CARD16/TNFSF4/P2RX7/KLRK1/HCK/CCL5/NLRP3/VCAM1/KLRC4-KLRK1/CCL3/CNR2/CD14/IL10/PTPN22/IL12B/LY96/CD180/LY86/CSF…	73
BP	GO:0042267	natural killer cell mediated cytotoxicity	30/1228	60/18670	4.29643e-20	2.45313e-18	1.93109e-18	SERPINB9/MICB/CD160/CRTAM/HAVCR2/PTPN6/SLAMF7/KIR2DL4/HLA-G/RASGRP1/LGALS9/SH2D1A/SLAMF6/SERPINB4/GZMB/HLA-F/CORO1A/IL18RAP/HLA-E/KLRK1/IL21/VAV1/NCR1/KLRC4-KLRK1/LAG3/NCR3/IL12B/PIK3R6/CD226/LILRB1	30
BP	GO:0042269	regulation of natural killer cell mediated cytotoxicity	26/1228	44/18670	4.70982e-20	2.66055e-18	2.09437e-18	SERPINB9/MICB/CD160/CRTAM/HAVCR2/KIR2DL4/HLA-G/RASGRP1/LGALS9/SH2D1A/SLAMF6/SERPINB4/HLA-F/IL18RAP/HLA-E/KLRK1/IL21/VAV1/NCR1/KLRC4-KLRK1/LAG3/NCR3/IL12B/PIK3R6/CD226/LILRB1	26
BP	GO:0030888	regulation of B cell proliferation	30/1228	61/18670	7.92878e-20	4.43177e-18	3.48866e-18	AHR/CD38/TYROBP/IL7/FCRL3/MEF2C/TNFRSF4/CD74/TNFRSF13B/TLR4/SASH3/TNFSF13B/CARD11/CD40/CTLA4/IL2/IL21/NFATC2/INPP5D/MZB1/IL10/IKZF3/FCGR2B/GPR183/CD22/CD300A/MNDA/PTPRC/BTK/NCKAP1L	30
BP	GO:0006968	cellular defense response	28/1228	53/18670	1.0948e-19	6.05562e-18	4.76695e-18	LGALS3BP/FOSL1/TRAT1/TYROBP/KLRC3/KIR2DL4/GNLY/ITGB1/HLA-G/NCF1/KLRC2/SH2D1A/CCR5/TCIRG1/PRF1/KLRG1/CCR6/LSP1/NCR1/CD300C/LY96/FCMR/LILRB2/CCR2/MNDA/CXCL9/ITK/SPN	28
BP	GO:0050868	negative regulation of T cell activation	40/1228	112/18670	1.11963e-19	6.12912e-18	4.82481e-18	CD86/IL2RA/TNFRSF14/HAVCR2/PDCD1LG2/IFNB1/PTPN6/PRNP/BTN2A2/HLA-G/VSIG4/IRF1/IFNL1/IDO1/LGALS9/VSIR/CD74/TNFAIP8L2/FOXP3/SOCS1/TBX21/JAK3/TIGIT/CD274/CTLA4/TNFSF4/IL2/LAG3/IL10/RIPOR2/FCGR2B/PTPN22/CD300A/PLA2G2D/LAX1/LILRB2/CD80/FGL2/LILRB1/SPN	40
BP	GO:0002218	activation of innate immune response	70/1228	319/18670	1.57178e-19	8.51649e-18	6.70413e-18	NFKB1/RTN4/FCN1/CHUK/CUL1/PSMA5/UBQLN1/DHX58/PSMB7/HAVCR2/DDX60/S100A8/OTUD4/CLEC4D/FYN/TNIP3/ICAM2/FCRL3/CLEC7A/IRF7/IRF1/CAV1/LILRA2/S100A9/TLR4/DDX58/PYHIN1/PSMA4/PSMB8/PSME1/RSAD2/GFI1/AIM2/CARD11/RFTN1/NR1H3/UBE2D1/IFIH1/CLEC6A/PSMA8/CLEC4C/PSME2/KLRK1/HCK/ITGAM/CD209/PSMB10/KLRC4-KLRK1/CLEC4E/PSMB9/LILRA4/CD14/NLRC4/PIK3AP1/CTSS/PTPN22/CLEC10A/TLR10/CD300A/LY96/TLR7/FCER1G/CLEC4A/TLR8/IRF4/…	70
BP	GO:0002478	antigen processing and presentation of exogenous peptide antigen	50/1228	175/18670	2.01225e-19	1.0793e-17	8.49615e-18	FCGR1B/DYNC1I2/CHUK/CAPZA1/HLA-DRB5/PSMA5/HLA-DPB1/CTSD/PSMB7/HLA-A/CAPZA2/HLA-DMA/HLA-DOB/KIF23/NCF4/HLA-G/NCF1/HLA-DRB1/CD74/TAPBP/IFI30/PSMA4/PSMB8/PSME1/HLA-B/B2M/HLA-F/HLA-C/TAP2/TAP1/PSMA8/HLA-E/PSME2/PSMB10/LAG3/PSMB9/HLA-DQA2/HLA-DOA/HLA-DQB1/HLA-DQB2/FCGR2B/CTSS/HLA-DMB/HLA-DRA/HLA-DPA1/FCGR1A/HLA-DQA1/FCER1G/CLEC4A/CYBB	50
BP	GO:0019884	antigen processing and presentation of exogenous antigen	51/1228	182/18670	2.22733e-19	1.18271e-17	9.31023e-18	FCGR1B/DYNC1I2/CHUK/CAPZA1/HLA-DRB5/PSMA5/HLA-DPB1/CTSD/PSMB7/HLA-A/CAPZA2/HLA-DMA/HLA-DOB/KIF23/CD1B/NCF4/HLA-G/NCF1/HLA-DRB1/CD74/TAPBP/IFI30/PSMA4/PSMB8/PSME1/HLA-B/B2M/HLA-F/HLA-C/TAP2/TAP1/PSMA8/HLA-E/PSME2/PSMB10/LAG3/PSMB9/HLA-DQA2/HLA-DOA/HLA-DQB1/HLA-DQB2/FCGR2B/CTSS/HLA-DMB/HLA-DRA/HLA-DPA1/FCGR1A/HLA-DQA1/FCER1G/CLEC4A/CYBB	51
BP	GO:0071219	cellular response to molecule of bacterial origin	55/1228	212/18670	4.27088e-19	2.24538e-17	1.76755e-17	NFKB1/SERPINE1/CXCL13/PPARD/CHMP5/CD86/CASP1/SGMS1/HAVCR2/PDCD1LG2/HAMP/NUGGC/MTDH/MAPK1/ICAM1/KMO/TNIP3/MEF2C/PDE4B/STAP1/TNFRSF1B/AICDA/LILRA2/CCR5/TLR4/GFI1/CXCL10/CD6/CXCL11/NR1H3/MRC1/TREM2/CMPK2/CD274/CARD16/TNFSF4/KLRK1/HCK/CCL5/NLRP3/KLRC4-KLRK1/CCL3/CD14/IL10/FCGR2B/PTPN22/IL12B/LY96/CD180/LY86/LILRB2/CXCL9/CD80/LILRB1/IRF8	55
BP	GO:0002758	innate immune response-activating signal transduction	66/1228	298/18670	1.05152e-18	5.47407e-17	4.30915e-17	NFKB1/RTN4/FCN1/CHUK/CUL1/PSMA5/UBQLN1/DHX58/PSMB7/HAVCR2/DDX60/S100A8/OTUD4/CLEC4D/FYN/TNIP3/ICAM2/FCRL3/CLEC7A/IRF7/IRF1/CAV1/LILRA2/S100A9/TLR4/DDX58/PSMA4/PSMB8/PSME1/RSAD2/GFI1/CARD11/RFTN1/NR1H3/UBE2D1/IFIH1/CLEC6A/PSMA8/CLEC4C/PSME2/KLRK1/HCK/ITGAM/CD209/PSMB10/KLRC4-KLRK1/CLEC4E/PSMB9/LILRA4/CD14/PIK3AP1/CTSS/PTPN22/CLEC10A/TLR10/CD300A/LY96/TLR7/FCER1G/CLEC4A/TLR8/IRF4/CD300LF/ITGB2/ICAM…	66
BP	GO:1902107	positive regulation of leukocyte differentiation	44/1228	144/18670	1.73121e-18	8.92496e-17	7.02568e-17	MYB/CD86/IFNG/IL2RA/TYROBP/IL7/BTN2A2/IL15/TESPA1/HLA-G/RASGRP1/LGALS9/KLF10/VSIR/CD74/ZAP70/SASH3/HCLS1/FOXP3/SOCS1/CSF1/IL12RB1/FLT3LG/CD101/TOX/CD27/TREM2/TNFSF4/IL2/NLRP3/CCL19/INPP5D/IL7R/IL12B/PIK3R6/CCR1/LILRB2/LILRB4/CD4/CD80/PTPRC/BTK/EVI2B/NCKAP1L	44
BP	GO:0071222	cellular response to lipopolysaccharide	53/1228	205/18670	2.23875e-18	1.14305e-16	8.99806e-17	NFKB1/SERPINE1/CXCL13/PPARD/CHMP5/CD86/CASP1/SGMS1/HAVCR2/PDCD1LG2/HAMP/NUGGC/MTDH/MAPK1/ICAM1/KMO/TNIP3/MEF2C/PDE4B/STAP1/TNFRSF1B/AICDA/LILRA2/CCR5/TLR4/GFI1/CXCL10/CD6/CXCL11/NR1H3/MRC1/CMPK2/CD274/CARD16/TNFSF4/KLRK1/HCK/CCL5/NLRP3/KLRC4-KLRK1/CCL3/CD14/IL10/PTPN22/IL12B/LY96/CD180/LY86/LILRB2/CXCL9/CD80/LILRB1/IRF8	53
BP	GO:0046634	regulation of alpha-beta T cell activation	35/1228	93/18670	3.10875e-18	1.57214e-16	1.23758e-16	MYB/CD86/IFNG/IL27/CD160/TNFRSF14/EBI3/IRF1/LGALS9/VSIR/ZAP70/SASH3/ZNF683/FOXP3/SOCS1/TBX21/JAK3/IL12RB1/CD3E/RASAL3/CD274/HLA-E/TNFSF4/IL2/NLRP3/CCL19/IL12B/CD300A/IRF4/CCR2/CD80/LILRB1/PTPRC/NCKAP1L/CD28	35
BP	GO:0071216	cellular response to biotic stimulus	57/1228	236/18670	3.64525e-18	1.82607e-16	1.43747e-16	NFKB1/SERPINE1/CXCL13/PPARD/CHMP5/CD86/CASP1/SGMS1/HAVCR2/PDCD1LG2/HAMP/NUGGC/MTDH/MAPK1/ICAM1/KMO/TNIP3/CLEC7A/MEF2C/PDE4B/STAP1/TNFRSF1B/AICDA/LILRA2/CCR5/TLR4/GFI1/CXCL10/CD6/CXCL11/NR1H3/MRC1/TREM2/CMPK2/CD274/CARD16/TNFSF4/KLRK1/HCK/CCL5/NLRP3/KLRC4-KLRK1/CCL3/CD14/IL10/FCGR2B/PTPN22/IL12B/LY96/CD180/LY86/LILRB2/CXCL9/CD80/LILRB1/IRF8/BTK	57
BP	GO:0032945	negative regulation of mononuclear cell proliferation	31/1228	73/18670	4.17896e-18	2.0426e-16	1.60793e-16	CD86/IL2RA/TNFRSF14/HAVCR2/PDCD1LG2/PTPN6/PRNP/TYROBP/BTN2A2/LST1/HLA-G/VSIG4/IDO1/LGALS9/VSIR/TNFRSF13B/FOXP3/CD274/CTLA4/IL2/INPP5D/IL10/FCGR2B/CD300A/PLA2G2D/LILRB2/MNDA/CD80/LILRB1/BTK/SPN	31
BP	GO:0050672	negative regulation of lymphocyte proliferation	31/1228	73/18670	4.17896e-18	2.0426e-16	1.60793e-16	CD86/IL2RA/TNFRSF14/HAVCR2/PDCD1LG2/PTPN6/PRNP/TYROBP/BTN2A2/LST1/HLA-G/VSIG4/IDO1/LGALS9/VSIR/TNFRSF13B/FOXP3/CD274/CTLA4/IL2/INPP5D/IL10/FCGR2B/CD300A/PLA2G2D/LILRB2/MNDA/CD80/LILRB1/BTK/SPN	31
BP	GO:0070664	negative regulation of leukocyte proliferation	32/1228	78/18670	4.19292e-18	2.0426e-16	1.60793e-16	CD86/IL2RA/TNFRSF14/HAVCR2/PDCD1LG2/PTPN6/PRNP/TYROBP/BTN2A2/LST1/HLA-G/VSIG4/IDO1/LGALS9/VSIR/TNFRSF13B/FOXP3/CCL8/CD274/CTLA4/IL2/INPP5D/IL10/FCGR2B/CD300A/PLA2G2D/LILRB2/MNDA/CD80/LILRB1/BTK/SPN	32
BP	GO:0045621	positive regulation of lymphocyte differentiation	35/1228	94/18670	4.64473e-18	2.24214e-16	1.765e-16	MYB/CD86/IFNG/IL2RA/IL7/BTN2A2/IL15/TESPA1/HLA-G/RASGRP1/LGALS9/VSIR/CD74/ZAP70/SASH3/FOXP3/SOCS1/IL12RB1/FLT3LG/TOX/CD27/TNFSF4/IL2/NLRP3/CCL19/INPP5D/IL7R/IL12B/PIK3R6/LILRB2/LILRB4/CD80/PTPRC/BTK/NCKAP1L	35
BP	GO:0072676	lymphocyte migration	38/1228	111/18670	4.91204e-18	2.34981e-16	1.84976e-16	CRKL/CXCL13/CCL4/TNFRSF14/AIF1/TNFSF14/ICAM1/MYO1G/CCL23/WASL/ZAP70/TBX21/CXCL10/CXCR3/CXCL11/CCL3L1/CCL8/CD200R1/CCL18/STK10/CCR6/ITGA4/PIK3CD/KLRK1/CCL5/ITGB7/CCL13/KLRC4-KLRK1/CCL3/CCL19/XCL2/RIPOR2/GPR183/DOCK8/PIK3CG/CCR7/CCR2/SPN	38
BP	GO:0002286	T cell activation involved in immune response	37/1228	106/18670	6.41375e-18	3.0139e-16	2.37252e-16	MYB/CD86/IFNG/IL27/IL18R1/HAVCR2/IFNB1/CLEC4D/ICAM1/ITGAL/IFNL1/LGALS9/LY9/FOXP3/SLAMF6/TBX21/JAK3/BATF/IL12RB1/TNFSF4/IL2/NLRP3/CLEC4E/CCL19/FCGR2B/GPR183/IL12B/HLA-DMB/EOMES/FCER1G/IRF4/CD80/FGL2/LILRB1/APBB1IP/LCP1/SPN	37
BP	GO:0002456	T cell mediated immunity	37/1228	106/18670	6.41375e-18	3.0139e-16	2.37252e-16	BTN3A2/MICB/IL18R1/IFNB1/HLA-A/ICAM1/MYO1G/CD1B/HLA-G/TNFRSF1B/CD8A/PRF1/SASH3/FOXP3/FAM49B/TBX21/RSAD2/HLA-B/B2M/IL12RB1/WAS/HLA-F/RFTN1/HLA-C/BTN3A3/IL18RAP/GZMM/HLA-E/TNFSF4/P2RX7/NLRP3/IL7R/FCGR2B/IL12B/CCR2/LILRB1/PTPRC	37
BP	GO:0002700	regulation of production of molecular mediator of immune response	42/1228	139/18670	1.64463e-17	7.6605e-16	6.0303e-16	CD160/DDX1/BST2/IL18R1/TNFRSF14/IFNB1/FCRL3/KIR2DL4/HLA-G/TNFRSF1B/TNFRSF4/CD96/CD74/TLR4/DDX58/SASH3/FOXP3/TBX21/JAK3/RSAD2/STX4/B2M/HLA-F/CD40/HLA-E/TNFSF4/IL2/NLRP3/DDX21/MZB1/IL10/FCGR2B/CD22/CD244/CD40LG/FCER1G/CD226/CCR2/LILRB1/PTPRC/BTK/CD28	42
BP	GO:1903038	negative regulation of leukocyte cell-cell adhesion	40/1228	129/18670	3.50883e-17	1.62016e-15	1.27538e-15	CD86/IL2RA/TNFRSF14/HAVCR2/PDCD1LG2/IFNB1/PTPN6/PRNP/BTN2A2/HLA-G/VSIG4/IRF1/IFNL1/IDO1/LGALS9/VSIR/CD74/TNFAIP8L2/FOXP3/SOCS1/TBX21/JAK3/TIGIT/CD274/CTLA4/TNFSF4/IL2/LAG3/IL10/RIPOR2/FCGR2B/PTPN22/CD300A/PLA2G2D/LAX1/LILRB2/CD80/FGL2/LILRB1/SPN	40
BP	GO:0071706	tumor necrosis factor superfamily cytokine production	46/1228	168/18670	3.54397e-17	1.62228e-15	1.27705e-15	CD86/IFNG/NLRC3/HAVCR2/GPR18/PTPN6/TYROBP/PTPN11/CLEC7A/RASGRP1/LGALS9/VSIR/LILRA2/TLR4/DDX58/SASH3/ACP5/FOXP3/GHRL/TMEM106A/LILRA5/SLAMF1/JAK2/TREM2/TNFRSF8/CD274/IFIH1/CD2/HLA-E/PTPRJ/CCL3/CCL19/LILRA4/CD14/IL10/PTPN22/IL12B/LY96/CD33/FCER1G/CLEC4A/CCR2/CYBB/LILRB1/PTPRC/SPN	46
BP	GO:1903555	regulation of tumor necrosis factor superfamily cytokine production	45/1228	163/18670	5.54165e-17	2.51506e-15	1.97984e-15	CD86/IFNG/NLRC3/HAVCR2/GPR18/PTPN6/TYROBP/PTPN11/CLEC7A/RASGRP1/LGALS9/VSIR/LILRA2/TLR4/DDX58/SASH3/ACP5/FOXP3/GHRL/LILRA5/SLAMF1/JAK2/TREM2/TNFRSF8/CD274/IFIH1/CD2/HLA-E/PTPRJ/CCL3/CCL19/LILRA4/CD14/IL10/PTPN22/IL12B/LY96/CD33/FCER1G/CLEC4A/CCR2/CYBB/LILRB1/PTPRC/SPN	45
BP	GO:0046632	alpha-beta T cell differentiation	35/1228	101/18670	6.54283e-17	2.94427e-15	2.31771e-15	MYB/CD86/IFNG/IL27/IL18R1/GPR18/IRF1/LGALS9/LY9/ZAP70/SASH3/ZNF683/FOXP3/SOCS1/SLAMF6/TBX21/JAK3/BATF/RSAD2/IL12RB1/FUT7/TNFSF4/IL2/NLRP3/CCL19/GPR183/IL12B/PLA2G2D/TNFSF8/EOMES/IRF4/CD80/ITK/SPN/NCKAP1L	35
BP	GO:0050708	regulation of protein secretion	83/1228	472/18670	1.14166e-16	5.09432e-15	4.01022e-15	CYP51A1/RFX3/MMP12/FCN1/SLC2A1/CHUK/PPARD/IFNG/CD160/PANX1/CASP1/CRTAM/CD38/IL26/TNFRSF14/HAVCR2/AIF1/IL1A/RAB11FIP5/SERPINB1/PTPN11/BTN2A2/GAPDH/ITPR3/DNM1L/EGFR/RASGRP1/FFAR4/TNFRSF1B/LGALS9/FERMT1/TNFRSF4/LILRA2/GSDMD/TCIRG1/TLR4/DDX58/FOXP3/SOCS1/PML/RSAD2/STX4/GHRL/LILRA5/GBP1/AIM2/NR1H3/JAK2/TREM2/CD40/CD200R1/CD274/IFIH1/CLEC6A/CD2/HLA-E/CARD16/APOE/TNFSF4/P2RX7/IL2/CCL5/NLRP3/FGR/CCL3/CLE…	83
BP	GO:0002440	production of molecular mediator of immune response	61/1228	286/18670	1.49103e-16	6.5978e-15	5.19375e-15	CD160/DDX1/PMS2/BST2/IL18R1/TNFRSF14/IFNB1/TMIGD2/VPREB3/FCRL3/KIR2DL4/HLA-G/TNFRSF1B/TNFRSF4/AICDA/CD96/CD74/TCIRG1/TLR4/DDX58/SASH3/FOXP3/TNFSF13B/TBX21/JAK3/BATF/RSAD2/STX4/GAPT/B2M/CARD11/HLA-F/CD40/IL18RAP/CCR6/SAMHD1/HLA-E/TNFSF4/IL2/NLRP3/POU2F2/DDX21/MZB1/IL10/HLA-DQB1/IL7R/FCGR2B/IL12B/CD22/CD244/CD40LG/LAX1/ITM2A/FCER1G/CD226/CCR2/FGL2/LILRB1/PTPRC/BTK/CD28	61
BP	GO:0032640	tumor necrosis factor production	44/1228	163/18670	3.08669e-16	1.35457e-14	1.06631e-14	IFNG/NLRC3/HAVCR2/GPR18/PTPN6/TYROBP/PTPN11/CLEC7A/RASGRP1/LGALS9/VSIR/LILRA2/TLR4/DDX58/SASH3/ACP5/FOXP3/GHRL/TMEM106A/LILRA5/SLAMF1/JAK2/TREM2/TNFRSF8/IFIH1/CD2/HLA-E/PTPRJ/CCL3/CCL19/LILRA4/CD14/IL10/PTPN22/IL12B/LY96/CD33/FCER1G/CLEC4A/CCR2/CYBB/LILRB1/PTPRC/SPN	44
BP	GO:0002824	positive regulation of adaptive immune response based on somatic recombination of immune receptors built from immunoglobulin superfamily domains	34/1228	100/18670	3.54105e-16	1.54123e-14	1.21324e-14	IL18R1/HLA-A/CD1B/HLA-G/SASH3/FOXP3/FAM49B/TNFSF13B/TBX21/RSAD2/HLA-B/LTA/B2M/IL12RB1/HLA-F/HLA-C/CD40/CD274/FCER2/HLA-E/TNFSF4/P2RX7/IL2/NLRP3/CCL19/IL12B/FCER1G/CD226/CCR2/CD4/CD80/PTPRC/BTK/CD28	34
BP	GO:0002791	regulation of peptide secretion	85/1228	500/18670	3.89772e-16	1.68267e-14	1.32459e-14	CYP51A1/RFX3/MMP12/FCN1/SLC2A1/CHUK/PPARD/IFNG/CD160/PANX1/CASP1/CRTAM/CD38/IL26/TNFRSF14/HAVCR2/S100A8/AIF1/IL1A/RAB11FIP5/SERPINB1/PTPN11/BTN2A2/GAPDH/ITPR3/DNM1L/EGFR/RASGRP1/FFAR4/TNFRSF1B/LGALS9/FERMT1/TNFRSF4/LILRA2/GSDMD/CD74/TCIRG1/TLR4/DDX58/FOXP3/SOCS1/PML/RSAD2/STX4/GHRL/LILRA5/GBP1/AIM2/NR1H3/JAK2/TREM2/CD40/CD200R1/CD274/IFIH1/CLEC6A/CD2/HLA-E/CARD16/APOE/TNFSF4/P2RX7/IL2/CCL5/NLRP3/…	85
BP	GO:1903708	positive regulation of hemopoiesis	47/1228	185/18670	3.99561e-16	1.71102e-14	1.34691e-14	MYB/CD86/IFNG/IL2RA/TYROBP/IL7/BTN2A2/IL15/ETS1/TESPA1/HLA-G/RASGRP1/LGALS9/KLF10/VSIR/CD74/ZAP70/SASH3/HCLS1/FOXP3/SOCS1/CSF1/STAT1/IL12RB1/FLT3LG/CD101/TOX/CD27/TREM2/TNFSF4/IL2/NLRP3/CCL19/INPP5D/IL7R/IL12B/ISG15/PIK3R6/CCR1/LILRB2/LILRB4/CD4/CD80/PTPRC/BTK/EVI2B/NCKAP1L	47
BP	GO:0002292	T cell differentiation involved in immune response	28/1228	68/18670	4.61656e-16	1.96111e-14	1.54378e-14	MYB/CD86/IFNG/IL27/IL18R1/CLEC4D/IFNL1/LGALS9/LY9/FOXP3/SLAMF6/TBX21/JAK3/BATF/IL12RB1/TNFSF4/IL2/NLRP3/CLEC4E/CCL19/GPR183/IL12B/EOMES/FCER1G/IRF4/CD80/FGL2/SPN	28
BP	GO:0032655	regulation of interleukin-12 production	25/1228	54/18670	5.91014e-16	2.4907e-14	1.96067e-14	NFKB1/IFNG/LTB/CLEC7A/HLA-G/IRF1/IDO1/LGALS9/TLR4/ACP5/JAK3/LILRA5/TIGIT/SLAMF1/CD40/TNFSF4/CCL19/IL10/IL12B/CD40LG/CCR7/CMKLR1/TLR8/LILRB1/IRF8	25
BP	GO:0007204	positive regulation of cytosolic calcium ion concentration	64/1228	319/18670	6.25529e-16	2.6154e-14	2.05883e-14	CXCL13/GSTO1/ABL2/CD38/GPR65/CCRL2/GPR18/FYN/PTPN6/PRNP/FASLG/RAMP3/GNA15/ERO1A/ADM/S1PR4/ITPR3/DIAPH1/TRPM2/CD19/CAV1/CCR5/CXCR4/LCK/PTGDR/CD52/PML/CXCR6/GPR55/CXCL10/GHRL/FPR1/CXCR3/P2RX5/CXCL11/XCR1/CORO1A/JAK2/CLIC2/SLC8A1/CCR6/P2RX7/IL2/CCL3/CCL19/CXCR5/MCOLN2/MS4A1/CCR4/PIK3CG/CCR8/C3AR1/CCR7/CMKLR1/GPR174/CCR1/P2RY8/PLCB2/FPR3/CCR2/CXCL9/CD4/PTPRC/P2RY10	64
BP	GO:0050715	positive regulation of cytokine secretion	40/1228	139/18670	6.30905e-16	2.61727e-14	2.0603e-14	MMP12/FCN1/CHUK/IFNG/CD160/PANX1/CASP1/CRTAM/IL26/TNFRSF14/HAVCR2/AIF1/IL1A/GAPDH/RASGRP1/LGALS9/FERMT1/LILRA2/GSDMD/TLR4/DDX58/LILRA5/AIM2/CD274/IFIH1/CLEC6A/CD2/P2RX7/NLRP3/FGR/CCL3/CLEC4E/CCL19/CD14/IL10/PTPN22/CD244/CLEC9A/CSF1R/TLR8	40
BP	GO:0002698	negative regulation of immune effector process	37/1228	120/18670	6.60293e-16	2.71795e-14	2.13955e-14	SERPINB9/MICB/IL2RA/DHX58/BST2/HAVCR2/IFNB1/A2M/CR1/SERPING1/PTPN6/FCRL3/KIR2DL4/HLA-G/VSIG4/IFNL1/LGALS9/CD96/FOXP3/TBX21/JAK3/SERPINB4/HLA-F/HLA-E/TNFSF4/IL2/IL10/IL7R/FCGR2B/CD22/CD300A/CCR2/FGL2/SLAMF8/LILRB1/CD84/PTPRC	37
BP	GO:0043900	regulation of multi-organism process	74/1228	405/18670	6.66663e-16	2.72306e-14	2.14358e-14	AGO2/MMP12/MICB/FCN1/OPTN/CCL4/IFNG/IFIT1/IL27/OAS1/IL2RA/PARP9/DHX58/BST2/HAVCR2/OAS3/DDX60/IFNB1/KRT6A/DTX3L/PARP10/IFIT5/IFITM1/IL15/CLEC7A/SMC3/GAPDH/HERC5/TRIM14/CAV1/LGALS9/IFITM3/AICDA/LILRA2/CD74/CXCR4/LAMP3/PRF1/INTS13/DDX58/OASL/PML/RSAD2/TRIM21/APOBEC3G/SRPK2/MX1/STAT1/IL12RB1/AIM2/APOBEC3H/CCL8/ISG20/TSPAN32/CAV2/APOBEC3D/FCER2/CARD16/APOE/P2RX7/CCL5/CCL3/IFI27/IL12B/ARHGDIB/ISG15/LY9…	74
BP	GO:0032680	regulation of tumor necrosis factor production	43/1228	160/18670	8.00818e-16	3.24606e-14	2.55528e-14	IFNG/NLRC3/HAVCR2/GPR18/PTPN6/TYROBP/PTPN11/CLEC7A/RASGRP1/LGALS9/VSIR/LILRA2/TLR4/DDX58/SASH3/ACP5/FOXP3/GHRL/LILRA5/SLAMF1/JAK2/TREM2/TNFRSF8/IFIH1/CD2/HLA-E/PTPRJ/CCL3/CCL19/LILRA4/CD14/IL10/PTPN22/IL12B/LY96/CD33/FCER1G/CLEC4A/CCR2/CYBB/LILRB1/PTPRC/SPN	43
BP	GO:0045066	regulatory T cell differentiation	20/1228	34/18670	1.13425e-15	4.56277e-14	3.59179e-14	IFNG/IL2RA/CR1/BTN2A2/HLA-G/IRF1/LGALS9/VSIR/FOXP3/SOCS1/FUT7/CTLA4/TNFSF4/IL2/NFATC2/LAG3/PLA2G2D/LILRB2/LILRB4/CD28	20
BP	GO:0035710	CD4-positive, alpha-beta T cell activation	32/1228	92/18670	1.23988e-15	4.95018e-14	3.89675e-14	MYB/CD86/IFNG/IL27/CD160/IL18R1/LGALS9/VSIR/LY9/TCIRG1/SASH3/FOXP3/SOCS1/SLAMF6/TBX21/JAK3/BATF/RSAD2/IL12RB1/FUT7/CD274/TNFSF4/IL2/NLRP3/CCL19/GPR183/IL12B/PLA2G2D/IRF4/CD80/SPN/NCKAP1L	32
BP	GO:0032615	interleukin-12 production	25/1228	56/18670	1.72237e-15	6.82519e-14	5.37275e-14	NFKB1/IFNG/LTB/CLEC7A/HLA-G/IRF1/IDO1/LGALS9/TLR4/ACP5/JAK3/LILRA5/TIGIT/SLAMF1/CD40/TNFSF4/CCL19/IL10/IL12B/CD40LG/CCR7/CMKLR1/TLR8/LILRB1/IRF8	25
BP	GO:0002821	positive regulation of adaptive immune response	34/1228	105/18670	1.90494e-15	7.49275e-14	5.89825e-14	IL18R1/HLA-A/CD1B/HLA-G/SASH3/FOXP3/FAM49B/TNFSF13B/TBX21/RSAD2/HLA-B/LTA/B2M/IL12RB1/HLA-F/HLA-C/CD40/CD274/FCER2/HLA-E/TNFSF4/P2RX7/IL2/NLRP3/CCL19/IL12B/FCER1G/CD226/CCR2/CD4/CD80/PTPRC/BTK/CD28	34
BP	GO:0018108	peptidyl-tyrosine phosphorylation	68/1228	363/18670	2.86261e-15	1.11768e-13	8.79831e-14	MET/EPHA2/TXK/IFNG/NCAPG2/SLA/PARP9/ABL2/MATK/YES1/PTK6/TNFRSF14/FYN/PTPN6/PRNP/SH2B3/MVP/ENPP2/ICAM1/PTPN11/IL7/IL15/PARP14/TGFA/IQGAP1/EGFR/STAP1/NCF1/IFNL1/CAV1/MELK/CD74/ABI1/LCK/ZAP70/HCLS1/SOCS1/SNX6/JAK3/PECAM1/GHRL/LILRA5/CD3E/JAK2/TREM2/CD40/MAP2K1/IL2/HCK/IL21/CCL5/FGR/PTPRJ/BLK/IL12B/CD300A/FCGR1A/CASS4/FLT3/CSF1R/TNFRSF1A/ITGB2/CD4/CD80/ITK/SAMSN1/PTPRC/BTK	68
BP	GO:0045582	positive regulation of T cell differentiation	30/1228	83/18670	2.89054e-15	1.12035e-13	8.81932e-14	MYB/CD86/IFNG/IL2RA/IL7/BTN2A2/TESPA1/HLA-G/RASGRP1/LGALS9/VSIR/CD74/ZAP70/SASH3/FOXP3/SOCS1/IL12RB1/CD27/TNFSF4/IL2/NLRP3/CCL19/IL7R/IL12B/PIK3R6/LILRB2/LILRB4/CD80/PTPRC/NCKAP1L	30
BP	GO:0042108	positive regulation of cytokine biosynthetic process	27/1228	67/18670	2.95564e-15	1.13728e-13	8.9526e-14	CD86/IFNG/IL27/LTB/EBI3/TYROBP/IL1A/CLEC7A/IRF1/CD74/TLR4/CD3E/CARD11/JAK2/TNFRSF8/IL21/IL12B/TLR7/TLR8/IRF4/CCR2/CD4/CD80/CYBB/PTPRC/SPN/CD28	27
BP	GO:0055074	calcium ion homeostasis	80/1228	471/18670	3.12898e-15	1.19532e-13	9.40946e-14	TRIM24/CXCL13/VDR/GSTO1/ABL2/CYP27B1/CD38/SNX10/GPR65/CCRL2/GPR18/FYN/PTPN6/PRNP/FASLG/RAMP3/GNA15/ERO1A/ADM/S1PR4/CCL23/ITPR3/DIAPH1/TRPM2/CD19/CAV1/ATP2A3/ATP2A2/CCR5/CXCR4/TCIRG1/LCK/ANXA6/PTGDR/CD52/PML/CXCR6/GPR55/CXCL10/GHRL/FPR1/CXCR3/P2RX5/CXCL11/XCR1/CORO1A/JAK2/CCL8/CD40/CLIC2/SLC8A1/CCR6/APOE/P2RX7/IL2/CCL5/P2RX1/CCL13/CCL3/CCL19/CXCR5/MCOLN2/MS4A1/CCR4/PIK3CG/CCR8/C3AR1/CCR7/CMKLR1/GP…	80
BP	GO:0002718	regulation of cytokine production involved in immune response	30/1228	84/18670	4.21711e-15	1.59949e-13	1.25911e-13	CD160/DDX1/BST2/IL18R1/TNFRSF14/IFNB1/KIR2DL4/HLA-G/TNFRSF1B/CD96/CD74/TLR4/DDX58/SASH3/FOXP3/TBX21/JAK3/RSAD2/B2M/HLA-F/HLA-E/TNFSF4/NLRP3/DDX21/IL10/FCER1G/CD226/CCR2/LILRB1/BTK	30
BP	GO:0018212	peptidyl-tyrosine modification	68/1228	366/18670	4.38408e-15	1.65102e-13	1.29968e-13	MET/EPHA2/TXK/IFNG/NCAPG2/SLA/PARP9/ABL2/MATK/YES1/PTK6/TNFRSF14/FYN/PTPN6/PRNP/SH2B3/MVP/ENPP2/ICAM1/PTPN11/IL7/IL15/PARP14/TGFA/IQGAP1/EGFR/STAP1/NCF1/IFNL1/CAV1/MELK/CD74/ABI1/LCK/ZAP70/HCLS1/SOCS1/SNX6/JAK3/PECAM1/GHRL/LILRA5/CD3E/JAK2/TREM2/CD40/MAP2K1/IL2/HCK/IL21/CCL5/FGR/PTPRJ/BLK/IL12B/CD300A/FCGR1A/CASS4/FLT3/CSF1R/TNFRSF1A/ITGB2/CD4/CD80/ITK/SAMSN1/PTPRC/BTK	68
BP	GO:0042035	regulation of cytokine biosynthetic process	35/1228	114/18670	4.66104e-15	1.74297e-13	1.37205e-13	NFKB1/CD86/IFNG/IL27/LTB/EBI3/TYROBP/IL1A/CLEC7A/IRF1/NMI/CD74/TLR4/FOXP3/GHRL/CD3E/CARD11/JAK2/TNFRSF8/IL21/LAG3/INPP5D/IL10/IL12B/TLR7/TLR8/IRF4/CCR2/CD4/CD80/CYBB/LILRB1/PTPRC/SPN/CD28	35
BP	GO:0002704	negative regulation of leukocyte mediated immunity	23/1228	49/18670	5.96841e-15	2.21624e-13	1.74461e-13	SERPINB9/BST2/HAVCR2/IFNB1/CR1/PTPN6/KIR2DL4/HLA-G/LGALS9/CD96/FOXP3/TBX21/JAK3/SERPINB4/HLA-F/HLA-E/IL7R/FCGR2B/CD300A/CCR2/LILRB1/CD84/PTPRC	23
BP	GO:0043367	CD4-positive, alpha-beta T cell differentiation	28/1228	74/18670	6.21641e-15	2.2923e-13	1.80449e-13	MYB/CD86/IFNG/IL27/IL18R1/LGALS9/LY9/SASH3/FOXP3/SOCS1/SLAMF6/TBX21/JAK3/BATF/RSAD2/IL12RB1/FUT7/TNFSF4/IL2/NLRP3/CCL19/GPR183/IL12B/PLA2G2D/IRF4/CD80/SPN/NCKAP1L	28
BP	GO:1990868	response to chemokine	32/1228	97/18670	7.01852e-15	2.55263e-13	2.00941e-13	CXCL13/CCL4/CCRL2/SH2B3/CCL23/CCR5/CXCR4/CXCR6/CXCL10/CXCR3/CXCL11/XCR1/CCL3L1/CCL8/TREM2/CCL18/CCR6/CCL5/CCL13/CCL3/CCL19/XCL2/CXCR5/RIPOR2/DOCK8/CCR4/CCR8/CCR7/CMKLR1/CCR1/CCR2/CXCL9	32
BP	GO:1990869	cellular response to chemokine	32/1228	97/18670	7.01852e-15	2.55263e-13	2.00941e-13	CXCL13/CCL4/CCRL2/SH2B3/CCL23/CCR5/CXCR4/CXCR6/CXCL10/CXCR3/CXCL11/XCR1/CCL3L1/CCL8/TREM2/CCL18/CCR6/CCL5/CCL13/CCL3/CCL19/XCL2/CXCR5/RIPOR2/DOCK8/CCR4/CCR8/CCR7/CMKLR1/CCR1/CCR2/CXCL9	32
BP	GO:0042089	cytokine biosynthetic process	36/1228	123/18670	1.00432e-14	3.62785e-13	2.85582e-13	NFKB1/CD86/IFNG/IL27/LTB/EBI3/TYROBP/IL1A/CLEC7A/IRF7/IRF1/NMI/CD74/TLR4/FOXP3/GHRL/CD3E/CARD11/JAK2/TNFRSF8/IL21/LAG3/INPP5D/IL10/IL12B/TLR7/TLR8/IRF4/CCR2/CD4/CD80/CYBB/LILRB1/PTPRC/SPN/CD28	36
BP	GO:0002717	positive regulation of natural killer cell mediated immunity	19/1228	33/18670	1.03102e-14	3.69912e-13	2.91193e-13	MICB/CD160/CRTAM/KIR2DL4/HLA-G/RASGRP1/SH2D1A/SLAMF6/HLA-F/IL18RAP/HLA-E/KLRK1/IL21/VAV1/KLRC4-KLRK1/LAG3/NCR3/IL12B/CD226	19
BP	GO:0002709	regulation of T cell mediated immunity	27/1228	70/18670	1.08192e-14	3.85569e-13	3.03517e-13	IL18R1/IFNB1/HLA-A/CD1B/HLA-G/TNFRSF1B/SASH3/FOXP3/FAM49B/TBX21/RSAD2/HLA-B/B2M/IL12RB1/WAS/HLA-F/HLA-C/HLA-E/TNFSF4/P2RX7/NLRP3/IL7R/FCGR2B/IL12B/CCR2/LILRB1/PTPRC	27
BP	GO:0050854	regulation of antigen receptor-mediated signaling pathway	26/1228	65/18670	1.19595e-14	4.23366e-13	3.33271e-13	CD160/PRKD2/PTPN6/TRAT1/PRNP/BTN2A2/FCRL3/CD19/TESPA1/STAP1/LCK/GBP1/UBASH3A/PTPRJ/FCGR2B/PTPN22/BLK/CD22/CD300A/NFAM1/LPXN/CCR7/CD226/LILRB4/PRKCB/PTPRC	26
BP	GO:0042107	cytokine metabolic process	36/1228	124/18670	1.32714e-14	4.66695e-13	3.67379e-13	NFKB1/CD86/IFNG/IL27/LTB/EBI3/TYROBP/IL1A/CLEC7A/IRF7/IRF1/NMI/CD74/TLR4/FOXP3/GHRL/CD3E/CARD11/JAK2/TNFRSF8/IL21/LAG3/INPP5D/IL10/IL12B/TLR7/TLR8/IRF4/CCR2/CD4/CD80/CYBB/LILRB1/PTPRC/SPN/CD28	36
BP	GO:0030183	B cell differentiation	37/1228	131/18670	1.49662e-14	5.2249e-13	4.11301e-13	LRRC8A/ITFG2/IFNB1/PTPN6/IL7/FCRL3/CD19/ITGB1/KLF6/AICDA/TCIRG1/CD79B/JAK3/LYL1/CARD11/CD27/ITGA4/POU2F2/VCAM1/PTPRJ/INPP5D/IL10/IKZF3/FCGR2B/GPR183/CD79A/DOCK10/NFAM1/FLT3/CD40LG/MS4A1/MFNG/ITM2A/SLAMF8/PTPRC/BTK/NCKAP1L	37
BP	GO:1990266	neutrophil migration	35/1228	118/18670	1.50548e-14	5.2249e-13	4.11301e-13	CXCL13/CCL4/S100A8/CSF3R/JAML/RAC2/CCL23/PDE4B/CD74/S100A9/MPP1/CXCL10/PECAM1/CXCL11/CCL3L1/CCL8/CCL18/PIK3CD/CCL5/CCL13/VAV1/CCL3/CCL19/XCL2/RIPOR2/PREX1/MCOLN2/PIK3CG/C3AR1/CCR7/FCER1G/ITGB2/CXCL9/SLAMF8/NCKAP1L	35
BP	GO:0097529	myeloid leukocyte migration	48/1228	210/18670	1.63436e-14	5.63537e-13	4.43613e-13	SERPINE1/CXCL13/CCL4/S100A8/CSF3R/JAML/AIF1/RAC2/ANO6/CCL23/PDE4B/STAP1/CD74/S100A9/MPP1/CXCL10/PECAM1/CSF1/CXCL11/P2RY12/CCL3L1/CCL8/TREM2/CD200R1/CCL18/PIK3CD/CCL5/CCL13/VAV1/CCL3/CCL19/XCL2/RIPOR2/PREX1/CD300A/MCOLN2/PLA2G7/PIK3CG/C3AR1/CCR7/CMKLR1/FCER1G/CCR1/ITGB2/CCR2/CXCL9/SLAMF8/NCKAP1L	48
BP	GO:0070098	chemokine-mediated signaling pathway	30/1228	88/18670	1.79346e-14	6.14405e-13	4.83656e-13	CXCL13/CCL4/CCRL2/SH2B3/CCL23/CCR5/CXCR4/CXCR6/CXCL10/CXCR3/CXCL11/XCR1/CCL3L1/CCL8/TREM2/CCL18/CCR6/CCL5/CCL13/CCL3/CCL19/XCL2/CXCR5/CCR4/CCR8/CCR7/CMKLR1/CCR1/CCR2/CXCL9	30
BP	GO:0006874	cellular calcium ion homeostasis	77/1228	458/18670	1.85137e-14	6.30179e-13	4.96073e-13	CXCL13/VDR/GSTO1/ABL2/CD38/GPR65/CCRL2/GPR18/FYN/PTPN6/PRNP/FASLG/RAMP3/GNA15/ERO1A/ADM/S1PR4/CCL23/ITPR3/DIAPH1/TRPM2/CD19/CAV1/ATP2A3/ATP2A2/CCR5/CXCR4/TCIRG1/LCK/ANXA6/PTGDR/CD52/PML/CXCR6/GPR55/CXCL10/GHRL/FPR1/CXCR3/P2RX5/CXCL11/XCR1/CORO1A/JAK2/CCL8/CD40/CLIC2/SLC8A1/CCR6/APOE/P2RX7/IL2/CCL5/P2RX1/CCL13/CCL3/CCL19/CXCR5/MCOLN2/MS4A1/CCR4/PIK3CG/CCR8/C3AR1/CCR7/CMKLR1/GPR174/CCR1/P2RY8/PLCB2…	77
BP	GO:0022408	negative regulation of cell-cell adhesion	44/1228	181/18670	1.95808e-14	6.62254e-13	5.21322e-13	CD86/IL2RA/TNFRSF14/HAVCR2/PDCD1LG2/IFNB1/PTPN6/PRNP/SH2B3/BTN2A2/HLA-G/VSIG4/IRF1/IFNL1/IDO1/LGALS9/VSIR/CD74/TNFAIP8L2/FOXP3/SOCS1/TBX21/JAK3/TIGIT/JAK2/GTPBP4/CD274/CTLA4/TNFSF4/IL2/LAG3/IL10/RIPOR2/FCGR2B/PTPN22/CD300A/PLA2G2D/AKNA/LAX1/LILRB2/CD80/FGL2/LILRB1/SPN	44
BP	GO:0006909	phagocytosis	67/1228	369/18670	2.23691e-14	7.51772e-13	5.9179e-13	CEACAM4/FCN1/ARHGAP25/MET/ACTR2/ARPC3/IFNG/YES1/C2/MAPK1/FYN/TYROBP/AIF1/ACTR3/MYO1G/ITGAL/IL15/CLEC7A/IL2RG/ANO6/ITGB1/STAP1/NCF4/WASL/NCKAP1/ABI1/CD247/TLR4/IL15RA/CD3G/PLD4/PECAM1/RAB39A/WAS/CORO1A/NR1H3/SLAMF1/TREM2/SIRPG/MSR1/P2RX7/HCK/ITGAM/IGLL5/FGR/VAV1/PTPRJ/SIRPB1/CD14/FCGR2A/MYO7A/FCGR2B/CD300A/FCGR3A/ELMO1/WIPF1/FCGR1A/BIN2/FCER1G/IL2RB/CD300LF/ITGB2/ICAM3/IRF8/PTPRC/DOCK2/NCKAP1L	67
BP	GO:0045058	T cell selection	22/1228	47/18670	2.50618e-14	8.3697e-13	6.58858e-13	IL15/LY9/CD74/ZAP70/FOXP3/CD3G/SLAMF6/TBX21/BATF/IL12RB1/CD3E/CARD11/CD3D/IL12B/THEMIS/CCR7/IRF4/CD4/PTPRC/SPN/DOCK2/CD28	22
BP	GO:0097530	granulocyte migration	38/1228	141/18670	3.47291e-14	1.15257e-12	9.07297e-13	CXCL13/CCL4/S100A8/CSF3R/JAML/RAC2/CCL23/PDE4B/CD74/S100A9/MPP1/CXCL10/PECAM1/CSF1/CXCL11/CCL3L1/CCL8/CCL18/PIK3CD/CCL5/CCL13/VAV1/CCL3/CCL19/XCL2/RIPOR2/PREX1/CD300A/MCOLN2/PIK3CG/C3AR1/CCR7/CMKLR1/FCER1G/ITGB2/CXCL9/SLAMF8/NCKAP1L	38
BP	GO:0002367	cytokine production involved in immune response	32/1228	102/18670	3.50444e-14	1.15581e-12	9.09848e-13	CD160/DDX1/BST2/IL18R1/TNFRSF14/IFNB1/KIR2DL4/HLA-G/TNFRSF1B/CD96/CD74/TLR4/DDX58/SASH3/FOXP3/TBX21/JAK3/RSAD2/B2M/HLA-F/IL18RAP/HLA-E/TNFSF4/NLRP3/DDX21/IL10/IL12B/FCER1G/CD226/CCR2/LILRB1/BTK	32
BP	GO:0034612	response to tumor necrosis factor	60/1228	312/18670	3.78401e-14	1.24032e-12	9.76369e-13	NFKB1/MAP3K14/TCL1A/CHUK/LIMS1/CCL4/PSMA5/CASP1/SGMS1/LTB/PSMB7/TNFRSF14/HAMP/MAPK1/TAX1BP1/TNFSF14/ICAM1/UBD/CCL23/TNFRSF1B/TNFRSF4/TNFRSF13B/GBP2/TNFSF13B/PSMA4/PSMB8/PSME1/LTA/TNFSF12/STAT1/GBP1/AIM2/CD27/CCL3L1/YBX3/JAK2/CCL8/CD40/CCL18/TNFRSF8/NUB1/PSMA8/CARD16/TNFSF4/PSME2/CCL5/CCL13/VCAM1/PSMB10/CCL3/CCL19/PSMB9/XCL2/CD14/TNFRSF17/TRAF1/CD40LG/TNFSF8/TNFRSF1A/TNFRSF9	60
BP	GO:0042590	antigen processing and presentation of exogenous peptide antigen via MHC class I	28/1228	79/18670	4.32977e-14	1.4105e-12	1.11033e-12	FCGR1B/CHUK/PSMA5/PSMB7/HLA-A/NCF4/HLA-G/NCF1/TAPBP/IFI30/PSMA4/PSMB8/PSME1/HLA-B/B2M/HLA-F/HLA-C/TAP2/TAP1/PSMA8/HLA-E/PSME2/PSMB10/PSMB9/FCGR1A/FCER1G/CLEC4A/CYBB	28
BP	GO:0051480	regulation of cytosolic calcium ion concentration	65/1228	357/18670	4.81779e-14	1.55991e-12	1.22795e-12	CXCL13/GSTO1/ABL2/CD38/GPR65/CCRL2/GPR18/FYN/PTPN6/PRNP/FASLG/RAMP3/GNA15/ERO1A/ADM/S1PR4/ITPR3/DIAPH1/TRPM2/CD19/CAV1/CCR5/CXCR4/LCK/PTGDR/CD52/PML/CXCR6/GPR55/CXCL10/GHRL/FPR1/CXCR3/P2RX5/CXCL11/XCR1/CORO1A/JAK2/CLIC2/SLC8A1/CCR6/P2RX7/IL2/P2RX1/CCL3/CCL19/CXCR5/MCOLN2/MS4A1/CCR4/PIK3CG/CCR8/C3AR1/CCR7/CMKLR1/GPR174/CCR1/P2RY8/PLCB2/FPR3/CCR2/CXCL9/CD4/PTPRC/P2RY10	65
BP	GO:0050727	regulation of inflammatory response	79/1228	485/18670	4.87733e-14	1.56961e-12	1.23559e-12	NFKB1/USP18/SERPINE1/PPARD/C1QB/IL2RA/C1S/NLRC3/C1R/S100A8/C2/A2M/CR1/SERPING1/CR1L/CFB/IL15/CLEC7A/C1QA/ETS1/CD19/OSMR/EGFR/STAP1/VSIG4/IDO1/FFAR4/TNFRSF1B/S100A9/TNFAIP8L2/TLR4/ACP5/FOXP3/GPSM3/LTA/GHRL/LILRA5/CD6/CST7/NR1H3/CCL3L1/JAK2/TREM2/CD200R1/CCL18/CFP/HLA-E/APOE/TNFSF4/IL2/HCK/IL21/CCL5/NLRP3/CCL3/CNR2/SUCNR1/IL10/PIK3AP1/FCGR2B/IL12B/TLR10/GBP5/PLA2G7/ABCD2/AKNA/TLR7/PIK3CG/TNFRSF1A/C…	79
BP	GO:0030593	neutrophil chemotaxis	32/1228	104/18670	6.45907e-14	2.06612e-12	1.62644e-12	CXCL13/CCL4/S100A8/CSF3R/JAML/RAC2/CCL23/PDE4B/CD74/S100A9/MPP1/CXCL10/CXCL11/CCL3L1/CCL8/CCL18/PIK3CD/CCL5/CCL13/VAV1/CCL3/CCL19/XCL2/RIPOR2/PREX1/PIK3CG/C3AR1/CCR7/FCER1G/ITGB2/CXCL9/NCKAP1L	32
BP	GO:0038093	Fc receptor signaling pathway	51/1228	241/18670	6.52455e-14	2.07457e-12	1.63309e-12	NFKB1/FCGR1B/ACTR2/ARPC3/CHUK/CUL1/PSMA5/YES1/PSMB7/MAPK1/CLEC4D/FYN/ACTR3/MYO1G/LAT2/WASL/NCKAP1/ABI1/CD247/GRAP2/PSMA4/CD3G/PSMB8/PSME1/CARD11/WAS/CD200R1/PSMA8/PSME2/HCK/NFATC2/FGR/VAV1/PTPRJ/PSMB10/CLEC4E/LAT/PSMB9/LILRA4/FCGR2A/FCGR2B/FCGR3A/ELMO1/WIPF1/FCGR1A/FCER1G/ITK/PTPRC/LCP2/BTK/NCKAP1L	51
BP	GO:0071356	cellular response to tumor necrosis factor	57/1228	291/18670	7.33749e-14	2.31917e-12	1.82564e-12	NFKB1/MAP3K14/TCL1A/CHUK/LIMS1/CCL4/PSMA5/CASP1/SGMS1/LTB/PSMB7/TNFRSF14/HAMP/MAPK1/TAX1BP1/TNFSF14/ICAM1/CCL23/TNFRSF1B/TNFRSF4/TNFRSF13B/GBP2/TNFSF13B/PSMA4/PSMB8/PSME1/LTA/TNFSF12/STAT1/GBP1/AIM2/CD27/CCL3L1/YBX3/JAK2/CCL8/CD40/CCL18/TNFRSF8/PSMA8/CARD16/TNFSF4/PSME2/CCL5/CCL13/VCAM1/PSMB10/CCL3/CCL19/PSMB9/XCL2/TNFRSF17/TRAF1/CD40LG/TNFSF8/TNFRSF1A/TNFRSF9	57
BP	GO:0045824	negative regulation of innate immune response	24/1228	59/18670	8.03312e-14	2.52401e-12	1.98689e-12	SERPINB9/MMP12/NLRC3/DHX58/HAVCR2/A2M/CR1/SERPING1/PARP14/KIR2DL4/HLA-G/VSIG4/LGALS9/NMI/CD96/NLRC5/SERPINB4/HLA-F/NR1H3/TRAFD1/SAMHD1/HLA-E/SLAMF8/LILRB1	24
BP	GO:0002685	regulation of leukocyte migration	45/1228	196/18670	9.14491e-14	2.847e-12	2.24114e-12	CRKL/SERPINE1/CXCL13/CCL4/TNFRSF14/GPR18/AIF1/RAC2/TNFSF14/ICAM1/ANO6/STAP1/LGALS9/WASL/CD74/MPP1/GPSM3/CXCL10/CXCR3/CSF1/P2RY12/CCL8/TREM2/CD200R1/STK10/CCR6/ITGA4/KLRK1/CCL5/KLRC4-KLRK1/CCL3/CCL19/XCL2/RIPOR2/CD300A/DOCK8/PLA2G7/C3AR1/CCR7/CMKLR1/CCR1/CCR2/SLAMF8/SPN/NCKAP1L	45
BP	GO:0045589	regulation of regulatory T cell differentiation	18/1228	32/18670	9.16831e-14	2.847e-12	2.24114e-12	IFNG/IL2RA/CR1/BTN2A2/HLA-G/IRF1/LGALS9/VSIR/FOXP3/SOCS1/CTLA4/TNFSF4/IL2/NFATC2/LAG3/LILRB2/LILRB4/CD28	18
BP	GO:0050714	positive regulation of protein secretion	54/1228	268/18670	1.00504e-13	3.10278e-12	2.44249e-12	MMP12/FCN1/CHUK/PPARD/IFNG/CD160/PANX1/CASP1/CRTAM/CD38/IL26/TNFRSF14/HAVCR2/AIF1/IL1A/GAPDH/DNM1L/EGFR/RASGRP1/LGALS9/FERMT1/TNFRSF4/LILRA2/GSDMD/TLR4/DDX58/STX4/GHRL/LILRA5/AIM2/JAK2/TREM2/CD274/IFIH1/CLEC6A/CD2/HLA-E/TNFSF4/P2RX7/IL2/NLRP3/FGR/CCL3/CLEC4E/CCL19/CD14/IL10/PTPN22/BLK/CD244/CLEC9A/CSF1R/CD33/TLR8	54
BP	GO:0072678	T cell migration	25/1228	65/18670	1.13272e-13	3.47673e-12	2.73686e-12	CRKL/CXCL13/TNFRSF14/AIF1/TNFSF14/ICAM1/MYO1G/ZAP70/CXCL10/CXCR3/CXCL11/CD200R1/CCR6/ITGA4/PIK3CD/CCL5/ITGB7/CCL3/XCL2/RIPOR2/GPR183/DOCK8/PIK3CG/CCR2/SPN	25
BP	GO:0072503	cellular divalent inorganic cation homeostasis	79/1228	493/18670	1.19505e-13	3.64696e-12	2.87086e-12	CXCL13/VDR/GSTO1/ABL2/CD38/S100A8/GPR65/CCRL2/GPR18/FYN/PTPN6/PRNP/FASLG/RAMP3/GNA15/ERO1A/ADM/S1PR4/CCL23/ITPR3/DIAPH1/TRPM2/CD19/CAV1/ATP2A3/ATP2A2/CCR5/S100A9/CXCR4/TCIRG1/LCK/ANXA6/PTGDR/CD52/PML/CXCR6/GPR55/CXCL10/GHRL/FPR1/CXCR3/P2RX5/CXCL11/XCR1/CORO1A/JAK2/CCL8/CD40/CLIC2/SLC8A1/CCR6/APOE/P2RX7/IL2/CCL5/P2RX1/CCL13/CCL3/CCL19/CXCR5/MCOLN2/MS4A1/CCR4/PIK3CG/CCR8/C3AR1/CCR7/CMKLR1/GPR174/CC…	79
BP	GO:0032613	interleukin-10 production	23/1228	55/18670	1.30212e-13	3.95099e-12	3.1102e-12	PDCD1LG2/TYROBP/CLEC7A/IDO1/LGALS9/VSIR/TLR4/SASH3/FOXP3/JAK3/LILRA5/TIGIT/TREM2/CD274/TNFSF4/FCGR2B/IL12B/ISG15/CD40LG/FCER1G/IRF4/LILRB1/CD28	23
BP	GO:1903557	positive regulation of tumor necrosis factor superfamily cytokine production	29/1228	88/18670	1.33227e-13	4.0195e-12	3.16413e-12	CD86/IFNG/HAVCR2/TYROBP/PTPN11/CLEC7A/RASGRP1/LGALS9/LILRA2/TLR4/DDX58/SASH3/LILRA5/JAK2/TNFRSF8/IFIH1/CD2/HLA-E/PTPRJ/CCL3/CCL19/CD14/IL12B/LY96/FCER1G/CCR2/CYBB/PTPRC/SPN	29
BP	GO:0048872	homeostasis of number of cells	51/1228	246/18670	1.52822e-13	4.58466e-12	3.60902e-12	HIPK2/SPI1/NCAPG2/IL2RA/PTBP3/CDK6/SH2B3/TNFSF14/PTPN11/IL7/MEF2C/ETS1/PDE4B/LGALS9/CD74/TNFRSF13B/TCIRG1/SASH3/HCLS1/FOXP3/TNFSF13B/JAK3/GAPT/CSF1/STAT1/B2M/FLT3LG/SIT1/CARD11/TMOD3/CORO1A/JAK2/RASSF2/P2RX7/IL2/PIK3CD/LAT/INPP5D/IL7R/TNFRSF17/GPR183/ISG15/DOCK10/FLT3/CCR4/CCR7/FCER1G/GPR174/CCR2/IKZF1/NCKAP1L	51
BP	GO:0032611	interleukin-1 beta production	31/1228	101/18670	1.71475e-13	5.11536e-12	4.02678e-12	IFNG/PANX1/CASP1/TYROBP/SERPINB1/CLEC7A/LGALS9/LILRA2/GSDMD/TLR4/ACP5/PYHIN1/PML/GHRL/TMEM106A/LILRA5/AIM2/JAK2/TREM2/CARD16/P2RX7/NLRP3/CCL3/SUCNR1/CCL19/NLRC4/GBP5/CD33/CCR7/TLR8/MNDA	31
BP	GO:0050730	regulation of peptidyl-tyrosine phosphorylation	52/1228	256/18670	2.06873e-13	6.13685e-12	4.83089e-12	IFNG/NCAPG2/PARP9/YES1/PTK6/TNFRSF14/FYN/PTPN6/PRNP/SH2B3/MVP/ENPP2/ICAM1/PTPN11/IL7/IL15/PARP14/TGFA/IQGAP1/EGFR/STAP1/NCF1/IFNL1/CAV1/CD74/ABI1/HCLS1/SOCS1/SNX6/PECAM1/GHRL/LILRA5/CD3E/JAK2/TREM2/CD40/IL2/IL21/CCL5/PTPRJ/IL12B/CD300A/FCGR1A/CASS4/FLT3/CSF1R/TNFRSF1A/ITGB2/CD4/CD80/SAMSN1/PTPRC	52
BP	GO:0032612	interleukin-1 production	33/1228	115/18670	2.41541e-13	7.12547e-12	5.60913e-12	IFNG/PANX1/CASP1/HAVCR2/TYROBP/SERPINB1/CLEC7A/LGALS9/LILRA2/GSDMD/TLR4/ACP5/PYHIN1/PML/GHRL/TMEM106A/LILRA5/AIM2/JAK2/TREM2/CARD16/P2RX7/NLRP3/CCL3/SUCNR1/CCL19/IL10/NLRC4/GBP5/CD33/CCR7/TLR8/MNDA	33
BP	GO:0002474	antigen processing and presentation of peptide antigen via MHC class I	30/1228	96/18670	2.47931e-13	7.27356e-12	5.7257e-12	FCGR1B/CHUK/PSMA5/PSMB7/TAPBPL/HLA-A/ERAP1/NCF4/HLA-G/NCF1/TAPBP/IFI30/PSMA4/PSMB8/PSME1/HLA-B/B2M/HLA-F/HLA-C/TAP2/TAP1/PSMA8/HLA-E/PSME2/PSMB10/PSMB9/FCGR1A/FCER1G/CLEC4A/CYBB	30
BP	GO:0030099	myeloid cell differentiation	70/1228	416/18670	2.83216e-13	8.26305e-12	6.50463e-12	TNRC6C/HIPK2/PABPC4/SPI1/GAB3/EPHA2/IFNG/BATF3/NCAPG2/GPR171/PTBP3/SNX10/CDK6/CSF3R/PTPN6/TYROBP/MYC/SH2B3/PTPN11/IL15/MEF2C/UBD/ETS1/PDE1B/IRF7/KLF10/CD74/TCIRG1/ABI1/NRROS/TLR4/HCLS1/JAK3/PML/BATF/GPR55/CSF1/STAT1/B2M/RASGRP4/CD101/TMOD3/JAK2/TREM2/BATF2/RASSF2/PIK3CD/OSCAR/CCL3/CCL19/FLI1/INPP5D/GPR183/IL12B/LILRB3/ISG15/CSF1R/CCR7/FCER1G/CCR1/C1QC/LILRB4/IRF4/CD4/LILRB1/IRF8/PRKCB/IKZF1/EVI2B…	70
BP	GO:0032653	regulation of interleukin-10 production	22/1228	52/18670	3.32382e-13	9.64453e-12	7.59211e-12	PDCD1LG2/TYROBP/CLEC7A/IDO1/LGALS9/VSIR/TLR4/SASH3/FOXP3/JAK3/LILRA5/TIGIT/TREM2/CD274/TNFSF4/FCGR2B/IL12B/CD40LG/FCER1G/IRF4/LILRB1/CD28	22
BP	GO:0071621	granulocyte chemotaxis	34/1228	123/18670	3.47083e-13	1.00164e-11	7.88482e-12	CXCL13/CCL4/S100A8/CSF3R/JAML/RAC2/CCL23/PDE4B/CD74/S100A9/MPP1/CXCL10/CSF1/CXCL11/CCL3L1/CCL8/CCL18/PIK3CD/CCL5/CCL13/VAV1/CCL3/CCL19/XCL2/RIPOR2/PREX1/PIK3CG/C3AR1/CCR7/CMKLR1/FCER1G/ITGB2/CXCL9/NCKAP1L	34
BP	GO:0045954	positive regulation of natural killer cell mediated cytotoxicity	17/1228	30/18670	3.82984e-13	1.09927e-11	8.65336e-12	MICB/CD160/CRTAM/RASGRP1/SH2D1A/SLAMF6/HLA-F/IL18RAP/HLA-E/KLRK1/IL21/VAV1/KLRC4-KLRK1/LAG3/NCR3/IL12B/CD226	17
BP	GO:0002573	myeloid leukocyte differentiation	45/1228	204/18670	4.17905e-13	1.19305e-11	9.39162e-12	SPI1/GAB3/EPHA2/IFNG/BATF3/SNX10/CDK6/TYROBP/MYC/IL15/MEF2C/UBD/PDE1B/IRF7/KLF10/CD74/TCIRG1/NRROS/TLR4/HCLS1/BATF/GPR55/CSF1/CD101/TREM2/BATF2/RASSF2/PIK3CD/OSCAR/CCL3/CCL19/INPP5D/GPR183/IL12B/LILRB3/CSF1R/CCR7/FCER1G/CCR1/C1QC/LILRB4/IRF4/CD4/LILRB1/EVI2B	45
BP	GO:0032760	positive regulation of tumor necrosis factor production	28/1228	86/18670	4.9424e-13	1.40343e-11	1.10477e-11	IFNG/HAVCR2/TYROBP/PTPN11/CLEC7A/RASGRP1/LGALS9/LILRA2/TLR4/DDX58/SASH3/LILRA5/JAK2/TNFRSF8/IFIH1/CD2/HLA-E/PTPRJ/CCL3/CCL19/CD14/IL12B/LY96/FCER1G/CCR2/CYBB/PTPRC/SPN	28
BP	GO:0002793	positive regulation of peptide secretion	55/1228	288/18670	5.97116e-13	1.68654e-11	1.32763e-11	MMP12/FCN1/CHUK/PPARD/IFNG/CD160/PANX1/CASP1/CRTAM/CD38/IL26/TNFRSF14/HAVCR2/S100A8/AIF1/IL1A/GAPDH/DNM1L/EGFR/RASGRP1/LGALS9/FERMT1/TNFRSF4/LILRA2/GSDMD/TLR4/DDX58/STX4/GHRL/LILRA5/AIM2/JAK2/TREM2/CD274/IFIH1/CLEC6A/CD2/HLA-E/TNFSF4/P2RX7/IL2/NLRP3/FGR/CCL3/CLEC4E/CCL19/CD14/IL10/PTPN22/BLK/CD244/CLEC9A/CSF1R/CD33/TLR8	55
BP	GO:0031348	negative regulation of defense response	49/1228	239/18670	7.13141e-13	2.00359e-11	1.57721e-11	NFKB1/SERPINB9/MMP12/MICB/PPARD/IL2RA/NLRC3/DHX58/HAVCR2/A2M/CR1/SERPING1/PARP14/KIR2DL4/ETS1/HLA-G/VSIG4/FFAR4/TNFRSF1B/LGALS9/NMI/CD96/TNFAIP8L2/ACP5/FOXP3/NLRC5/SERPINB4/GHRL/CST7/HLA-F/NR1H3/CD200R1/TRAFD1/SAMHD1/HLA-E/APOE/IL2/NLRP3/CNR2/IL10/FCGR2B/IL12B/ABCD2/TNFRSF1A/SIGLEC10/FGL2/SLAMF8/LILRB1/PTPRC	49
BP	GO:0050864	regulation of B cell activation	42/1228	184/18670	7.54237e-13	2.10789e-11	1.65932e-11	AHR/CD38/PTPN6/TYROBP/IL7/FCRL3/MEF2C/CD19/TNFRSF4/CD74/TNFRSF13B/TLR4/SASH3/FOXP3/TNFSF13B/TBX21/CARD11/CD27/SLA2/CD40/CTLA4/TNFSF4/IL2/IL21/IGLL5/NFATC2/INPP5D/MZB1/IL10/IKZF3/FCGR2B/GPR183/CD22/CD300A/NFAM1/MNDA/SLAMF8/SAMSN1/PTPRC/BTK/NCKAP1L/CD28	42
BP	GO:0002702	positive regulation of production of molecular mediator of immune response	29/1228	95/18670	1.20724e-12	3.35625e-11	2.64202e-11	CD160/DDX1/IL18R1/TNFRSF14/KIR2DL4/HLA-G/TNFRSF4/CD74/TLR4/DDX58/SASH3/TBX21/RSAD2/STX4/B2M/HLA-F/CD40/HLA-E/TNFSF4/IL2/NLRP3/DDX21/MZB1/CD244/FCER1G/CD226/LILRB1/PTPRC/CD28	29
BP	GO:0002287	alpha-beta T cell activation involved in immune response	23/1228	61/18670	1.7864e-12	4.91491e-11	3.86899e-11	MYB/CD86/IFNG/IL27/IL18R1/LGALS9/LY9/FOXP3/SLAMF6/TBX21/JAK3/BATF/IL12RB1/TNFSF4/IL2/NLRP3/CCL19/GPR183/IL12B/EOMES/IRF4/CD80/SPN	23
BP	GO:0002293	alpha-beta T cell differentiation involved in immune response	23/1228	61/18670	1.7864e-12	4.91491e-11	3.86899e-11	MYB/CD86/IFNG/IL27/IL18R1/LGALS9/LY9/FOXP3/SLAMF6/TBX21/JAK3/BATF/IL12RB1/TNFSF4/IL2/NLRP3/CCL19/GPR183/IL12B/EOMES/IRF4/CD80/SPN	23
BP	GO:0007162	negative regulation of cell adhesion	54/1228	289/18670	2.39415e-12	6.55307e-11	5.15853e-11	MMP12/SERPINE1/CD86/ACVRL1/IL2RA/TNFRSF14/HAVCR2/PDCD1LG2/IFNB1/PTPN6/PRNP/SH2B3/PTPN11/BTN2A2/HLA-G/VSIG4/IRF1/IFNL1/IDO1/LGALS9/VSIR/CD74/TNFAIP8L2/FOXP3/SOCS1/TBX21/JAK3/GBP1/TIGIT/JAK2/GTPBP4/PLXNC1/CD274/CTLA4/TNFSF4/IL2/LAG3/IL10/RIPOR2/FCGR2B/PTPN22/ARHGDIB/CD300A/ADAMDEC1/PLA2G2D/AKNA/LPXN/LAX1/LILRB2/CD80/FGL2/LILRB1/PTPRC/SPN	54
BP	GO:0032623	interleukin-2 production	23/1228	62/18670	2.66455e-12	7.21875e-11	5.68255e-11	CD86/PRKD2/HAVCR2/PRNP/IL1A/CLEC7A/PDE4B/VSIG4/CD247/SASH3/FOXP3/TBX21/GBP1/CD3E/CARD11/LAG3/FCER1G/IRF4/CCR2/CD4/CD80/PTPRC/CD28	23
BP	GO:0046635	positive regulation of alpha-beta T cell activation	23/1228	62/18670	2.66455e-12	7.21875e-11	5.68255e-11	MYB/CD86/IFNG/CD160/EBI3/LGALS9/ZAP70/SASH3/FOXP3/SOCS1/IL12RB1/CD3E/RASAL3/HLA-E/TNFSF4/NLRP3/CCL19/IL12B/CCR2/CD80/PTPRC/NCKAP1L/CD28	23
BP	GO:0050729	positive regulation of inflammatory response	37/1228	153/18670	2.76451e-12	7.45154e-11	5.86581e-11	SERPINE1/S100A8/IL15/CLEC7A/ETS1/OSMR/EGFR/STAP1/IDO1/S100A9/TLR4/GPSM3/LTA/LILRA5/CD6/CCL3L1/JAK2/TREM2/CCL18/HLA-E/TNFSF4/IL2/IL21/CCL3/SUCNR1/IL12B/TLR10/GBP5/PLA2G7/TLR7/PIK3CG/TNFRSF1A/CCR7/FCER1G/CCR2/BTK/CD28	37
BP	GO:0046633	alpha-beta T cell proliferation	17/1228	33/18670	3.08757e-12	8.28029e-11	6.51819e-11	TNFRSF14/EBI3/IL15/IRF1/LGALS9/VSIR/ZAP70/CD3E/RASAL3/CD274/HLA-E/TNFSF4/IL12B/CCR2/PTPRC/DOCK2/CD28	17
BP	GO:0001776	leukocyte homeostasis	27/1228	86/18670	3.42435e-12	9.09165e-11	7.15689e-11	IL2RA/SH2B3/TNFSF14/MEF2C/PDE4B/LGALS9/CD74/TNFRSF13B/TCIRG1/FOXP3/TNFSF13B/JAK3/GAPT/SIT1/CORO1A/P2RX7/IL2/PIK3CD/LAT/TNFRSF17/GPR183/DOCK10/FLT3/FCER1G/GPR174/CCR2/NCKAP1L	27
BP	GO:0030101	natural killer cell activation	27/1228	86/18670	3.42435e-12	9.09165e-11	7.15689e-11	MICB/IL18R1/HAVCR2/IFNB1/TYROBP/SLAMF7/IL15/IL21R/RASGRP1/ZNF683/FLT3LG/TOX/HLA-F/CORO1A/CD2/HLA-E/IL2/PIK3CD/KLRK1/NCR1/KLRC4-KLRK1/NCR3/PTPN22/IL12B/CD244/ITGB2/PTPRC	27
BP	GO:0002707	negative regulation of lymphocyte mediated immunity	18/1228	38/18670	4.46723e-12	1.18015e-10	9.29007e-11	SERPINB9/HAVCR2/IFNB1/CR1/PTPN6/KIR2DL4/HLA-G/LGALS9/CD96/FOXP3/TBX21/SERPINB4/HLA-F/HLA-E/IL7R/FCGR2B/LILRB1/PTPRC	18
BP	GO:0002479	antigen processing and presentation of exogenous peptide antigen via MHC class I, TAP-dependent	25/1228	75/18670	4.82565e-12	1.26853e-10	9.98576e-11	FCGR1B/CHUK/PSMA5/PSMB7/HLA-A/NCF4/HLA-G/NCF1/TAPBP/PSMA4/PSMB8/PSME1/HLA-B/B2M/HLA-F/HLA-C/TAP2/TAP1/PSMA8/HLA-E/PSME2/PSMB10/PSMB9/FCGR1A/CYBB	25
BP	GO:0007259	JAK-STAT cascade	37/1228	156/18670	5.16785e-12	1.35179e-10	1.06412e-10	CRLF3/ADIPOR1/STAT4/IL10RA/IFNG/LEPROT/PARP9/IL26/PTK6/IFNB1/FYN/SH2B3/IL15/PARP14/IFNL1/CAV1/NMI/STAT5A/HCLS1/SOCS1/STAT2/JAK3/PECAM1/STAT1/JAK2/CD40/IL2/IL21/CCL5/IL10/IL12B/CD300A/FLT3/CSF1R/TNFRSF1A/CCR2/PTPRC	37
BP	GO:0043368	positive T cell selection	17/1228	34/18670	5.79748e-12	1.50905e-10	1.18791e-10	LY9/CD74/ZAP70/FOXP3/CD3G/SLAMF6/TBX21/BATF/IL12RB1/CD3E/CD3D/IL12B/THEMIS/IRF4/PTPRC/SPN/DOCK2	17
BP	GO:0002688	regulation of leukocyte chemotaxis	31/1228	114/18670	6.10465e-12	1.58125e-10	1.24475e-10	SERPINE1/CXCL13/CCL4/GPR18/AIF1/RAC2/TNFSF14/ANO6/STAP1/LGALS9/CD74/MPP1/GPSM3/CXCL10/CSF1/CCR6/KLRK1/CCL5/KLRC4-KLRK1/CCL3/CCL19/XCL2/RIPOR2/PLA2G7/C3AR1/CCR7/CMKLR1/CCR1/CCR2/SLAMF8/NCKAP1L	31
BP	GO:0050921	positive regulation of chemotaxis	34/1228	135/18670	6.23343e-12	1.60677e-10	1.26484e-10	MET/SERPINE1/CXCL13/CCL4/PRKD2/AIF1/RAC2/IL16/TNFSF14/ANO6/LGALS9/CD74/CXCR4/GPSM3/STX4/CXCL10/CSF1/P2RY12/TREM2/CCR6/CCL5/CCL3/SUCNR1/CCL19/XCL2/RIPOR2/PLA2G7/CCR4/C3AR1/CCR7/CMKLR1/CCR1/CCR2/NCKAP1L	34
BP	GO:0002687	positive regulation of leukocyte migration	33/1228	128/18670	6.36379e-12	1.63245e-10	1.28506e-10	SERPINE1/CXCL13/CCL4/TNFRSF14/AIF1/RAC2/TNFSF14/ICAM1/ANO6/LGALS9/CD74/GPSM3/CXCL10/CSF1/P2RY12/CCL8/TREM2/CCR6/ITGA4/CCL5/CCL3/CCL19/XCL2/RIPOR2/DOCK8/PLA2G7/C3AR1/CCR7/CMKLR1/CCR1/CCR2/SPN/NCKAP1L	33
BP	GO:0042130	negative regulation of T cell proliferation	22/1228	59/18670	7.05297e-12	1.80054e-10	1.41738e-10	CD86/IL2RA/TNFRSF14/HAVCR2/PDCD1LG2/PTPN6/PRNP/BTN2A2/HLA-G/VSIG4/IDO1/LGALS9/VSIR/FOXP3/CD274/CTLA4/IL10/PLA2G2D/LILRB2/CD80/LILRB1/SPN	22
BP	GO:0032663	regulation of interleukin-2 production	21/1228	54/18670	8.18631e-12	2.07987e-10	1.63726e-10	CD86/PRKD2/HAVCR2/PRNP/IL1A/CLEC7A/PDE4B/VSIG4/SASH3/FOXP3/TBX21/GBP1/CD3E/CARD11/LAG3/IRF4/CCR2/CD4/CD80/PTPRC/CD28	21
BP	GO:0097696	STAT cascade	38/1228	166/18670	8.49016e-12	2.1468e-10	1.68995e-10	CRLF3/ADIPOR1/STAT4/IL10RA/IFNG/LEPROT/PARP9/IL26/PTK6/IFNB1/FYN/SH2B3/IL15/PARP14/IFNL1/CAV1/NMI/STAT5A/HCLS1/SOCS1/STAT2/JAK3/PECAM1/STAT1/JAK2/CD40/IL2/IL21/CCL5/IL10/IL7R/IL12B/CD300A/FLT3/CSF1R/TNFRSF1A/CCR2/PTPRC	38
BP	GO:2000106	regulation of leukocyte apoptotic process	26/1228	83/18670	9.11007e-12	2.29263e-10	1.80474e-10	MEF2C/IRF7/IDO1/LGALS9/CCR5/CD74/HCLS1/PDCD1/CD3G/JAK3/CD27/CD274/P2RX7/IL2/PIK3CD/CCL5/CCL19/IL10/IL7R/PTCRA/GIMAP8/DOCK8/CCR7/FCER1G/LILRB1/BTK	26
BP	GO:0002294	CD4-positive, alpha-beta T cell differentiation involved in immune response	22/1228	60/18670	1.04496e-11	2.61733e-10	2.06034e-10	MYB/CD86/IFNG/IL27/IL18R1/LGALS9/LY9/FOXP3/SLAMF6/TBX21/JAK3/BATF/IL12RB1/TNFSF4/IL2/NLRP3/CCL19/GPR183/IL12B/IRF4/CD80/SPN	22
BP	GO:0032651	regulation of interleukin-1 beta production	27/1228	90/18670	1.13738e-11	2.83124e-10	2.22874e-10	IFNG/PANX1/CASP1/TYROBP/SERPINB1/CLEC7A/LGALS9/LILRA2/GSDMD/TLR4/ACP5/PYHIN1/PML/GHRL/LILRA5/AIM2/JAK2/TREM2/CARD16/P2RX7/NLRP3/CCL3/CCL19/CD33/CCR7/TLR8/MNDA	27
BP	GO:0032652	regulation of interleukin-1 production	29/1228	103/18670	1.14103e-11	2.83124e-10	2.22874e-10	IFNG/PANX1/CASP1/HAVCR2/TYROBP/SERPINB1/CLEC7A/LGALS9/LILRA2/GSDMD/TLR4/ACP5/PYHIN1/PML/GHRL/LILRA5/AIM2/JAK2/TREM2/CARD16/P2RX7/NLRP3/CCL3/CCL19/IL10/CD33/CCR7/TLR8/MNDA	29
BP	GO:0019058	viral life cycle	57/1228	328/18670	1.26739e-11	3.13016e-10	2.46404e-10	FCN1/EPHA2/CHMP5/CD86/IFIT1/OAS1/BST2/TNFRSF14/OAS3/RAB1A/IFNB1/CR1/NPC1/PARP10/IFIT5/NUP205/IFITM1/ICAM1/SMC3/EGFR/ITGB1/CAV1/LGALS9/IFITM3/PCBP1/TNFRSF4/AICDA/SERPINB3/CCR5/CD74/CXCR4/LAMP3/OASL/PML/RSAD2/TRIM21/CXCR6/APOBEC3G/SRPK2/MX1/SELPLG/APOBEC3H/MRC1/SLAMF1/CCL8/ISG20/CAV2/APOBEC3D/APOE/CCL5/ITGB7/CD209/IFI27/ISG15/CD4/CD80/CD28	57
BP	GO:0050731	positive regulation of peptidyl-tyrosine phosphorylation	41/1228	192/18670	1.38692e-11	3.40952e-10	2.68395e-10	IFNG/NCAPG2/PARP9/YES1/PTK6/TNFRSF14/FYN/PRNP/ENPP2/ICAM1/PTPN11/IL15/PARP14/TGFA/IQGAP1/STAP1/NCF1/IFNL1/CD74/ABI1/HCLS1/PECAM1/GHRL/LILRA5/CD3E/JAK2/TREM2/CD40/IL2/IL21/CCL5/PTPRJ/IL12B/FCGR1A/CASS4/FLT3/CSF1R/TNFRSF1A/CD4/CD80/PTPRC	41
BP	GO:0036336	dendritic cell migration	15/1228	27/18670	1.4084e-11	3.44636e-10	2.71295e-10	ANO6/TRPM2/LGALS9/CCR5/CXCR4/CCR6/CCL5/CCL19/GPR183/DOCK8/PIK3CG/CCR7/CCR1/CCR2/SLAMF8	15
BP	GO:0071887	leukocyte apoptotic process	29/1228	104/18670	1.4841e-11	3.61495e-10	2.84567e-10	CRKL/IL2RA/FASLG/MEF2C/IRF7/IDO1/LGALS9/CCR5/CD74/HCLS1/PDCD1/CD3G/JAK3/CD27/CD274/P2RX7/IL2/PIK3CD/CCL5/CCL19/IL10/IL7R/PTCRA/GIMAP8/DOCK8/CCR7/FCER1G/LILRB1/BTK	29
BP	GO:2000514	regulation of CD4-positive, alpha-beta T cell activation	22/1228	61/18670	1.53365e-11	3.71858e-10	2.92724e-10	MYB/CD86/IFNG/IL27/CD160/LGALS9/VSIR/SASH3/FOXP3/SOCS1/TBX21/JAK3/IL12RB1/CD274/TNFSF4/IL2/NLRP3/CCL19/IL12B/IRF4/CD80/NCKAP1L	22
BP	GO:0048525	negative regulation of viral process	28/1228	99/18670	2.28994e-11	5.52707e-10	4.35088e-10	FCN1/CCL4/IFIT1/OAS1/BST2/OAS3/IFNB1/PARP10/IFIT5/IFITM1/TRIM14/IFITM3/AICDA/OASL/PML/RSAD2/TRIM21/APOBEC3G/SRPK2/MX1/STAT1/APOBEC3H/CCL8/ISG20/APOBEC3D/CCL5/CCL3/ISG15	28
BP	GO:0002407	dendritic cell chemotaxis	14/1228	24/18670	2.77522e-11	6.66807e-10	5.24907e-10	ANO6/TRPM2/LGALS9/CCR5/CXCR4/CCR6/CCL5/CCL19/GPR183/PIK3CG/CCR7/CCR1/CCR2/SLAMF8	14
BP	GO:0032606	type I interferon production	32/1228	128/18670	3.20414e-11	7.66396e-10	6.03302e-10	G3BP1/NFKB1/MMP12/CHUK/NLRC3/DHX58/HAVCR2/POLR3G/TAX1BP1/PTPN11/IRF7/HERC5/IRF1/NMI/TLR4/DDX58/TRIM21/UBA7/NLRC5/STAT1/CRCP/IFIH1/LILRA4/CD14/IL10/UBE2L6/ZBP1/PTPN22/ISG15/TLR7/TLR8/LILRB1	32
BP	GO:0002221	pattern recognition receptor signaling pathway	41/1228	197/18670	3.27441e-11	7.79692e-10	6.13769e-10	RTN4/FCN1/CHUK/UBQLN1/DHX58/HAVCR2/DDX60/S100A8/OTUD4/TNIP3/FCRL3/CLEC7A/IRF7/IRF1/CAV1/LILRA2/S100A9/TLR4/DDX58/RSAD2/GFI1/RFTN1/NR1H3/UBE2D1/IFIH1/ITGAM/CLEC4E/LILRA4/CD14/PIK3AP1/CTSS/PTPN22/TLR10/CD300A/LY96/TLR7/TLR8/IRF4/CD300LF/ITGB2/BTK	41
BP	GO:0043370	regulation of CD4-positive, alpha-beta T cell differentiation	19/1228	47/18670	3.61479e-11	8.56899e-10	6.74546e-10	MYB/CD86/IFNG/IL27/LGALS9/SASH3/FOXP3/SOCS1/TBX21/JAK3/IL12RB1/TNFSF4/IL2/NLRP3/CCL19/IL12B/IRF4/CD80/NCKAP1L	19
BP	GO:0097028	dendritic cell differentiation	18/1228	42/18670	3.6541e-11	8.62368e-10	6.78851e-10	SPI1/BATF3/UBD/TRPM2/HLA-G/LGALS9/BATF/TREM2/BATF2/CCL19/TMEM176A/FCGR2B/TMEM176B/FLT3/CCR7/LILRB2/IRF4/LILRB1	18
BP	GO:0060759	regulation of response to cytokine stimulus	40/1228	190/18670	3.91499e-11	9.19849e-10	7.241e-10	USP18/MMP12/CHUK/TXK/IFNG/PARP9/CASP1/OTUD4/PTPN6/SH2B3/TAX1BP1/PTPN11/IL7/PARP14/STAP1/IRF7/ABCE1/CAV1/VRK2/CD74/CXCR4/TLR4/DDX58/SOCS1/GFI1/NLRC5/CSF1/STAT1/NR1H3/JAK2/TREM2/IFIH1/SAMHD1/CARD16/CCL5/ZBP1/TRAF1/TNFRSF1A/CD300LF/PTPRC	40
BP	GO:0033209	tumor necrosis factor-mediated signaling pathway	37/1228	167/18670	4.42424e-11	1.03492e-09	8.14684e-10	MAP3K14/CHUK/LIMS1/PSMA5/CASP1/LTB/PSMB7/TNFRSF14/TAX1BP1/TNFSF14/TNFRSF1B/TNFRSF4/TNFRSF13B/TNFSF13B/PSMA4/PSMB8/PSME1/LTA/TNFSF12/STAT1/AIM2/CD27/JAK2/CD40/TNFRSF8/PSMA8/CARD16/TNFSF4/PSME2/PSMB10/PSMB9/TNFRSF17/TRAF1/CD40LG/TNFSF8/TNFRSF1A/TNFRSF9	37
BP	GO:0001914	regulation of T cell mediated cytotoxicity	16/1228	33/18670	4.47581e-11	1.04239e-09	8.20565e-10	HLA-A/CD1B/HLA-G/FAM49B/HLA-B/B2M/IL12RB1/HLA-F/HLA-C/HLA-E/P2RX7/IL7R/FCGR2B/IL12B/LILRB1/PTPRC	16
BP	GO:0050702	interleukin-1 beta secretion	20/1228	53/18670	4.93344e-11	1.14395e-09	9.00514e-10	PANX1/CASP1/SERPINB1/LGALS9/LILRA2/GSDMD/TLR4/PML/TMEM106A/LILRA5/AIM2/CARD16/P2RX7/NLRP3/CCL3/CCL19/NLRC4/GBP5/CCR7/TLR8	20
BP	GO:0002711	positive regulation of T cell mediated immunity	19/1228	48/18670	5.61597e-11	1.29656e-09	1.02064e-09	IL18R1/HLA-A/CD1B/HLA-G/SASH3/FOXP3/FAM49B/RSAD2/HLA-B/B2M/IL12RB1/HLA-F/HLA-C/HLA-E/TNFSF4/P2RX7/NLRP3/IL12B/PTPRC	19
BP	GO:0045071	negative regulation of viral genome replication	21/1228	59/18670	5.94262e-11	1.36603e-09	1.07533e-09	IFIT1/OAS1/BST2/OAS3/IFNB1/PARP10/IFIT5/IFITM1/IFITM3/AICDA/OASL/RSAD2/APOBEC3G/SRPK2/MX1/APOBEC3H/CCL8/ISG20/APOBEC3D/CCL5/ISG15	21
BP	GO:1904951	positive regulation of establishment of protein localization	69/1228	456/18670	6.40092e-11	1.46237e-09	1.15117e-09	MMP12/FCN1/CHUK/PPARD/YWHAZ/IFNG/CD160/PANX1/LEPROT/CASP1/CRTAM/CD38/IL26/TNFRSF14/HAVCR2/MAPK1/DKC1/FYN/PRNP/AIF1/RAC2/KIF20B/IL1A/GAPDH/DNM1L/EGFR/BAG3/RASGRP1/CCT6A/LGALS9/FERMT1/TNFRSF4/LILRA2/GSDMD/TLR4/DDX58/HCLS1/STX4/GHRL/LILRA5/GZMB/AIM2/JAK2/TREM2/CD274/IFIH1/CLEC6A/CD2/HLA-E/TNFSF4/P2RX7/IL2/ITGAM/NLRP3/FGR/CCL3/CLEC4E/YWHAG/CCL19/CD14/IL10/PTPN22/BLK/CD244/CLEC9A/CSF1R/CD33/TLR8/ITGB2	69
BP	GO:0002224	toll-like receptor signaling pathway	34/1228	146/18670	6.41679e-11	1.46237e-09	1.15117e-09	RTN4/CHUK/UBQLN1/HAVCR2/S100A8/OTUD4/TNIP3/FCRL3/IRF7/IRF1/CAV1/LILRA2/S100A9/TLR4/RSAD2/GFI1/RFTN1/NR1H3/UBE2D1/ITGAM/LILRA4/CD14/PIK3AP1/CTSS/PTPN22/TLR10/CD300A/LY96/TLR7/TLR8/IRF4/CD300LF/ITGB2/BTK	34
BP	GO:0002720	positive regulation of cytokine production involved in immune response	20/1228	54/18670	7.35391e-11	1.66877e-09	1.31365e-09	CD160/DDX1/IL18R1/TNFRSF14/KIR2DL4/HLA-G/CD74/TLR4/DDX58/SASH3/RSAD2/B2M/HLA-F/HLA-E/TNFSF4/NLRP3/DDX21/FCER1G/CD226/LILRB1	20
BP	GO:0001911	negative regulation of leukocyte mediated cytotoxicity	12/1228	18/18670	7.9782e-11	1.80273e-09	1.4191e-09	SERPINB9/HAVCR2/KIR2DL4/HLA-G/LGALS9/SERPINB4/HLA-F/HLA-E/IL7R/FCGR2B/LILRB1/PTPRC	12
BP	GO:0001913	T cell mediated cytotoxicity	19/1228	49/18670	8.60999e-11	1.93725e-09	1.52499e-09	MICB/HLA-A/CD1B/HLA-G/PRF1/FAM49B/HLA-B/B2M/IL12RB1/HLA-F/HLA-C/GZMM/HLA-E/P2RX7/IL7R/FCGR2B/IL12B/LILRB1/PTPRC	19
BP	GO:0043901	negative regulation of multi-organism process	37/1228	171/18670	9.16544e-11	2.05352e-09	1.61652e-09	MICB/FCN1/CCL4/IFIT1/OAS1/IL2RA/DHX58/BST2/HAVCR2/OAS3/IFNB1/KRT6A/PARP10/IFIT5/IFITM1/TRIM14/IFITM3/AICDA/LILRA2/OASL/PML/RSAD2/TRIM21/APOBEC3G/SRPK2/MX1/STAT1/APOBEC3H/CCL8/ISG20/APOBEC3D/CARD16/CCL5/CCL3/ARHGDIB/ISG15/FGL2	37
BP	GO:0032479	regulation of type I interferon production	31/1228	126/18670	1.00793e-10	2.24878e-09	1.77022e-09	NFKB1/MMP12/CHUK/NLRC3/DHX58/HAVCR2/POLR3G/TAX1BP1/PTPN11/IRF7/HERC5/IRF1/NMI/TLR4/DDX58/TRIM21/UBA7/NLRC5/STAT1/CRCP/IFIH1/LILRA4/CD14/IL10/UBE2L6/ZBP1/PTPN22/ISG15/TLR7/TLR8/LILRB1	31
BP	GO:0002483	antigen processing and presentation of endogenous peptide antigen	11/1228	15/18670	1.01969e-10	2.25607e-09	1.77596e-09	HLA-A/ERAP1/HLA-G/TAPBP/HLA-B/B2M/HLA-F/HLA-C/TAP2/TAP1/HLA-E	11
BP	GO:0019885	antigen processing and presentation of endogenous peptide antigen via MHC class I	11/1228	15/18670	1.01969e-10	2.25607e-09	1.77596e-09	HLA-A/ERAP1/HLA-G/TAPBP/HLA-B/B2M/HLA-F/HLA-C/TAP2/TAP1/HLA-E	11
BP	GO:0046640	regulation of alpha-beta T cell proliferation	15/1228	30/18670	1.04119e-10	2.29408e-09	1.80589e-09	TNFRSF14/EBI3/IRF1/LGALS9/VSIR/ZAP70/CD3E/RASAL3/CD274/HLA-E/TNFSF4/IL12B/CCR2/PTPRC/CD28	15
BP	GO:0019724	B cell mediated immunity	43/1228	221/18670	1.08243e-10	2.37508e-09	1.86965e-09	C1QB/C1S/C1R/C2/CR1/SERPING1/PTPN6/C1RL/C1QA/CD19/IRF7/HLA-G/AICDA/CD74/TCIRG1/FOXP3/TBX21/BATF/LTA/GAPT/CD27/SLA2/CD40/FCER2/CCR6/HLA-E/TNFSF4/IL2/IGLL5/POU2F2/INPP5D/IL10/HLA-DQB1/FCGR2B/CD40LG/FCER1G/CD226/C1QC/TLR8/FGL2/PTPRC/BTK/CD28	43
BP	GO:0019883	antigen processing and presentation of endogenous antigen	13/1228	22/18670	1.15356e-10	2.51041e-09	1.97618e-09	HLA-A/ERAP1/CD1B/HLA-G/CD74/TAPBP/HLA-B/B2M/HLA-F/HLA-C/TAP2/TAP1/HLA-E	13
BP	GO:0031342	negative regulation of cell killing	13/1228	22/18670	1.15356e-10	2.51041e-09	1.97618e-09	SERPINB9/HAVCR2/KRT6A/KIR2DL4/HLA-G/LGALS9/SERPINB4/HLA-F/HLA-E/IL7R/FCGR2B/LILRB1/PTPRC	13
BP	GO:1904894	positive regulation of STAT cascade	26/1228	92/18670	1.20331e-10	2.60799e-09	2.053e-09	CRLF3/ADIPOR1/IL10RA/IFNG/PARP9/IL26/PTK6/FYN/IL15/PARP14/IFNL1/HCLS1/SOCS1/PECAM1/JAK2/CD40/IL2/IL21/CCL5/IL10/IL7R/IL12B/CD300A/FLT3/CSF1R/TNFRSF1A	26
BP	GO:0002312	B cell activation involved in immune response	23/1228	73/18670	1.25957e-10	2.71884e-09	2.14025e-09	ITFG2/IFNB1/CD19/AICDA/TLR4/FOXP3/TBX21/BATF/GAPT/CD40/CCR6/TNFSF4/IL2/IL10/FCGR2B/GPR183/DOCK10/CD180/CD40LG/MFNG/ITM2A/PTPRC/CD28	23
BP	GO:0006816	calcium ion transport	66/1228	434/18670	1.35058e-10	2.90348e-09	2.2856e-09	CCL4/VDR/UBQLN1/PANX1/GSTO1/TRPV2/CYP27B1/STAC3/FYN/PTPN6/PKD2L1/PRNP/FASLG/RAMP3/IL16/ERO1A/ICAM1/FCRL3/ANO6/ITPR3/DIAPH1/TRPM2/PDE4B/DNM1L/CD19/CAV1/ATP2A3/LILRA2/ATP2A2/CCR5/CXCR4/LCK/ANXA6/CACNA2D4/PML/YME1L1/CXCL10/LILRA5/P2RX5/CXCL11/CORO1A/P2RY12/GRIN3A/CCL8/PHB2/CLIC2/SLC8A1/P2RX7/CCL5/P2RX1/CCL3/CCL19/MCOLN2/MS4A1/CD33/PIK3CG/CCR7/CCR1/LILRB2/PLCB2/CXCL9/CD4/LILRB1/CD84/PRKCB/PTPRC	66
BP	GO:0002820	negative regulation of adaptive immune response	18/1228	45/18670	1.46659e-10	3.14015e-09	2.47191e-09	CD160/TNFRSF14/HAVCR2/IFNB1/CR1/PTPN6/HLA-G/FOXP3/TBX21/JAK3/HLA-F/TNFSF4/IL2/IL7R/FCGR2B/LILRB1/SAMSN1/PTPRC	18
BP	GO:0002690	positive regulation of leukocyte chemotaxis	25/1228	87/18670	1.84214e-10	3.92842e-09	3.09243e-09	SERPINE1/CXCL13/CCL4/AIF1/RAC2/TNFSF14/ANO6/LGALS9/CD74/GPSM3/CXCL10/CSF1/CCR6/CCL5/CCL3/CCL19/XCL2/RIPOR2/PLA2G7/C3AR1/CCR7/CMKLR1/CCR1/CCR2/NCKAP1L	25
BP	GO:0050853	B cell receptor signaling pathway	31/1228	129/18670	1.9112e-10	4.05939e-09	3.19552e-09	CD38/MAPK1/PTPN6/FCRL3/MEF2C/CD19/LAT2/STAP1/LCK/CD79B/RFTN1/CTLA4/PIK3CD/IGLL5/NFATC2/FCGR2B/PTPN22/BLK/CD22/CD79A/CD300A/NFAM1/MS4A1/LPXN/MNDA/KLHL6/ITK/PRKCB/PTPRC/BTK/NCKAP1L	31
BP	GO:0051222	positive regulation of protein transport	64/1228	418/18670	1.93672e-10	4.09721e-09	3.2253e-09	MMP12/FCN1/CHUK/PPARD/IFNG/CD160/PANX1/LEPROT/CASP1/CRTAM/CD38/IL26/TNFRSF14/HAVCR2/MAPK1/FYN/PRNP/AIF1/RAC2/KIF20B/IL1A/GAPDH/DNM1L/EGFR/BAG3/RASGRP1/LGALS9/FERMT1/TNFRSF4/LILRA2/GSDMD/TLR4/DDX58/HCLS1/STX4/GHRL/LILRA5/AIM2/JAK2/TREM2/CD274/IFIH1/CLEC6A/CD2/HLA-E/TNFSF4/P2RX7/IL2/ITGAM/NLRP3/FGR/CCL3/CLEC4E/CCL19/CD14/IL10/PTPN22/BLK/CD244/CLEC9A/CSF1R/CD33/TLR8/ITGB2	64
BP	GO:1903532	positive regulation of secretion by cell	62/1228	399/18670	2.02581e-10	4.26867e-09	3.36027e-09	MYB/MMP12/FCN1/CHUK/PPARD/IFNG/CD160/PANX1/CASP1/CRTAM/CD38/IL26/TNFRSF14/HAVCR2/AIF1/IL1A/PTPN11/KMO/STAM/GAPDH/DNM1L/EGFR/RASGRP1/LGALS9/FERMT1/TNFRSF4/LILRA2/GSDMD/TLR4/DDX58/STX4/GHRL/LILRA5/AIM2/HLA-F/JAK2/TREM2/CD274/IFIH1/CLEC6A/CD2/HLA-E/TNFSF4/P2RX7/IL2/ITGAM/NLRP3/FGR/CCL3/CLEC4E/CCL19/CD14/IL10/PTPN22/BLK/CD244/CLEC9A/CSF1R/CD33/FCER1G/TLR8/ITGB2	62
BP	GO:0045076	regulation of interleukin-2 biosynthetic process	12/1228	19/18670	2.0355e-10	4.27214e-09	3.363e-09	CD86/IL1A/CLEC7A/FOXP3/CD3E/CARD11/LAG3/IRF4/CD4/CD80/PTPRC/CD28	12
BP	GO:0050920	regulation of chemotaxis	42/1228	217/18670	2.11629e-10	4.42421e-09	3.48271e-09	MET/SERPINE1/CXCL13/CCL4/PRKD2/GPR18/AIF1/RAC2/IL16/TNFSF14/USP14/ANO6/STAP1/LGALS9/CD74/CXCR4/MPP1/GPSM3/STX4/CXCL10/CSF1/P2RY12/TREM2/CCR6/KLRK1/CCL5/KLRC4-KLRK1/CCL3/SUCNR1/CCL19/XCL2/RIPOR2/GPR183/PLA2G7/CCR4/C3AR1/CCR7/CMKLR1/CCR1/CCR2/SLAMF8/NCKAP1L	42
BP	GO:0030890	positive regulation of B cell proliferation	17/1228	41/18670	2.42191e-10	5.04326e-09	3.97003e-09	CD38/IL7/FCRL3/MEF2C/TNFRSF4/CD74/TLR4/SASH3/TNFSF13B/CARD11/CD40/IL2/IL21/NFATC2/GPR183/PTPRC/NCKAP1L	17
BP	GO:0046637	regulation of alpha-beta T cell differentiation	21/1228	63/18670	2.45306e-10	5.05931e-09	3.98266e-09	MYB/CD86/IFNG/IL27/LGALS9/ZAP70/SASH3/ZNF683/FOXP3/SOCS1/TBX21/JAK3/IL12RB1/TNFSF4/IL2/NLRP3/CCL19/IL12B/IRF4/CD80/NCKAP1L	21
BP	GO:2000401	regulation of lymphocyte migration	21/1228	63/18670	2.45306e-10	5.05931e-09	3.98266e-09	CRKL/CXCL13/CCL4/TNFRSF14/AIF1/TNFSF14/WASL/CXCL10/CD200R1/STK10/CCR6/ITGA4/KLRK1/CCL5/KLRC4-KLRK1/CCL3/XCL2/RIPOR2/DOCK8/CCR2/SPN	21
BP	GO:0019722	calcium-mediated signaling	42/1228	218/18670	2.45819e-10	5.05931e-09	3.98266e-09	CCL4/GSTO1/CCRL2/TRAT1/PRNP/TRPM2/LAT2/EGFR/ATP2A2/CCR5/CXCR4/ZAP70/CXCR6/CXCR3/P2RX5/GBP1/CD3E/XCR1/P2RY12/TREM2/SLA2/CLIC2/SLC8A1/CCR6/P2RX7/NFATC2/VCAM1/PTPRJ/CCL3/LAT/CXCR5/CD22/CCR4/CCR8/PLEK/CCR7/CMKLR1/CCR1/CCR2/CD4/PTPRC/BTK	42
BP	GO:0032753	positive regulation of interleukin-4 production	13/1228	23/18670	2.49316e-10	5.11146e-09	4.02371e-09	CD86/HAVCR2/LGALS9/SASH3/FOXP3/CD3E/HLA-E/TNFSF4/NLRP3/CD40LG/FCER1G/IRF4/CD28	13
BP	GO:0001959	regulation of cytokine-mediated signaling pathway	37/1228	177/18670	2.60567e-10	5.32158e-09	4.18912e-09	USP18/MMP12/CHUK/TXK/IFNG/PARP9/CASP1/OTUD4/PTPN6/SH2B3/TAX1BP1/PTPN11/IL7/PARP14/STAP1/IRF7/ABCE1/CAV1/VRK2/CD74/CXCR4/SOCS1/GFI1/NLRC5/CSF1/STAT1/NR1H3/JAK2/TREM2/SAMHD1/CARD16/CCL5/ZBP1/TRAF1/TNFRSF1A/CD300LF/PTPRC	37
BP	GO:0032731	positive regulation of interleukin-1 beta production	19/1228	52/18670	2.88438e-10	5.86823e-09	4.61944e-09	IFNG/PANX1/CASP1/TYROBP/CLEC7A/LGALS9/LILRA2/GSDMD/TLR4/PYHIN1/LILRA5/AIM2/JAK2/P2RX7/NLRP3/CCL3/CCL19/TLR8/MNDA	19
BP	GO:0046427	positive regulation of JAK-STAT cascade	25/1228	89/18670	3.14971e-10	6.38356e-09	5.0251e-09	CRLF3/ADIPOR1/IL10RA/IFNG/PARP9/IL26/PTK6/FYN/IL15/PARP14/IFNL1/HCLS1/SOCS1/PECAM1/JAK2/CD40/IL2/IL21/CCL5/IL10/IL12B/CD300A/FLT3/CSF1R/TNFRSF1A	25
BP	GO:0042093	T-helper cell differentiation	20/1228	58/18670	3.27997e-10	6.62229e-09	5.21303e-09	MYB/CD86/IL27/IL18R1/LY9/FOXP3/SLAMF6/TBX21/JAK3/BATF/IL12RB1/TNFSF4/IL2/NLRP3/CCL19/GPR183/IL12B/IRF4/CD80/SPN	20
BP	GO:0048247	lymphocyte chemotaxis	21/1228	64/18670	3.42647e-10	6.89188e-09	5.42525e-09	CXCL13/CCL4/TNFSF14/CCL23/CXCL10/CXCR3/CXCL11/CCL3L1/CCL8/CCL18/PIK3CD/KLRK1/CCL5/CCL13/KLRC4-KLRK1/CCL3/CCL19/XCL2/GPR183/PIK3CG/CCR2	21
BP	GO:1902106	negative regulation of leukocyte differentiation	27/1228	103/18670	3.47291e-10	6.95893e-09	5.47803e-09	IFNB1/CDK6/MYC/HLA-G/IRF1/IFNL1/CD74/TLR4/FOXP3/SOCS1/TBX21/JAK3/GPR55/CTLA4/TNFSF4/IL2/CCL3/LAG3/TMEM176A/INPP5D/FCGR2B/TMEM176B/LILRB3/C1QC/LILRB4/FGL2/LILRB1	27
BP	GO:0045086	positive regulation of interleukin-2 biosynthetic process	10/1228	13/18670	3.48607e-10	6.95903e-09	5.47811e-09	CD86/IL1A/CLEC7A/CD3E/CARD11/IRF4/CD4/CD80/PTPRC/CD28	10
BP	GO:0001773	myeloid dendritic cell activation	14/1228	28/18670	4.42145e-10	8.70627e-09	6.85352e-09	SPI1/BATF3/HAVCR2/CLEC4D/UBD/BATF/FLT3LG/SLAMF1/TSPAN32/BATF2/CD2/IL10/IRF4/DOCK2	14
BP	GO:0032647	regulation of interferon-alpha production	14/1228	28/18670	4.42145e-10	8.70627e-09	6.85352e-09	MMP12/CHUK/NLRC3/HAVCR2/IRF7/NMI/TLR4/DDX58/STAT1/IFIH1/LILRA4/IL10/TLR7/TLR8	14
BP	GO:0050858	negative regulation of antigen receptor-mediated signaling pathway	14/1228	28/18670	4.42145e-10	8.70627e-09	6.85352e-09	CD160/PTPN6/PRNP/BTN2A2/FCRL3/GBP1/UBASH3A/PTPRJ/FCGR2B/PTPN22/CD22/CD300A/LPXN/LILRB4	14
BP	GO:0043903	regulation of symbiosis, encompassing mutualism through parasitism	42/1228	222/18670	4.42692e-10	8.70627e-09	6.85352e-09	FCN1/CCL4/IFIT1/OAS1/BST2/OAS3/IFNB1/KRT6A/PARP10/IFIT5/IFITM1/SMC3/GAPDH/TRIM14/CAV1/LGALS9/IFITM3/AICDA/CD74/CXCR4/LAMP3/OASL/PML/RSAD2/TRIM21/APOBEC3G/SRPK2/MX1/STAT1/APOBEC3H/CCL8/ISG20/CAV2/APOBEC3D/APOE/CCL5/CCL3/IFI27/ISG15/CSF1R/CD4/CD28	42
BP	GO:0032732	positive regulation of interleukin-1 production	20/1228	59/18670	4.65725e-10	9.12546e-09	7.18351e-09	IFNG/PANX1/CASP1/HAVCR2/TYROBP/CLEC7A/LGALS9/LILRA2/GSDMD/TLR4/PYHIN1/LILRA5/AIM2/JAK2/P2RX7/NLRP3/CCL3/CCL19/TLR8/MNDA	20
BP	GO:0051047	positive regulation of secretion	64/1228	428/18670	5.24325e-10	1.02359e-08	8.05765e-09	MYB/MMP12/FCN1/CHUK/PPARD/IFNG/CD160/PANX1/CASP1/CRTAM/CD38/IL26/TNFRSF14/HAVCR2/S100A8/P2RY2/AIF1/IL1A/PTPN11/KMO/STAM/GAPDH/DNM1L/EGFR/RASGRP1/LGALS9/FERMT1/TNFRSF4/LILRA2/GSDMD/TLR4/DDX58/STX4/GHRL/LILRA5/AIM2/HLA-F/JAK2/TREM2/CD274/IFIH1/CLEC6A/CD2/HLA-E/TNFSF4/P2RX7/IL2/ITGAM/NLRP3/FGR/CCL3/CLEC4E/CCL19/CD14/IL10/PTPN22/BLK/CD244/CLEC9A/CSF1R/CD33/FCER1G/TLR8/ITGB2	64
BP	GO:0032633	interleukin-4 production	15/1228	33/18670	5.76852e-10	1.12201e-08	8.83238e-09	CD86/HAVCR2/CLECL1/LGALS9/SASH3/FOXP3/CD3E/HLA-E/TNFSF4/NLRP3/CD40LG/FCER1G/IRF4/ITK/CD28	15
BP	GO:1903901	negative regulation of viral life cycle	24/1228	85/18670	6.32742e-10	1.22623e-08	9.65278e-09	FCN1/IFIT1/OAS1/BST2/OAS3/IFNB1/PARP10/IFIT5/IFITM1/IFITM3/AICDA/OASL/PML/RSAD2/TRIM21/APOBEC3G/SRPK2/MX1/APOBEC3H/CCL8/ISG20/APOBEC3D/CCL5/ISG15	24
BP	GO:0016064	immunoglobulin mediated immune response	41/1228	218/18670	8.5835e-10	1.6574e-08	1.30469e-08	C1QB/C1S/C1R/C2/CR1/SERPING1/PTPN6/C1RL/C1QA/CD19/IRF7/AICDA/CD74/TCIRG1/FOXP3/TBX21/BATF/LTA/GAPT/CD27/CD40/FCER2/CCR6/HLA-E/TNFSF4/IL2/IGLL5/POU2F2/INPP5D/IL10/HLA-DQB1/FCGR2B/CD40LG/FCER1G/CD226/C1QC/TLR8/FGL2/PTPRC/BTK/CD28	41
BP	GO:0050701	interleukin-1 secretion	20/1228	61/18670	9.15639e-10	1.76161e-08	1.38673e-08	PANX1/CASP1/SERPINB1/LGALS9/LILRA2/GSDMD/TLR4/PML/TMEM106A/LILRA5/AIM2/CARD16/P2RX7/NLRP3/CCL3/CCL19/NLRC4/GBP5/CCR7/TLR8	20
BP	GO:0046425	regulation of JAK-STAT cascade	31/1228	137/18670	9.4892e-10	1.81905e-08	1.43194e-08	CRLF3/ADIPOR1/IL10RA/IFNG/LEPROT/PARP9/IL26/PTK6/IFNB1/FYN/SH2B3/IL15/PARP14/IFNL1/CAV1/HCLS1/SOCS1/JAK3/PECAM1/JAK2/CD40/IL2/IL21/CCL5/IL10/IL12B/CD300A/FLT3/CSF1R/TNFRSF1A/PTPRC	31
BP	GO:0050856	regulation of T cell receptor signaling pathway	16/1228	39/18670	9.92089e-10	1.89496e-08	1.4917e-08	CD160/PRKD2/PTPN6/TRAT1/PRNP/BTN2A2/TESPA1/LCK/GBP1/UBASH3A/PTPRJ/PTPN22/CD300A/CCR7/CD226/LILRB4	16
BP	GO:0002507	tolerance induction	13/1228	25/18670	1.00074e-09	1.90463e-08	1.49931e-08	IL2RA/HAVCR2/HLA-G/IDO1/LGALS9/PDCD1/FOXP3/CD3E/ICOS/CD274/HLA-E/CCR4/LILRB2	13
BP	GO:0035590	purinergic nucleotide receptor signaling pathway	12/1228	21/18670	1.04915e-09	1.98964e-08	1.56623e-08	GPR171/P2RY2/P2RY14/ANO6/P2RX5/P2RY12/P2RX7/P2RX1/GPR34/P2RY13/P2RY8/P2RY10	12
BP	GO:0045591	positive regulation of regulatory T cell differentiation	10/1228	14/18670	1.14783e-09	2.16903e-08	1.70744e-08	IFNG/BTN2A2/HLA-G/LGALS9/VSIR/FOXP3/SOCS1/IL2/LILRB2/LILRB4	10
BP	GO:1904892	regulation of STAT cascade	32/1228	146/18670	1.20114e-09	2.26173e-08	1.78042e-08	CRLF3/ADIPOR1/IL10RA/IFNG/LEPROT/PARP9/IL26/PTK6/IFNB1/FYN/SH2B3/IL15/PARP14/IFNL1/CAV1/HCLS1/SOCS1/JAK3/PECAM1/JAK2/CD40/IL2/IL21/CCL5/IL10/IL7R/IL12B/CD300A/FLT3/CSF1R/TNFRSF1A/PTPRC	32
BP	GO:0002260	lymphocyte homeostasis	20/1228	62/18670	1.26868e-09	2.38045e-08	1.87388e-08	IL2RA/TNFSF14/MEF2C/LGALS9/CD74/TNFRSF13B/TCIRG1/FOXP3/TNFSF13B/JAK3/GAPT/SIT1/CORO1A/P2RX7/IL2/LAT/TNFRSF17/DOCK10/GPR174/NCKAP1L	20
BP	GO:0002220	innate immune response activating cell surface receptor signaling pathway	28/1228	116/18670	1.28736e-09	2.407e-08	1.89478e-08	NFKB1/FCN1/CHUK/CUL1/PSMA5/PSMB7/CLEC4D/FYN/ICAM2/LILRA2/PSMA4/PSMB8/PSME1/CARD11/CLEC6A/PSMA8/CLEC4C/PSME2/KLRK1/CD209/PSMB10/KLRC4-KLRK1/CLEC4E/PSMB9/CLEC10A/FCER1G/CLEC4A/ICAM3	28
BP	GO:0002831	regulation of response to biotic stimulus	31/1228	139/18670	1.38582e-09	2.582e-08	2.03254e-08	MMP12/MICB/OPTN/IFIT1/IL27/CD160/IL2RA/PARP9/CRTAM/DHX58/HAVCR2/DDX60/DTX3L/IL15/HERC5/LILRA2/DDX58/APOBEC3G/STAT1/IL12RB1/AIM2/TSPAN32/CD274/CARD16/IL12B/LY96/CD180/LY86/CD226/FGL2/LILRB1	31
BP	GO:0032607	interferon-alpha production	14/1228	30/18670	1.41467e-09	2.6083e-08	2.05324e-08	MMP12/CHUK/NLRC3/HAVCR2/IRF7/NMI/TLR4/DDX58/STAT1/IFIH1/LILRA4/IL10/TLR7/TLR8	14
BP	GO:0032743	positive regulation of interleukin-2 production	14/1228	30/18670	1.41467e-09	2.6083e-08	2.05324e-08	CD86/PRKD2/IL1A/CLEC7A/PDE4B/SASH3/CD3E/CARD11/IRF4/CCR2/CD4/CD80/PTPRC/CD28	14
BP	GO:0043372	positive regulation of CD4-positive, alpha-beta T cell differentiation	14/1228	30/18670	1.41467e-09	2.6083e-08	2.05324e-08	MYB/CD86/IFNG/LGALS9/SASH3/FOXP3/SOCS1/IL12RB1/TNFSF4/NLRP3/CCL19/IL12B/CD80/NCKAP1L	14
BP	GO:0032735	positive regulation of interleukin-12 production	15/1228	35/18670	1.59378e-09	2.92836e-08	2.30518e-08	IFNG/LTB/CLEC7A/HLA-G/IRF1/IDO1/LGALS9/TLR4/CD40/TNFSF4/CCL19/IL12B/CD40LG/CCR7/IRF8	15
BP	GO:0001916	positive regulation of T cell mediated cytotoxicity	13/1228	26/18670	1.88087e-09	3.44393e-08	2.71104e-08	HLA-A/CD1B/HLA-G/FAM49B/HLA-B/B2M/IL12RB1/HLA-F/HLA-C/HLA-E/P2RX7/IL12B/PTPRC	13
BP	GO:0070374	positive regulation of ERK1 and ERK2 cascade	40/1228	215/18670	1.91382e-09	3.49222e-08	2.74905e-08	CRKL/CCL4/PRKD2/IL26/HAVCR2/GLIPR2/RAMP3/ICAM1/PTPN11/CCL23/CFLAR/EGFR/RASGRP1/FFAR4/LGALS9/CD74/TLR4/GPR55/SLAMF1/CCL3L1/CCL8/TREM2/PHB2/CCL18/MAP2K1/APOE/CCL5/CCL13/CCL3/CCL19/XCL2/GPR183/PTPN22/FLT3/CSF1R/CCR7/CCR1/SCIMP/CD4/PTPRC	40
BP	GO:0070838	divalent metal ion transport	68/1228	483/18670	2.03279e-09	3.69662e-08	2.90996e-08	CCL4/IFNG/VDR/UBQLN1/PANX1/GSTO1/TRPV2/CYP27B1/STAC3/FYN/PTPN6/PKD2L1/PRNP/FASLG/RAMP3/IL16/ISCU/ERO1A/ICAM1/FCRL3/ANO6/ITPR3/DIAPH1/TRPM2/PDE4B/DNM1L/CD19/CAV1/ATP2A3/LILRA2/ATP2A2/CCR5/CXCR4/LCK/ANXA6/CACNA2D4/PML/YME1L1/CXCL10/LILRA5/P2RX5/CXCL11/CORO1A/P2RY12/GRIN3A/CCL8/PHB2/CLIC2/SLC8A1/P2RX7/CCL5/P2RX1/CCL3/CCL19/MCOLN2/MS4A1/CD33/PIK3CG/CCR7/CCR1/LILRB2/PLCB2/CXCL9/CD4/LILRB1/CD84/PRKCB/P…	68
BP	GO:0050706	regulation of interleukin-1 beta secretion	17/1228	46/18670	2.04026e-09	3.69754e-08	2.91068e-08	PANX1/CASP1/SERPINB1/LGALS9/LILRA2/GSDMD/TLR4/PML/LILRA5/AIM2/CARD16/P2RX7/NLRP3/CCL3/CCL19/CCR7/TLR8	17
BP	GO:1903900	regulation of viral life cycle	32/1228	149/18670	2.0586e-09	3.71809e-08	2.92686e-08	FCN1/IFIT1/OAS1/BST2/OAS3/IFNB1/PARP10/IFIT5/IFITM1/SMC3/LGALS9/IFITM3/AICDA/CD74/LAMP3/OASL/PML/RSAD2/TRIM21/APOBEC3G/SRPK2/MX1/APOBEC3H/CCL8/ISG20/CAV2/APOBEC3D/CCL5/IFI27/ISG15/CD4/CD28	32
BP	GO:0042094	interleukin-2 biosynthetic process	12/1228	22/18670	2.16971e-09	3.90547e-08	3.07437e-08	CD86/IL1A/CLEC7A/FOXP3/CD3E/CARD11/LAG3/IRF4/CD4/CD80/PTPRC/CD28	12
BP	GO:0030260	entry into host cell	30/1228	134/18670	2.31043e-09	4.10315e-08	3.22997e-08	FCN1/CTNND1/MET/EPHA2/CD86/TNFRSF14/KRT6A/CR1/NPC1/IFITM1/ICAM1/EGFR/ITGB1/CAV1/LGALS9/IFITM3/TNFRSF4/SERPINB3/CCR5/CD74/CXCR4/TRIM21/SELPLG/MRC1/SLAMF1/CAV2/ITGB7/CD209/CD4/CD80	30
BP	GO:0044409	entry into host	30/1228	134/18670	2.31043e-09	4.10315e-08	3.22997e-08	FCN1/CTNND1/MET/EPHA2/CD86/TNFRSF14/KRT6A/CR1/NPC1/IFITM1/ICAM1/EGFR/ITGB1/CAV1/LGALS9/IFITM3/TNFRSF4/SERPINB3/CCR5/CD74/CXCR4/TRIM21/SELPLG/MRC1/SLAMF1/CAV2/ITGB7/CD209/CD4/CD80	30
BP	GO:0051806	entry into cell of other organism involved in symbiotic interaction	30/1228	134/18670	2.31043e-09	4.10315e-08	3.22997e-08	FCN1/CTNND1/MET/EPHA2/CD86/TNFRSF14/KRT6A/CR1/NPC1/IFITM1/ICAM1/EGFR/ITGB1/CAV1/LGALS9/IFITM3/TNFRSF4/SERPINB3/CCR5/CD74/CXCR4/TRIM21/SELPLG/MRC1/SLAMF1/CAV2/ITGB7/CD209/CD4/CD80	30
BP	GO:0051828	entry into other organism involved in symbiotic interaction	30/1228	134/18670	2.31043e-09	4.10315e-08	3.22997e-08	FCN1/CTNND1/MET/EPHA2/CD86/TNFRSF14/KRT6A/CR1/NPC1/IFITM1/ICAM1/EGFR/ITGB1/CAV1/LGALS9/IFITM3/TNFRSF4/SERPINB3/CCR5/CD74/CXCR4/TRIM21/SELPLG/MRC1/SLAMF1/CAV2/ITGB7/CD209/CD4/CD80	30
BP	GO:0050792	regulation of viral process	39/1228	208/18670	2.41581e-09	4.27599e-08	3.36603e-08	FCN1/CCL4/IFIT1/OAS1/BST2/OAS3/IFNB1/PARP10/IFIT5/IFITM1/SMC3/TRIM14/LGALS9/IFITM3/AICDA/CD74/CXCR4/LAMP3/OASL/PML/RSAD2/TRIM21/APOBEC3G/SRPK2/MX1/STAT1/APOBEC3H/CCL8/ISG20/CAV2/APOBEC3D/APOE/CCL5/CCL3/IFI27/ISG15/CSF1R/CD4/CD28	39
BP	GO:2000516	positive regulation of CD4-positive, alpha-beta T cell activation	15/1228	36/18670	2.56638e-09	4.52739e-08	3.56394e-08	MYB/CD86/IFNG/CD160/LGALS9/SASH3/FOXP3/SOCS1/IL12RB1/TNFSF4/NLRP3/CCL19/IL12B/CD80/NCKAP1L	15
BP	GO:0043547	positive regulation of GTPase activity	60/1228	405/18670	2.62978e-09	4.62389e-08	3.6399e-08	AGAP2/ARHGAP31/CRKL/ARHGAP25/RASGRP2/EPHA2/CXCL13/LIMS1/CCL4/RALBP1/AGRN/BNIP2/EIF5/ARHGAP21/RASAL2/GPR65/ASAP1/RGS20/ARHGAP45/ICAM1/RHOG/CCL23/DNM1L/IQGAP1/ITGB1/SMAP2/RSU1/RASGRP1/PICALM/ARHGAP15/RASAL3/GMIP/CCL3L1/CCL8/ARHGAP9/CD40/CCL18/CAV2/RGS1/ACAP1/TBC1D10C/CCL5/CCL13/VAV1/CCL3/CCL19/XCL2/ADAP2/RASGRP3/PREX1/ARHGDIB/DOCK10/RGS18/DOCK8/ARHGEF6/CCR7/ARHGAP30/TAGAP/DOCK2/NCKAP1L	60
BP	GO:0006959	humoral immune response	55/1228	356/18670	2.65984e-09	4.6613e-08	3.66935e-08	FCN1/CXCL13/C1QB/IFNG/C1S/C1R/S100A8/IFNB1/KRT6A/C2/A2M/EBI3/CR1/SERPING1/PTPN6/C1RL/CR1L/IL7/CFB/MEF2C/GAPDH/C1QA/GNLY/CD19/VSIG4/SH2D1A/S100A9/PDCD1/POU2AF1/LTA/CXCL10/CXCL11/TREM2/CFP/FCER2/CCR6/HLA-E/IGLL5/POU2F2/CCL13/PSMB10/JCHAIN/HLA-DQB1/FCGR2B/GPR183/MS4A1/LYZ/C3AR1/CCR7/C1QC/CCR2/CXCL9/RNASE6/PTPRC/CD28	55
BP	GO:0002716	negative regulation of natural killer cell mediated immunity	10/1228	15/18670	3.23954e-09	5.65854e-08	4.45437e-08	SERPINB9/HAVCR2/KIR2DL4/HLA-G/LGALS9/CD96/SERPINB4/HLA-F/HLA-E/LILRB1	10
BP	GO:0032673	regulation of interleukin-4 production	13/1228	27/18670	3.40888e-09	5.92051e-08	4.66059e-08	CD86/HAVCR2/LGALS9/SASH3/FOXP3/CD3E/HLA-E/TNFSF4/NLRP3/CD40LG/FCER1G/IRF4/CD28	13
BP	GO:0072511	divalent inorganic cation transport	68/1228	489/18670	3.41182e-09	5.92051e-08	4.66059e-08	CCL4/IFNG/VDR/UBQLN1/PANX1/GSTO1/TRPV2/CYP27B1/STAC3/FYN/PTPN6/PKD2L1/PRNP/FASLG/RAMP3/IL16/ISCU/ERO1A/ICAM1/FCRL3/ANO6/ITPR3/DIAPH1/TRPM2/PDE4B/DNM1L/CD19/CAV1/ATP2A3/LILRA2/ATP2A2/CCR5/CXCR4/LCK/ANXA6/CACNA2D4/PML/YME1L1/CXCL10/LILRA5/P2RX5/CXCL11/CORO1A/P2RY12/GRIN3A/CCL8/PHB2/CLIC2/SLC8A1/P2RX7/CCL5/P2RX1/CCL3/CCL19/MCOLN2/MS4A1/CD33/PIK3CG/CCR7/CCR1/LILRB2/PLCB2/CXCL9/CD4/LILRB1/CD84/PRKCB/P…	68
BP	GO:0038083	peptidyl-tyrosine autophosphorylation	15/1228	37/18670	4.0543e-09	7.01249e-08	5.52019e-08	TXK/SLA/ABL2/YES1/PTK6/FYN/IQGAP1/EGFR/CAV1/LCK/HCK/FGR/BLK/ITK/BTK	15
BP	GO:0046641	positive regulation of alpha-beta T cell proliferation	11/1228	19/18670	4.41473e-09	7.6111e-08	5.99141e-08	EBI3/LGALS9/ZAP70/CD3E/RASAL3/HLA-E/TNFSF4/IL12B/CCR2/PTPRC/CD28	11
BP	GO:0045576	mast cell activation	19/1228	60/18670	4.65708e-09	8.00294e-08	6.29986e-08	RAC2/MILR1/NDRG1/LAT2/RHOH/RASGRP1/LGALS9/PIK3CD/FGR/CNR2/LAT/CD300A/PIK3CG/FCER1G/CD226/CD300LF/CD84/LCP2/BTK	19
BP	GO:0002495	antigen processing and presentation of peptide antigen via MHC class II	25/1228	101/18670	5.6321e-09	9.64723e-08	7.59425e-08	DYNC1I2/CAPZA1/HLA-DRB5/HLA-DPB1/CTSD/CAPZA2/HLA-DMA/HLA-DOB/KIF23/HLA-DRB1/CD74/IFI30/TREM2/LAG3/HLA-DQA2/HLA-DOA/HLA-DQB1/HLA-DQB2/FCGR2B/CTSS/HLA-DMB/HLA-DRA/HLA-DPA1/HLA-DQA1/FCER1G	25
BP	GO:0002504	antigen processing and presentation of peptide or polysaccharide antigen via MHC class II	25/1228	102/18670	7.00021e-09	1.19521e-07	9.40864e-08	DYNC1I2/CAPZA1/HLA-DRB5/HLA-DPB1/CTSD/CAPZA2/HLA-DMA/HLA-DOB/KIF23/HLA-DRB1/CD74/IFI30/TREM2/LAG3/HLA-DQA2/HLA-DOA/HLA-DQB1/HLA-DQB2/FCGR2B/CTSS/HLA-DMB/HLA-DRA/HLA-DPA1/HLA-DQA1/FCER1G	25
BP	GO:0042116	macrophage activation	24/1228	95/18670	7.32552e-09	1.24675e-07	9.81431e-08	IFNG/HAVCR2/TYROBP/AIF1/C1QA/STAP1/VSIG4/NAMPT/CD74/TLR4/TMEM106A/CST7/NR1H3/JAK2/TREM2/ITGAM/CCL3/SUCNR1/IL10/FCGR2B/TLR7/TLR8/ITGB2/PTPRC	24
BP	GO:0042832	defense response to protozoan	12/1228	24/18670	8.0182e-09	1.36028e-07	1.0708e-07	CCDC88B/CLEC7A/GBP4/GBP2/BATF/TSPAN32/CD40/BATF2/IL10/IL12B/IRF4/IRF8	12
BP	GO:0032695	negative regulation of interleukin-12 production	10/1228	16/18670	8.12741e-09	1.37441e-07	1.08193e-07	NFKB1/ACP5/JAK3/LILRA5/TIGIT/SLAMF1/IL10/CMKLR1/TLR8/LILRB1	10
BP	GO:0043087	regulation of GTPase activity	66/1228	479/18670	8.43164e-09	1.42133e-07	1.11887e-07	AGAP2/ARHGAP31/CRKL/ARHGAP25/RASGRP2/EPHA2/CXCL13/LIMS1/CCL4/RALBP1/AGRN/BNIP2/EIF5/ARHGAP21/RASAL2/GPR65/FGD3/ASAP1/RGS20/ARHGAP45/ICAM1/RHOG/CCL23/DNM1L/IQGAP1/ITGB1/RHOH/SMAP2/RSU1/RASGRP1/PICALM/ARHGAP15/RASAL3/GMIP/CCL3L1/CCL8/ARHGAP9/CD40/PLXNC1/CCL18/CAV2/RGS1/ACAP1/KLRK1/TBC1D10C/CCL5/CCL13/VAV1/KLRC4-KLRK1/CCL3/CCL19/XCL2/ADAP2/RASGRP3/PREX1/ARHGDIB/DOCK10/RGS18/FGD2/DOCK8/ARHGEF6/CCR7/A…	66
BP	GO:0002577	regulation of antigen processing and presentation	11/1228	20/18670	9.22587e-09	1.5503e-07	1.22038e-07	TAPBPL/HLA-DOB/CD74/WAS/TREM2/CCL19/HLA-DOA/FCGR2B/CCR7/LILRB2/FGL2	11
BP	GO:0051701	interaction with host	38/1228	209/18670	9.3411e-09	1.56471e-07	1.23173e-07	HIPK2/SERPINB9/FCN1/CTNND1/MET/EPHA2/CD86/IFIT1/TNFRSF14/KRT6A/CR1/NPC1/IFITM1/ICAM1/NEDD4/SMC3/GAPDH/EGFR/ITGB1/CAV1/LGALS9/IFITM3/TNFRSF4/SERPINB3/CCR5/CD74/CXCR4/PML/TRIM21/SELPLG/MRC1/SLAMF1/CCL8/CAV2/ITGB7/CD209/CD4/CD80	38
BP	GO:0070227	lymphocyte apoptotic process	20/1228	69/18670	1.02292e-08	1.70808e-07	1.34459e-07	CRKL/IL2RA/FASLG/IDO1/LGALS9/CD74/PDCD1/CD3G/JAK3/CD27/CD274/P2RX7/IL2/CCL5/IL10/IL7R/PTCRA/GIMAP8/DOCK8/BTK	20
BP	GO:0007599	hemostasis	52/1228	341/18670	1.13308e-08	1.88609e-07	1.48472e-07	PABPC4/VCL/MFN2/SERPINE1/CAPZA1/YWHAZ/SERPINA1/IFNB1/A2M/MAPK1/SERPING1/FYN/PTPN6/CAPZA2/SH2B3/RCOR1/GNA15/JMJD1C/PTPN11/ANO6/ITPR3/IRF1/CAV1/FERMT3/LCK/TLR4/MICAL1/P2RX5/WAS/P2RY12/JAK2/MAFK/TSPAN32/CD40/SCUBE1/APOE/P2RX7/TREML1/P2RX1/ENTPD1/VAV1/FLI1/GNG2/PIK3R6/DOCK8/CD40LG/PIK3CG/PLEK/FCER1G/PIK3R5/PRKCB/LCP2	52
BP	GO:0071674	mononuclear cell migration	23/1228	90/18670	1.18389e-08	1.96452e-07	1.54646e-07	SERPINE1/CCL4/JAML/AIF1/ANO6/CCL23/CXCL10/PECAM1/CSF1/CCL3L1/CCL8/CCL18/CCL5/CCL13/CCL3/CCL19/XCL2/PLA2G7/C3AR1/CMKLR1/CCR1/CCR2/SLAMF8	23
BP	GO:0060760	positive regulation of response to cytokine stimulus	18/1228	57/18670	1.2438e-08	2.0575e-07	1.61965e-07	MMP12/TXK/PARP9/CASP1/IL7/PARP14/IRF7/CD74/CXCR4/TLR4/DDX58/GFI1/NLRC5/CSF1/TREM2/IFIH1/ZBP1/CD300LF	18
BP	GO:0002712	regulation of B cell mediated immunity	17/1228	51/18670	1.25746e-08	2.06721e-07	1.6273e-07	CR1/PTPN6/FOXP3/TBX21/LTA/CD40/FCER2/HLA-E/TNFSF4/IL2/IL10/FCGR2B/FCER1G/CD226/PTPRC/BTK/CD28	17
BP	GO:0002889	regulation of immunoglobulin mediated immune response	17/1228	51/18670	1.25746e-08	2.06721e-07	1.6273e-07	CR1/PTPN6/FOXP3/TBX21/LTA/CD40/FCER2/HLA-E/TNFSF4/IL2/IL10/FCGR2B/FCER1G/CD226/PTPRC/BTK/CD28	17
BP	GO:0002291	T cell activation via T cell receptor contact with antigen bound to MHC molecule on antigen presenting cell	8/1228	10/18670	1.36897e-08	2.24359e-07	1.76614e-07	HAVCR2/ICAM1/ITGAL/LGALS9/HLA-DMB/FGL2/LILRB1/APBB1IP	8
BP	GO:0019886	antigen processing and presentation of exogenous peptide antigen via MHC class II	24/1228	98/18670	1.4201e-08	2.32022e-07	1.82646e-07	DYNC1I2/CAPZA1/HLA-DRB5/HLA-DPB1/CTSD/CAPZA2/HLA-DMA/HLA-DOB/KIF23/HLA-DRB1/CD74/IFI30/LAG3/HLA-DQA2/HLA-DOA/HLA-DQB1/HLA-DQB2/FCGR2B/CTSS/HLA-DMB/HLA-DRA/HLA-DPA1/HLA-DQA1/FCER1G	24
BP	GO:0002823	negative regulation of adaptive immune response based on somatic recombination of immune receptors built from immunoglobulin superfamily domains	15/1228	40/18670	1.44357e-08	2.35133e-07	1.85095e-07	HAVCR2/IFNB1/CR1/PTPN6/HLA-G/FOXP3/TBX21/JAK3/HLA-F/TNFSF4/IL2/IL7R/FCGR2B/LILRB1/PTPRC	15
BP	GO:0001562	response to protozoan	12/1228	25/18670	1.44959e-08	2.35391e-07	1.85299e-07	CCDC88B/CLEC7A/GBP4/GBP2/BATF/TSPAN32/CD40/BATF2/IL10/IL12B/IRF4/IRF8	12
BP	GO:0002223	stimulatory C-type lectin receptor signaling pathway	26/1228	113/18670	1.45989e-08	2.36342e-07	1.86047e-07	NFKB1/CHUK/CUL1/PSMA5/PSMB7/CLEC4D/FYN/ICAM2/PSMA4/PSMB8/PSME1/CARD11/CLEC6A/PSMA8/CLEC4C/PSME2/KLRK1/CD209/PSMB10/KLRC4-KLRK1/CLEC4E/PSMB9/CLEC10A/FCER1G/CLEC4A/ICAM3	26
BP	GO:0046718	viral entry into host cell	27/1228	121/18670	1.55986e-08	2.51759e-07	1.98183e-07	FCN1/EPHA2/CD86/TNFRSF14/CR1/NPC1/IFITM1/ICAM1/EGFR/ITGB1/CAV1/LGALS9/IFITM3/TNFRSF4/SERPINB3/CCR5/CD74/CXCR4/TRIM21/SELPLG/MRC1/SLAMF1/CAV2/ITGB7/CD209/CD4/CD80	27
BP	GO:0045622	regulation of T-helper cell differentiation	14/1228	35/18670	1.65233e-08	2.65874e-07	2.09295e-07	MYB/CD86/IL27/FOXP3/TBX21/JAK3/IL12RB1/TNFSF4/IL2/NLRP3/CCL19/IL12B/IRF4/CD80	14
BP	GO:0007596	blood coagulation	51/1228	336/18670	1.83172e-08	2.9385e-07	2.31317e-07	PABPC4/VCL/MFN2/SERPINE1/CAPZA1/YWHAZ/SERPINA1/IFNB1/A2M/MAPK1/SERPING1/FYN/PTPN6/CAPZA2/SH2B3/RCOR1/GNA15/JMJD1C/PTPN11/ANO6/ITPR3/IRF1/CAV1/FERMT3/LCK/TLR4/MICAL1/P2RX5/WAS/P2RY12/JAK2/MAFK/TSPAN32/CD40/SCUBE1/APOE/P2RX7/TREML1/P2RX1/ENTPD1/VAV1/GNG2/PIK3R6/DOCK8/CD40LG/PIK3CG/PLEK/FCER1G/PIK3R5/PRKCB/LCP2	51
BP	GO:0070371	ERK1 and ERK2 cascade	49/1228	317/18670	1.92331e-08	3.07614e-07	2.42152e-07	CRKL/EPHA2/CCL4/STYX/PRMT5/PRKD2/IL26/HAVCR2/MAPK1/PTPN6/GLIPR2/MYC/RAMP3/ICAM1/PTPN11/BTN2A2/CCL23/CFLAR/EGFR/RASGRP1/FFAR4/LGALS9/CD74/TLR4/EIF3A/GPR55/GBP1/SLAMF1/CCL3L1/CCL8/TREM2/PHB2/CCL18/MAP2K1/APOE/CCL5/CCL13/CCL3/CCL19/XCL2/GPR183/PTPN22/FLT3/CSF1R/CCR7/CCR1/SCIMP/CD4/PTPRC	49
BP	GO:2000107	negative regulation of leukocyte apoptotic process	16/1228	47/18670	2.3936e-08	3.81682e-07	3.00458e-07	IRF7/IDO1/CCR5/CD74/HCLS1/JAK3/CD27/IL2/CCL5/CCL19/IL7R/PTCRA/DOCK8/CCR7/FCER1G/LILRB1	16
BP	GO:0007260	tyrosine phosphorylation of STAT protein	22/1228	86/18670	2.40308e-08	3.82047e-07	3.00745e-07	IFNG/PARP9/PTK6/FYN/SH2B3/IL15/PARP14/IFNL1/CAV1/HCLS1/SOCS1/JAK3/PECAM1/JAK2/CD40/IL2/IL21/CCL5/IL12B/FLT3/CSF1R/TNFRSF1A	22
BP	GO:0050704	regulation of interleukin-1 secretion	17/1228	53/18670	2.4254e-08	3.833e-07	3.01731e-07	PANX1/CASP1/SERPINB1/LGALS9/LILRA2/GSDMD/TLR4/PML/LILRA5/AIM2/CARD16/P2RX7/NLRP3/CCL3/CCL19/CCR7/TLR8	17
BP	GO:0070228	regulation of lymphocyte apoptotic process	17/1228	53/18670	2.4254e-08	3.833e-07	3.01731e-07	IDO1/LGALS9/CD74/PDCD1/CD3G/JAK3/CD27/CD274/P2RX7/IL2/CCL5/IL10/IL7R/PTCRA/GIMAP8/DOCK8/BTK	17
BP	GO:0070372	regulation of ERK1 and ERK2 cascade	47/1228	300/18670	2.44504e-08	3.85257e-07	3.03272e-07	CRKL/EPHA2/CCL4/STYX/PRMT5/PRKD2/IL26/HAVCR2/PTPN6/GLIPR2/RAMP3/ICAM1/PTPN11/BTN2A2/CCL23/CFLAR/EGFR/RASGRP1/FFAR4/LGALS9/CD74/TLR4/EIF3A/GPR55/GBP1/SLAMF1/CCL3L1/CCL8/TREM2/PHB2/CCL18/MAP2K1/APOE/CCL5/CCL13/CCL3/CCL19/XCL2/GPR183/PTPN22/FLT3/CSF1R/CCR7/CCR1/SCIMP/CD4/PTPRC	47
BP	GO:0032733	positive regulation of interleukin-10 production	14/1228	36/18670	2.54049e-08	3.99113e-07	3.14179e-07	CLEC7A/LGALS9/TLR4/SASH3/LILRA5/TIGIT/TREM2/CD274/TNFSF4/IL12B/CD40LG/FCER1G/IRF4/CD28	14
BP	GO:0050688	regulation of defense response to virus	20/1228	73/18670	2.95207e-08	4.62405e-07	3.64002e-07	MMP12/MICB/IFIT1/IL27/IL2RA/PARP9/DHX58/DDX60/DTX3L/IL15/HERC5/DDX58/APOBEC3G/STAT1/IL12RB1/AIM2/TSPAN32/IL12B/FGL2/LILRB1	20
BP	GO:0050817	coagulation	51/1228	342/18670	3.30775e-08	5.16365e-07	4.06479e-07	PABPC4/VCL/MFN2/SERPINE1/CAPZA1/YWHAZ/SERPINA1/IFNB1/A2M/MAPK1/SERPING1/FYN/PTPN6/CAPZA2/SH2B3/RCOR1/GNA15/JMJD1C/PTPN11/ANO6/ITPR3/IRF1/CAV1/FERMT3/LCK/TLR4/MICAL1/P2RX5/WAS/P2RY12/JAK2/MAFK/TSPAN32/CD40/SCUBE1/APOE/P2RX7/TREML1/P2RX1/ENTPD1/VAV1/GNG2/PIK3R6/DOCK8/CD40LG/PIK3CG/PLEK/FCER1G/PIK3R5/PRKCB/LCP2	51
BP	GO:0045953	negative regulation of natural killer cell mediated cytotoxicity	9/1228	14/18670	3.31602e-08	5.16365e-07	4.06479e-07	SERPINB9/HAVCR2/KIR2DL4/HLA-G/LGALS9/SERPINB4/HLA-F/HLA-E/LILRB1	9
BP	GO:0048305	immunoglobulin secretion	11/1228	22/18670	3.42708e-08	5.30548e-07	4.17644e-07	TNFRSF4/TNFSF13B/STX4/CD40/HLA-E/TNFSF4/IL2/POU2F2/CD22/CD40LG/LAX1	11
BP	GO:0072643	interferon-gamma secretion	11/1228	22/18670	3.42708e-08	5.30548e-07	4.17644e-07	BTN3A2/CD160/RASGRP1/LGALS9/TCIRG1/BTN3A1/CD2/PTPN22/CD244/ISG15/LILRB1	11
BP	GO:0060402	calcium ion transport into cytosol	31/1228	158/18670	3.48209e-08	5.37497e-07	4.23114e-07	GSTO1/FYN/PTPN6/PRNP/FASLG/RAMP3/ERO1A/ITPR3/DIAPH1/TRPM2/CD19/CAV1/CCR5/LCK/PML/CXCL10/P2RX5/CXCL11/CORO1A/CLIC2/SLC8A1/P2RX7/CCL3/CCL19/MCOLN2/MS4A1/CCR7/PLCB2/CXCL9/CD4/PTPRC	31
BP	GO:0045069	regulation of viral genome replication	23/1228	95/18670	3.56835e-08	5.49215e-07	4.32339e-07	IFIT1/OAS1/BST2/OAS3/IFNB1/PARP10/IFIT5/IFITM1/IFITM3/AICDA/OASL/RSAD2/APOBEC3G/SRPK2/MX1/APOBEC3H/CCL8/ISG20/APOBEC3D/CCL5/IFI27/ISG15/CD28	23
BP	GO:0002377	immunoglobulin production	35/1228	193/18670	3.81328e-08	5.85217e-07	4.6068e-07	PMS2/TMIGD2/VPREB3/FCRL3/TNFRSF4/AICDA/TCIRG1/SASH3/FOXP3/TNFSF13B/TBX21/BATF/STX4/GAPT/CARD11/CD40/CCR6/SAMHD1/HLA-E/TNFSF4/IL2/POU2F2/MZB1/IL10/HLA-DQB1/IL7R/FCGR2B/CD22/CD40LG/LAX1/ITM2A/FGL2/PTPRC/BTK/CD28	35
BP	GO:0032693	negative regulation of interleukin-10 production	10/1228	18/18670	3.93121e-08	6.01576e-07	4.73557e-07	PDCD1LG2/TYROBP/IDO1/VSIR/FOXP3/JAK3/CD274/FCGR2B/IL12B/LILRB1	10
BP	GO:0007229	integrin-mediated signaling pathway	24/1228	103/18670	4.01342e-08	6.12392e-07	4.82071e-07	LIMS1/ITGA3/TYROBP/PTPN11/ITGAL/ITGB1/FERMT1/FERMT3/TSPAN32/ITGA4/HCK/ITGAM/ITGB7/PRAM1/FGR/ITGAE/VAV1/LAT/ITGAX/ISG15/FYB1/PLEK/FCER1G/ITGB2	24
BP	GO:0042088	T-helper 1 type immune response	15/1228	43/18670	4.50816e-08	6.85467e-07	5.39596e-07	IL27/IL18R1/HAVCR2/EBI3/TLR4/JAK3/IL12RB1/IL18RAP/TNFSF4/CCL19/IL12B/IL18BP/CCR2/CD80/SPN	15
BP	GO:0002886	regulation of myeloid leukocyte mediated immunity	17/1228	55/18670	4.51815e-08	6.85467e-07	5.39596e-07	DDX1/RAC2/LGALS9/DDX58/STX4/HLA-E/ITGAM/PRAM1/FGR/DDX21/FCGR2B/CD300A/FCER1G/ITGB2/CCR2/CD84/BTK	17
BP	GO:0033627	cell adhesion mediated by integrin	19/1228	68/18670	4.60561e-08	6.96746e-07	5.48474e-07	CRKL/SERPINE1/EPHA2/CXCL13/PTPN6/ICAM1/PTPN11/ITGB1/FERMT1/FERMT3/CD3E/P2RY12/ITGA4/CCL5/ITGB7/PIK3CG/LPXN/ITGB2/NCKAP1L	19
BP	GO:0007249	I-kappaB kinase/NF-kappaB signaling	43/1228	269/18670	5.30945e-08	8.00942e-07	6.30497e-07	MAP3K14/CHUK/OPTN/DDX1/NLRC3/CASP1/BST2/MTDH/FYN/FASLG/IFIT5/TRIM22/TNIP3/UBD/SECTM1/CFLAR/RHOH/LGALS9/CD74/GOLT1B/TLR4/S100B/NDFIP2/TMEM106A/STAT1/CARD11/CD40/CLEC6A/APOL3/CARD16/CCL19/DDX21/CD14/PIM2/LY96/TLR7/TNFRSF1A/CCR7/TLR8/TIFAB/CD4/PRKCB/BTK	43
BP	GO:0032635	interleukin-6 production	31/1228	161/18670	5.48443e-08	8.24994e-07	6.49431e-07	NLRC3/HAVCR2/PTPN6/TYROBP/AIF1/PTPN11/CLEC7A/LGALS9/LILRA2/CD74/TLR4/DDX58/FOXP3/GHRL/TMEM106A/LILRA5/SLAMF1/TREM2/CD200R1/IL18RAP/IFIH1/TNFSF4/P2RX7/INPP5D/IL10/PTPN22/TLR7/FCER1G/LILRB2/TLR8/NCKAP1L	31
BP	GO:0032620	interleukin-17 production	14/1228	38/18670	5.71311e-08	8.56967e-07	6.74599e-07	IFNG/PRNP/IL15/VSIR/LY9/TLR4/FOXP3/SLAMF6/RFTN1/TNFSF4/IL2/IL21/IL12B/NCKAP1L	14
BP	GO:0002381	immunoglobulin production involved in immunoglobulin mediated immune response	17/1228	56/18670	6.0925e-08	9.113e-07	7.1737e-07	AICDA/FOXP3/TBX21/BATF/GAPT/CD40/CCR6/TNFSF4/IL2/POU2F2/IL10/HLA-DQB1/CD40LG/FGL2/PTPRC/BTK/CD28	17
BP	GO:0042509	regulation of tyrosine phosphorylation of STAT protein	21/1228	83/18670	6.13197e-08	9.14628e-07	7.1999e-07	IFNG/PARP9/PTK6/FYN/SH2B3/IL15/PARP14/IFNL1/CAV1/HCLS1/SOCS1/PECAM1/JAK2/CD40/IL2/IL21/CCL5/IL12B/FLT3/CSF1R/TNFRSF1A	21
BP	GO:0036037	CD8-positive, alpha-beta T cell activation	11/1228	23/18670	6.17764e-08	9.1886e-07	7.23321e-07	GPR18/IRF1/VSIR/SOCS1/CD274/HLA-E/TNFSF8/EOMES/CLEC4A/LILRB1/NCKAP1L	11
BP	GO:2000404	regulation of T cell migration	15/1228	44/18670	6.42569e-08	9.53085e-07	7.50263e-07	CRKL/CXCL13/TNFRSF14/AIF1/TNFSF14/CXCL10/CD200R1/CCR6/ITGA4/CCL5/XCL2/RIPOR2/DOCK8/CCR2/SPN	15
BP	GO:0050718	positive regulation of interleukin-1 beta secretion	13/1228	33/18670	6.71261e-08	9.92868e-07	7.8158e-07	PANX1/CASP1/LGALS9/LILRA2/GSDMD/TLR4/LILRA5/AIM2/P2RX7/NLRP3/CCL3/CCL19/TLR8	13
BP	GO:0060401	cytosolic calcium ion transport	32/1228	171/18670	6.77347e-08	9.99087e-07	7.86476e-07	GSTO1/FYN/PTPN6/PRNP/FASLG/RAMP3/ERO1A/ITPR3/DIAPH1/TRPM2/CD19/CAV1/ATP2A2/CCR5/LCK/PML/CXCL10/P2RX5/CXCL11/CORO1A/CLIC2/SLC8A1/P2RX7/CCL3/CCL19/MCOLN2/MS4A1/CCR7/PLCB2/CXCL9/CD4/PTPRC	32
BP	GO:0010818	T cell chemotaxis	12/1228	28/18670	7.04649e-08	1.03362e-06	8.13656e-07	CXCL13/TNFSF14/CXCL10/CXCR3/CXCL11/PIK3CD/CCL5/CCL3/XCL2/GPR183/PIK3CG/CCR2	12
BP	GO:0035456	response to interferon-beta	12/1228	28/18670	7.04649e-08	1.03362e-06	8.13656e-07	NDUFA13/PNPT1/BST2/IFNB1/XAF1/IFITM1/IRF1/IFITM3/PYHIN1/STAT1/AIM2/MNDA	12
BP	GO:0034121	regulation of toll-like receptor signaling pathway	19/1228	70/18670	7.68924e-08	1.1217e-06	8.82995e-07	RTN4/UBQLN1/OTUD4/FCRL3/IRF7/IRF1/CAV1/LILRA2/TLR4/RSAD2/GFI1/NR1H3/LILRA4/CD14/PTPN22/CD300A/LY96/IRF4/CD300LF	19
BP	GO:0050766	positive regulation of phagocytosis	19/1228	70/18670	7.68924e-08	1.1217e-06	8.82995e-07	IFNG/C2/IL15/CLEC7A/IL2RG/ANO6/STAP1/IL15RA/TREM2/SIRPG/PTPRJ/SIRPB1/FCGR2B/FCER1G/IL2RB/CD300LF/PTPRC/DOCK2/NCKAP1L	19
BP	GO:0019079	viral genome replication	26/1228	122/18670	7.73967e-08	1.12596e-06	8.86352e-07	IFIT1/OAS1/BST2/OAS3/IFNB1/PARP10/IFIT5/IFITM1/IFITM3/PCBP1/AICDA/OASL/RSAD2/CXCR6/APOBEC3G/SRPK2/MX1/APOBEC3H/CCL8/ISG20/APOBEC3D/CCL5/CD209/IFI27/ISG15/CD28	26
BP	GO:0032660	regulation of interleukin-17 production	13/1228	34/18670	1.02148e-07	1.48199e-06	1.16661e-06	IFNG/PRNP/IL15/VSIR/LY9/TLR4/FOXP3/SLAMF6/TNFSF4/IL2/IL21/IL12B/NCKAP1L	13
BP	GO:0002548	monocyte chemotaxis	18/1228	65/18670	1.20616e-07	1.74515e-06	1.37377e-06	SERPINE1/CCL4/AIF1/ANO6/CCL23/CXCL10/CCL3L1/CCL8/CCL18/CCL5/CCL13/CCL3/CCL19/XCL2/PLA2G7/CCR1/CCR2/SLAMF8	18
BP	GO:0002369	T cell cytokine production	14/1228	40/18670	1.21067e-07	1.74692e-06	1.37516e-06	IL18R1/IFNB1/TNFRSF1B/SASH3/FOXP3/TBX21/RSAD2/B2M/HLA-F/IL18RAP/TNFSF4/NLRP3/IL12B/CCR2	14
BP	GO:0071260	cellular response to mechanical stimulus	20/1228	79/18670	1.24629e-07	1.79345e-06	1.41179e-06	NFKB1/MAP3K14/SLC2A1/MTPN/CASP1/TNFRSF10A/TNFSF14/PTPN11/EGFR/IRF1/BAG3/SLC38A2/TLR4/CD40/TNFRSF8/CASP5/RIPOR2/TLR7/TNFRSF1A/TLR8	20
BP	GO:1903556	negative regulation of tumor necrosis factor superfamily cytokine production	19/1228	72/18670	1.2572e-07	1.80425e-06	1.4203e-06	NLRC3/HAVCR2/GPR18/PTPN6/LGALS9/VSIR/TLR4/ACP5/FOXP3/GHRL/SLAMF1/TREM2/CD274/LILRA4/IL10/PTPN22/CD33/CLEC4A/LILRB1	19
BP	GO:0032480	negative regulation of type I interferon production	15/1228	46/18670	1.2623e-07	1.80669e-06	1.42221e-06	NLRC3/DHX58/HAVCR2/TAX1BP1/HERC5/NMI/DDX58/UBA7/NLRC5/IFIH1/LILRA4/IL10/UBE2L6/ISG15/LILRB1	15
BP	GO:0019932	second-messenger-mediated signaling	59/1228	439/18670	1.26601e-07	1.80713e-06	1.42256e-06	CCL4/GNAI1/AHR/GSTO1/GPR65/CCRL2/TRAT1/PRNP/TSHR/RAMP3/ADM/S1PR4/ADGRE1/ITPR3/TRPM2/LAT2/EGFR/ATP2A2/CCR5/CXCR4/ZAP70/CXCR6/CXCL10/FPR1/CXCR3/P2RX5/GBP1/CD3E/CXCL11/ADGRE5/XCR1/P2RY12/ADGRG5/TREM2/SLA2/CLIC2/SLC8A1/CCR6/APOE/P2RX7/NFATC2/VCAM1/PTPRJ/CCL3/LAT/GNG2/CXCR5/CD22/CCR4/CCR8/PLEK/CCR7/CMKLR1/CCR1/CCR2/CXCL9/CD4/PTPRC/BTK	59
BP	GO:0043383	negative T cell selection	8/1228	12/18670	1.33624e-07	1.90226e-06	1.49745e-06	CD74/ZAP70/CD3E/THEMIS/CCR7/PTPRC/DOCK2/CD28	8
BP	GO:0051897	positive regulation of protein kinase B signaling	32/1228	176/18670	1.35917e-07	1.92974e-06	1.51908e-06	RTN4/MET/CD86/IL26/OSBPL8/MTDH/STK3/FYN/TRAT1/RAMP3/RAC2/PTPN11/RHOG/TGFA/CD19/EGFR/ITGB1/LCK/HCLS1/P2RY12/ICOS/PIK3CD/VAV1/PTPRJ/CCL3/CCL19/PIK3AP1/PIK3CG/CCR7/CD80/PIK3R5/CD28	32
BP	GO:0038094	Fc-gamma receptor signaling pathway	28/1228	142/18670	1.41802e-07	2.00792e-06	1.58062e-06	ACTR2/ARPC3/YES1/MAPK1/CLEC4D/FYN/ACTR3/MYO1G/WASL/NCKAP1/ABI1/CD247/CD3G/WAS/HCK/FGR/VAV1/PTPRJ/CLEC4E/FCGR2A/FCGR2B/FCGR3A/ELMO1/WIPF1/FCGR1A/FCER1G/PTPRC/NCKAP1L	28
BP	GO:0071496	cellular response to external stimulus	49/1228	339/18670	1.63715e-07	2.31204e-06	1.82002e-06	CASTOR3/TRIM24/NFKB1/NUDT15/MAP3K14/SLC2A1/ITFG2/MTPN/GABARAPL1/VDR/MIOS/CASP1/CYP27B1/TNFRSF10A/FOSL1/P2RY2/MAPK1/FYN/AIF1/TNFSF14/ICAM1/PTPN11/IL15/DNM1L/EGFR/IRF1/BAG3/NAMPT/KLF10/GSDMD/EIF2S1/SLC38A2/TLR4/STK24/UPP1/P2RY12/FOLR2/CD40/TNFRSF8/P2RX7/ITGA4/VCAM1/CASP5/RIPOR2/TLR7/TNFRSF1A/TLR8/CYBB/PTPRC	49
BP	GO:0002475	antigen processing and presentation via MHC class Ib	9/1228	16/18670	1.6793e-07	2.35279e-06	1.85211e-06	HLA-A/CD1B/HLA-G/HLA-B/B2M/HLA-F/HLA-C/TAP2/HLA-E	9
BP	GO:0002643	regulation of tolerance induction	9/1228	16/18670	1.6793e-07	2.35279e-06	1.85211e-06	IL2RA/HAVCR2/HLA-G/IDO1/PDCD1/FOXP3/CD3E/CD274/LILRB2	9
BP	GO:0030889	negative regulation of B cell proliferation	9/1228	16/18670	1.6793e-07	2.35279e-06	1.85211e-06	TYROBP/TNFRSF13B/CTLA4/INPP5D/IL10/FCGR2B/CD300A/MNDA/BTK	9
BP	GO:0046638	positive regulation of alpha-beta T cell differentiation	15/1228	47/18670	1.7418e-07	2.43394e-06	1.91598e-06	MYB/CD86/IFNG/LGALS9/ZAP70/SASH3/FOXP3/SOCS1/IL12RB1/TNFSF4/NLRP3/CCL19/IL12B/CD80/NCKAP1L	15
BP	GO:0050869	negative regulation of B cell activation	12/1228	30/18670	1.77095e-07	2.46817e-06	1.94293e-06	TYROBP/TNFRSF13B/FOXP3/SLA2/CTLA4/INPP5D/IL10/FCGR2B/CD300A/MNDA/SAMSN1/BTK	12
BP	GO:0032675	regulation of interleukin-6 production	29/1228	152/18670	1.79458e-07	2.49457e-06	1.96371e-06	NLRC3/HAVCR2/PTPN6/TYROBP/AIF1/PTPN11/CLEC7A/LGALS9/LILRA2/CD74/TLR4/DDX58/FOXP3/GHRL/LILRA5/SLAMF1/TREM2/CD200R1/IFIH1/TNFSF4/P2RX7/INPP5D/IL10/PTPN22/TLR7/FCER1G/LILRB2/TLR8/NCKAP1L	29
BP	GO:0001774	microglial cell activation	15/1228	48/18670	2.38025e-07	3.29144e-06	2.591e-06	IFNG/TYROBP/AIF1/C1QA/STAP1/NAMPT/CST7/JAK2/TREM2/ITGAM/CCL3/TLR7/TLR8/ITGB2/PTPRC	15
BP	GO:0002269	leukocyte activation involved in inflammatory response	15/1228	48/18670	2.38025e-07	3.29144e-06	2.591e-06	IFNG/TYROBP/AIF1/C1QA/STAP1/NAMPT/CST7/JAK2/TREM2/ITGAM/CCL3/TLR7/TLR8/ITGB2/PTPRC	15
BP	GO:0030316	osteoclast differentiation	22/1228	97/18670	2.42962e-07	3.35098e-06	2.63787e-06	EPHA2/IFNG/SNX10/TYROBP/KLF10/TCIRG1/TLR4/GPR55/CSF1/TREM2/RASSF2/OSCAR/CCL3/INPP5D/GPR183/IL12B/LILRB3/CSF1R/FCER1G/CCR1/LILRB4/LILRB1	22
BP	GO:0045061	thymic T cell selection	10/1228	21/18670	2.63973e-07	3.63134e-06	2.85857e-06	CD74/ZAP70/CD3G/CD3E/CARD11/CD3D/CCR7/PTPRC/DOCK2/CD28	10
BP	GO:0002724	regulation of T cell cytokine production	12/1228	31/18670	2.71674e-07	3.72762e-06	2.93436e-06	IL18R1/IFNB1/TNFRSF1B/SASH3/FOXP3/TBX21/RSAD2/B2M/HLA-F/TNFSF4/NLRP3/CCR2	12
BP	GO:1903707	negative regulation of hemopoiesis	29/1228	155/18670	2.77122e-07	3.79257e-06	2.98549e-06	NCAPG2/GPR171/IFNB1/CDK6/MYC/HLA-G/IRF1/IFNL1/CD74/TLR4/FOXP3/SOCS1/TBX21/JAK3/GPR55/CTLA4/TNFSF4/IL2/CCL3/LAG3/TMEM176A/INPP5D/FCGR2B/TMEM176B/LILRB3/C1QC/LILRB4/FGL2/LILRB1	29
BP	GO:0050764	regulation of phagocytosis	22/1228	98/18670	2.94062e-07	4.01406e-06	3.15985e-06	IFNG/C2/IL15/CLEC7A/IL2RG/ANO6/STAP1/IL15RA/TREM2/SIRPG/HCK/FGR/PTPRJ/SIRPB1/FCGR2B/CD300A/FCER1G/IL2RB/CD300LF/PTPRC/DOCK2/NCKAP1L	22
BP	GO:0045730	respiratory burst	13/1228	37/18670	3.25643e-07	4.41113e-06	3.47242e-06	CYBC1/RAC2/PGAM1/CLEC7A/NCF4/NCF1/CD52/PIK3CD/HCK/JCHAIN/PIK3CG/CYBB/SLAMF8	13
BP	GO:0050691	regulation of defense response to virus by host	13/1228	37/18670	3.25643e-07	4.41113e-06	3.47242e-06	MMP12/MICB/IL27/PARP9/DTX3L/IL15/DDX58/APOBEC3G/STAT1/IL12RB1/AIM2/IL12B/LILRB1	13
BP	GO:2000403	positive regulation of lymphocyte migration	13/1228	37/18670	3.25643e-07	4.41113e-06	3.47242e-06	CXCL13/CCL4/TNFRSF14/AIF1/TNFSF14/CXCL10/ITGA4/CCL5/CCL3/XCL2/DOCK8/CCR2/SPN	13
BP	GO:0035589	G protein-coupled purinergic nucleotide receptor signaling pathway	8/1228	13/18670	3.27293e-07	4.42221e-06	3.48113e-06	GPR171/P2RY2/P2RY14/P2RY12/GPR34/P2RY13/P2RY8/P2RY10	8
BP	GO:0043373	CD4-positive, alpha-beta T cell lineage commitment	9/1228	17/18670	3.3596e-07	4.50492e-06	3.54625e-06	LY9/FOXP3/SLAMF6/TBX21/BATF/IL12RB1/IL12B/IRF4/SPN	9
BP	GO:0045072	regulation of interferon-gamma biosynthetic process	9/1228	17/18670	3.3596e-07	4.50492e-06	3.54625e-06	IL27/EBI3/CLEC7A/FOXP3/IL21/IL12B/TLR7/TLR8/LILRB1	9
BP	GO:1903975	regulation of glial cell migration	9/1228	17/18670	3.3596e-07	4.50492e-06	3.54625e-06	CRKL/CERS2/STAP1/CSF1/P2RY12/TREM2/CCL3/GPR183/CCR2	9
BP	GO:0043123	positive regulation of I-kappaB kinase/NF-kappaB signaling	32/1228	183/18670	3.42048e-07	4.575e-06	3.60141e-06	MAP3K14/CHUK/DDX1/CASP1/BST2/MTDH/FYN/FASLG/IFIT5/TRIM22/UBD/SECTM1/CFLAR/LGALS9/CD74/GOLT1B/TLR4/S100B/NDFIP2/TMEM106A/CARD11/CD40/CLEC6A/APOL3/CARD16/CCL19/DDX21/PIM2/TNFRSF1A/CCR7/CD4/PRKCB	32
BP	GO:0051092	positive regulation of NF-kappaB transcription factor activity	28/1228	149/18670	4.03002e-07	5.37673e-06	4.23253e-06	CARM1/NFKB1/CHUK/MTPN/PRKD2/IL18R1/S100A8/MTDH/ICAM1/TRIM22/CFLAR/TRIM14/CAV1/LGALS9/S100A9/TLR4/AIM2/CARD11/CD40/IL18RAP/CARD16/NLRP3/NLRC4/TRAF1/CD40LG/ITGB2/PRKCB/BTK	28
BP	GO:0002637	regulation of immunoglobulin production	17/1228	63/18670	4.05816e-07	5.4007e-06	4.2514e-06	FCRL3/TNFRSF4/SASH3/FOXP3/TBX21/STX4/CD40/HLA-E/TNFSF4/IL2/MZB1/IL10/FCGR2B/CD22/CD40LG/PTPRC/CD28	17
BP	GO:0035587	purinergic receptor signaling pathway	12/1228	32/18670	4.08707e-07	5.42559e-06	4.27099e-06	GPR171/P2RY2/P2RY14/ANO6/P2RX5/P2RY12/P2RX7/P2RX1/GPR34/P2RY13/P2RY8/P2RY10	12
BP	GO:0032720	negative regulation of tumor necrosis factor production	18/1228	70/18670	4.10103e-07	5.43055e-06	4.27489e-06	NLRC3/HAVCR2/GPR18/PTPN6/LGALS9/VSIR/TLR4/ACP5/FOXP3/GHRL/SLAMF1/TREM2/LILRA4/IL10/PTPN22/CD33/CLEC4A/LILRB1	18
BP	GO:0001961	positive regulation of cytokine-mediated signaling pathway	15/1228	50/18670	4.3257e-07	5.7138e-06	4.49787e-06	MMP12/TXK/PARP9/CASP1/IL7/PARP14/IRF7/CD74/CXCR4/GFI1/NLRC5/CSF1/TREM2/ZBP1/CD300LF	15
BP	GO:0042742	defense response to bacterium	47/1228	330/18670	4.5165e-07	5.95102e-06	4.68461e-06	SERPINE1/EPHA2/CXCL13/OPTN/CD160/TNFRSF14/HAVCR2/HAMP/S100A8/RAB1A/KRT6A/CLEC4D/GNLY/AICDA/GSDMD/GBP4/S100A9/GBP2/TLR4/ACP5/LTA/TREM2/CFP/HLA-E/P2RX7/KLRK1/NLRP3/IGLL5/FGR/STAB1/KLRC4-KLRK1/CLEC4E/JCHAIN/IL10/NLRC4/IL12B/ISG15/LYZ/TNFSF8/TNFRSF1A/FCER1G/RNASE6/CD4/SLAMF8/MPEG1/IRF8/SPN	47
BP	GO:0050716	positive regulation of interleukin-1 secretion	13/1228	38/18670	4.65269e-07	6.1153e-06	4.81393e-06	PANX1/CASP1/LGALS9/LILRA2/GSDMD/TLR4/LILRA5/AIM2/P2RX7/NLRP3/CCL3/CCL19/TLR8	13
BP	GO:0002761	regulation of myeloid leukocyte differentiation	24/1228	117/18670	5.11257e-07	6.70315e-06	5.27668e-06	IFNG/CDK6/TYROBP/MYC/IRF7/KLF10/CD74/TLR4/HCLS1/GPR55/CSF1/CD101/TREM2/RASSF2/CCL3/INPP5D/IL12B/LILRB3/CCR1/C1QC/LILRB4/CD4/LILRB1/EVI2B	24
BP	GO:0042531	positive regulation of tyrosine phosphorylation of STAT protein	18/1228	71/18670	5.15908e-07	6.74746e-06	5.31156e-06	IFNG/PARP9/PTK6/FYN/IL15/PARP14/IFNL1/HCLS1/PECAM1/JAK2/CD40/IL2/IL21/CCL5/IL12B/FLT3/CSF1R/TNFRSF1A	18
BP	GO:0042095	interferon-gamma biosynthetic process	9/1228	18/18670	6.32608e-07	8.24679e-06	6.49183e-06	IL27/EBI3/CLEC7A/FOXP3/IL21/IL12B/TLR7/TLR8/LILRB1	9
BP	GO:0051924	regulation of calcium ion transport	39/1228	254/18670	6.33652e-07	8.24679e-06	6.49183e-06	CCL4/UBQLN1/GSTO1/TRPV2/STAC3/FYN/PTPN6/PRNP/RAMP3/IL16/ICAM1/FCRL3/DIAPH1/PDE4B/CD19/CAV1/LILRA2/CXCR4/PML/CXCL10/LILRA5/P2RX5/CXCL11/CORO1A/P2RY12/CLIC2/SLC8A1/P2RX7/CCL5/P2RX1/CCL3/CD33/PIK3CG/CCR1/LILRB2/CXCL9/CD4/LILRB1/CD84	39
BP	GO:0061900	glial cell activation	16/1228	58/18670	6.3937e-07	8.30086e-06	6.53439e-06	IFNG/TYROBP/AIF1/C1QA/EGFR/STAP1/NAMPT/CST7/JAK2/TREM2/ITGAM/CCL3/TLR7/TLR8/ITGB2/PTPRC	16
BP	GO:0030168	platelet activation	28/1228	153/18670	7.07314e-07	9.16058e-06	7.21115e-06	VCL/YWHAZ/MAPK1/FYN/PTPN6/SH2B3/GNA15/PTPN11/ITPR3/FERMT3/LCK/TLR4/P2RY12/TSPAN32/CD40/APOE/TREML1/P2RX1/VAV1/GNG2/PIK3R6/CD40LG/PIK3CG/PLEK/FCER1G/PIK3R5/PRKCB/LCP2	28
BP	GO:0045577	regulation of B cell differentiation	11/1228	28/18670	7.22239e-07	9.33112e-06	7.3454e-06	PTPN6/IL7/FCRL3/CARD11/CD27/INPP5D/IKZF3/NFAM1/SLAMF8/BTK/NCKAP1L	11
BP	GO:0002431	Fc receptor mediated stimulatory signaling pathway	27/1228	145/18670	7.79947e-07	1.00522e-05	7.91306e-06	ACTR2/ARPC3/YES1/MAPK1/FYN/ACTR3/MYO1G/WASL/NCKAP1/ABI1/CD247/CD3G/WAS/HCK/FGR/VAV1/PTPRJ/FCGR2A/FCGR2B/FCGR3A/ELMO1/WIPF1/FCGR1A/FCER1G/CD226/PTPRC/NCKAP1L	27
BP	GO:0043122	regulation of I-kappaB kinase/NF-kappaB signaling	37/1228	237/18670	8.0736e-07	1.03803e-05	8.17135e-06	MAP3K14/CHUK/OPTN/DDX1/NLRC3/CASP1/BST2/MTDH/FYN/FASLG/IFIT5/TRIM22/TNIP3/UBD/SECTM1/CFLAR/RHOH/LGALS9/CD74/GOLT1B/TLR4/S100B/NDFIP2/TMEM106A/STAT1/CARD11/CD40/CLEC6A/APOL3/CARD16/CCL19/DDX21/PIM2/TNFRSF1A/CCR7/CD4/PRKCB	37
BP	GO:0051090	regulation of DNA-binding transcription factor activity	56/1228	432/18670	8.60398e-07	1.10273e-05	8.68066e-06	HIPK2/CARM1/NFKB1/NFKBIE/CHUK/MTPN/SP100/NLRC3/PRKD2/IL18R1/HAVCR2/S100A8/FOSL1/MTDH/MAPK1/STK3/PRNP/PARP10/TAX1BP1/KDM5A/ICAM1/TRIM22/CFLAR/TRIM14/CAV1/LGALS9/TNFRSF4/S100A9/TLR4/DDX58/HCLS1/FOXP3/TRIM21/GFI1/NLRC5/AIM2/CARD11/JAK2/CD40/PHB2/IL18RAP/CARD16/TNFSF4/HCK/NLRP3/TMIGD3/IL10/NLRC4/TRAF1/NFAM1/CD40LG/EOMES/CMKLR1/ITGB2/PRKCB/BTK	56
BP	GO:0033628	regulation of cell adhesion mediated by integrin	14/1228	46/18670	8.61836e-07	1.10273e-05	8.68066e-06	CRKL/SERPINE1/EPHA2/CXCL13/PTPN6/PTPN11/FERMT1/FERMT3/CD3E/P2RY12/CCL5/PIK3CG/LPXN/NCKAP1L	14
BP	GO:0042533	tumor necrosis factor biosynthetic process	12/1228	34/18670	8.77577e-07	1.11749e-05	8.79681e-06	IFNG/TYROBP/CLEC7A/TLR4/GHRL/JAK2/TNFRSF8/IL10/CCR2/CYBB/LILRB1/SPN	12
BP	GO:0042534	regulation of tumor necrosis factor biosynthetic process	12/1228	34/18670	8.77577e-07	1.11749e-05	8.79681e-06	IFNG/TYROBP/CLEC7A/TLR4/GHRL/JAK2/TNFRSF8/IL10/CCR2/CYBB/LILRB1/SPN	12
BP	GO:0050710	negative regulation of cytokine secretion	18/1228	74/18670	9.99165e-07	1.26927e-05	9.99165e-06	SERPINB1/BTN2A2/FFAR4/TNFRSF4/FOXP3/PML/GHRL/LILRA5/GBP1/CD200R1/CARD16/NLRP3/IL10/FCGR2B/PTPN22/SRGN/TLR8/LILRB1	18
BP	GO:0038061	NIK/NF-kappaB signaling	31/1228	183/18670	1.05827e-06	1.34115e-05	1.05575e-05	MAP3K14/CHUK/LIMS1/CUL1/ADIPOR1/PSMA5/NLRC3/TNFRSF10A/PSMB7/IL18R1/HAVCR2/TNFSF14/EGFR/LGALS9/TLR4/PSMA4/PSMB8/PSME1/CD27/TREM2/RASSF2/PSMA8/PSME2/NLRP3/PSMB10/CCL19/PSMB9/CD14/PTPN22/IL12B/TLR7	31
BP	GO:0050855	regulation of B cell receptor signaling pathway	11/1228	29/18670	1.09454e-06	1.38382e-05	1.08933e-05	FCRL3/CD19/STAP1/FCGR2B/PTPN22/BLK/CD22/CD300A/NFAM1/LPXN/PRKCB	11
BP	GO:0032637	interleukin-8 production	19/1228	82/18670	1.12066e-06	1.41347e-05	1.11268e-05	FCN1/SERPINE1/PRKD2/RAB1A/CLEC7A/LGALS9/LILRA2/CD74/TLR4/DDX58/CD2/CD14/IL10/PTPN22/CD244/TLR7/CD33/TLR8/PTPRC	19
BP	GO:0002363	alpha-beta T cell lineage commitment	9/1228	19/18670	1.13168e-06	1.42062e-05	1.1183e-05	LY9/FOXP3/SLAMF6/TBX21/BATF/IL12RB1/IL12B/IRF4/SPN	9
BP	GO:0002710	negative regulation of T cell mediated immunity	9/1228	19/18670	1.13168e-06	1.42062e-05	1.1183e-05	IFNB1/HLA-G/FOXP3/TBX21/HLA-F/IL7R/FCGR2B/LILRB1/PTPRC	9
BP	GO:0050857	positive regulation of antigen receptor-mediated signaling pathway	10/1228	24/18670	1.22311e-06	1.53177e-05	1.2058e-05	PRKD2/TRAT1/TESPA1/STAP1/LCK/NFAM1/CCR7/CD226/PRKCB/PTPRC	10
BP	GO:0150076	neuroinflammatory response	18/1228	75/18670	1.23465e-06	1.54258e-05	1.21431e-05	IFNG/TYROBP/AIF1/C1QA/EGFR/STAP1/TNFRSF1B/NAMPT/CST7/JAK2/TREM2/CD200R1/ITGAM/CCL3/TLR7/TLR8/ITGB2/PTPRC	18
BP	GO:0002701	negative regulation of production of molecular mediator of immune response	12/1228	35/18670	1.25575e-06	1.55658e-05	1.22533e-05	BST2/IFNB1/FCRL3/CD96/FOXP3/TBX21/JAK3/HLA-F/IL10/FCGR2B/CD22/LILRB1	12
BP	GO:0032689	negative regulation of interferon-gamma production	12/1228	35/18670	1.25575e-06	1.55658e-05	1.22533e-05	HAVCR2/PDCD1LG2/PRNP/LGALS9/VSIR/CD96/TLR4/FOXP3/CD274/TNFSF4/IL10/LILRB1	12
BP	GO:0042092	type 2 immune response	12/1228	35/18670	1.25575e-06	1.55658e-05	1.22533e-05	CD86/IFNB1/IFNL1/IDO1/CD74/TBX21/BATF/RSAD2/TNFSF4/NLRP3/IL10/CCR2	12
BP	GO:0050798	activated T cell proliferation	13/1228	41/18670	1.25757e-06	1.55658e-05	1.22533e-05	IL2RA/PDCD1LG2/FYN/PRNP/TMIGD2/BTN2A2/LGALS9/FOXP3/IL12RB1/BTN3A1/CD274/IL2/IL12B	13
BP	GO:0097553	calcium ion transmembrane import into cytosol	26/1228	140/18670	1.30859e-06	1.61595e-05	1.27207e-05	GSTO1/FYN/PTPN6/PRNP/FASLG/RAMP3/ERO1A/ITPR3/DIAPH1/TRPM2/CD19/CCR5/LCK/CXCL10/CXCL11/CORO1A/CLIC2/SLC8A1/P2RX7/CCL3/CCL19/MCOLN2/CCR7/PLCB2/CXCL9/PTPRC	26
BP	GO:0045123	cellular extravasation	16/1228	61/18670	1.34435e-06	1.65626e-05	1.3038e-05	CRKL/SELL/JAML/ICAM1/ITGB1/PECAM1/SELPLG/ITGA4/PIK3CD/ITGB7/VCAM1/RIPOR2/PIK3CG/ITGB2/CCR2/SPN	16
BP	GO:0002517	T cell tolerance induction	7/1228	11/18670	1.36673e-06	1.67219e-05	1.31634e-05	IL2RA/HLA-G/IDO1/FOXP3/CD3E/ICOS/LILRB2	7
BP	GO:0035747	natural killer cell chemotaxis	7/1228	11/18670	1.36673e-06	1.67219e-05	1.31634e-05	CCL4/PIK3CD/KLRK1/CCL5/KLRC4-KLRK1/CCL3/PIK3CG	7
BP	GO:0045060	negative thymic T cell selection	7/1228	11/18670	1.36673e-06	1.67219e-05	1.31634e-05	CD74/ZAP70/CD3E/CCR7/PTPRC/DOCK2/CD28	7
BP	GO:0014066	regulation of phosphatidylinositol 3-kinase signaling	24/1228	124/18670	1.54197e-06	1.88226e-05	1.4817e-05	PPARD/NLRC3/MAPK1/FYN/PTPN6/PIP4K2C/BTN2A2/NEDD4/EGFR/NCF1/RASGRP1/HCLS1/JAK2/CEP55/PIK3CD/CCL5/FGR/HCST/PIK3AP1/FLT3/PIK3CG/PPP1R16B/PIK3R5/CD28	24
BP	GO:0097191	extrinsic apoptotic signaling pathway	35/1228	224/18670	1.55745e-06	1.8968e-05	1.49315e-05	NDUFA13/DDX47/SERPINE1/IFNG/SP100/TNFRSF10A/G0S2/STK3/FYN/ITPRIP/FASLG/IFI6/IL1A/FEM1B/ICAM1/IL7/DBH/CFLAR/BAG3/CAV1/TNFRSF1B/YAP1/PML/TMC8/STX4/BCL2A1/TNFSF12/CD27/JAK2/P2RX7/IL2/IFI27/TRAF1/TNFRSF1A/PTPRC	35
BP	GO:0032481	positive regulation of type I interferon production	18/1228	77/18670	1.86219e-06	2.26275e-05	1.78123e-05	NFKB1/MMP12/CHUK/DHX58/POLR3G/PTPN11/IRF7/IRF1/TLR4/DDX58/STAT1/CRCP/IFIH1/CD14/ZBP1/PTPN22/TLR7/TLR8	18
BP	GO:0042535	positive regulation of tumor necrosis factor biosynthetic process	9/1228	20/18670	1.93736e-06	2.33805e-05	1.8405e-05	IFNG/TYROBP/CLEC7A/TLR4/JAK2/TNFRSF8/CCR2/CYBB/SPN	9
BP	GO:0043369	CD4-positive or CD8-positive, alpha-beta T cell lineage commitment	9/1228	20/18670	1.93736e-06	2.33805e-05	1.8405e-05	LY9/FOXP3/SLAMF6/TBX21/BATF/IL12RB1/IL12B/IRF4/SPN	9
BP	GO:0050860	negative regulation of T cell receptor signaling pathway	9/1228	20/18670	1.93736e-06	2.33805e-05	1.8405e-05	CD160/PTPN6/PRNP/BTN2A2/GBP1/UBASH3A/PTPRJ/PTPN22/LILRB4	9
BP	GO:0002448	mast cell mediated immunity	14/1228	49/18670	2.01387e-06	2.42486e-05	1.90883e-05	SERPINB9/RAC2/MILR1/LAT2/RASGRP1/LGALS9/PIK3CD/FGR/LAT/CD300A/PIK3CG/FCER1G/CD84/BTK	14
BP	GO:0033077	T cell differentiation in thymus	17/1228	70/18670	2.03517e-06	2.44497e-05	1.92466e-05	CDK6/TESPA1/RASGRP1/CD74/ZAP70/FOXP3/CD3G/B2M/CD3E/CARD11/CCR6/CD3D/IL7R/CCR7/PTPRC/DOCK2/CD28	17
BP	GO:0051283	negative regulation of sequestering of calcium ion	24/1228	126/18670	2.07661e-06	2.48912e-05	1.95942e-05	GSTO1/PTPN6/FASLG/ERO1A/ITPR3/DIAPH1/TRPM2/CD19/CCR5/LCK/ANXA6/CXCL10/CXCL11/CORO1A/CLIC2/SLC8A1/P2RX7/CCL3/CCL19/MCOLN2/CCR7/PLCB2/CXCL9/PTPRC	24
BP	GO:2000406	positive regulation of T cell migration	11/1228	31/18670	2.37041e-06	2.83488e-05	2.2316e-05	CXCL13/TNFRSF14/AIF1/TNFSF14/CXCL10/ITGA4/CCL5/XCL2/DOCK8/CCR2/SPN	11
BP	GO:0002714	positive regulation of B cell mediated immunity	12/1228	37/18670	2.46516e-06	2.92841e-05	2.30523e-05	TBX21/LTA/CD40/FCER2/HLA-E/TNFSF4/IL2/FCER1G/CD226/PTPRC/BTK/CD28	12
BP	GO:0002891	positive regulation of immunoglobulin mediated immune response	12/1228	37/18670	2.46516e-06	2.92841e-05	2.30523e-05	TBX21/LTA/CD40/FCER2/HLA-E/TNFSF4/IL2/FCER1G/CD226/PTPRC/BTK/CD28	12
BP	GO:0043029	T cell homeostasis	12/1228	37/18670	2.46516e-06	2.92841e-05	2.30523e-05	IL2RA/TNFSF14/LGALS9/TCIRG1/FOXP3/JAK3/SIT1/CORO1A/P2RX7/IL2/GPR174/NCKAP1L	12
BP	GO:0051235	maintenance of location	45/1228	330/18670	2.6289e-06	3.11595e-05	2.45286e-05	SUN1/NFKB1/NFKBIE/MORC3/PPARD/SYNE1/SP100/GSTO1/ARHGAP21/OSBPL8/S100A8/EPB41L3/PTPN6/FASLG/ERO1A/ITPR3/DIAPH1/TRPM2/CD19/CAV1/CCR5/S100A9/LCK/NRROS/ANXA6/PML/CXCL10/CXCL11/CORO1A/NR1H3/CLIC2/SLC8A1/APOE/MSR1/P2RX7/CCL3/CCL19/IL10/MCOLN2/CCR7/SRGN/PLCB2/CXCL9/CD4/PTPRC	45
BP	GO:0007265	Ras protein signal transduction	56/1228	448/18670	2.70988e-06	3.20478e-05	2.52278e-05	MCF2L/G3BP1/CRKL/KIF14/MET/MFN2/RASGRP2/CHUK/RAB39B/ITGA3/CYTH3/GRAP/ABL2/RAB10/RAB1A/GPR65/FGD3/ARHGEF18/GPR18/AIF1/RAC2/RAB22A/RND3/DOK2/RHOG/ITGB1/RHOH/RASGRP1/NCKAP1/GRAP2/CYTH4/GPR55/PECAM1/RAB18/CSF1/RASGRP4/RAB39A/RAB33A/WAS/RASAL3/JAK2/APOE/VAV1/LAT/RIPOR2/RASGRP3/DOK3/RAB37/PREX1/ARHGDIB/ELMO1/FGD2/ARHGEF6/GPR174/P2RY8/P2RY10	56
BP	GO:0002295	T-helper cell lineage commitment	8/1228	16/18670	2.73714e-06	3.22982e-05	2.54249e-05	LY9/SLAMF6/TBX21/BATF/IL12RB1/IL12B/IRF4/SPN	8
BP	GO:0051282	regulation of sequestering of calcium ion	24/1228	128/18670	2.77609e-06	3.26852e-05	2.57296e-05	GSTO1/PTPN6/FASLG/ERO1A/ITPR3/DIAPH1/TRPM2/CD19/CCR5/LCK/ANXA6/CXCL10/CXCL11/CORO1A/CLIC2/SLC8A1/P2RX7/CCL3/CCL19/MCOLN2/CCR7/PLCB2/CXCL9/PTPRC	24
BP	GO:0002526	acute inflammatory response	34/1228	220/18670	2.80982e-06	3.30091e-05	2.59846e-05	C1QB/SERPINA1/C1S/C1R/HAMP/S100A8/C2/A2M/CR1/SERPING1/CR1L/IL1A/ICAM1/APOL2/CFB/ANO6/C1QA/CD19/OSMR/VSIG4/CD6/CFP/HLA-E/TNFSF4/NLRP3/VCAM1/CD163/FCGR2B/PIK3CG/C3AR1/CCR7/FCER1G/C1QC/BTK	34
BP	GO:0002230	positive regulation of defense response to virus by host	10/1228	26/18670	2.93385e-06	3.4239e-05	2.69527e-05	IL27/PARP9/DTX3L/DDX58/APOBEC3G/STAT1/IL12RB1/AIM2/IL12B/LILRB1	10
BP	GO:0002360	T cell lineage commitment	10/1228	26/18670	2.93385e-06	3.4239e-05	2.69527e-05	IL7/LY9/FOXP3/SLAMF6/TBX21/BATF/IL12RB1/IL12B/IRF4/SPN	10
BP	GO:0072539	T-helper 17 cell differentiation	10/1228	26/18670	2.93385e-06	3.4239e-05	2.69527e-05	LY9/FOXP3/SLAMF6/TBX21/BATF/IL12RB1/IL2/NLRP3/IL12B/IRF4	10
BP	GO:0035821	modification of morphology or physiology of other organism	28/1228	164/18670	2.95963e-06	3.44641e-05	2.71299e-05	HIPK2/SERPINB9/CCL4/IFNG/HAMP/KRT6A/APOL1/CLEC7A/SMC3/GAPDH/GNLY/GSDMD/S100A9/PRF1/CCL8/CAV2/FCER2/APOE/P2RX7/CCL5/CCL13/CD209/CCL3/IFI27/CSF1R/LYZ/CD4/MPEG1	28
BP	GO:1903531	negative regulation of secretion by cell	33/1228	211/18670	3.00498e-06	3.49156e-05	2.74853e-05	CYP51A1/RAB11FIP5/SERPINB1/PTPN11/BTN2A2/FFAR4/TNFRSF1B/LGALS9/TNFRSF4/FOXP3/PML/RSAD2/GHRL/LILRA5/GBP1/HLA-F/P2RY12/NR1H3/CD200R1/CARD16/APOE/NLRP3/IL10/FCGR2B/PTPN22/CD22/CD300A/TNFRSF1A/SRGN/TLR8/CCR2/LILRB1/CD84	33
BP	GO:0072540	T-helper 17 cell lineage commitment	7/1228	12/18670	3.09307e-06	3.57825e-05	2.81678e-05	LY9/SLAMF6/TBX21/BATF/IL12RB1/IL12B/IRF4	7
BP	GO:2001198	regulation of dendritic cell differentiation	7/1228	12/18670	3.09307e-06	3.57825e-05	2.81678e-05	HLA-G/LGALS9/TMEM176A/FCGR2B/TMEM176B/LILRB2/LILRB1	7
BP	GO:0051091	positive regulation of DNA-binding transcription factor activity	38/1228	261/18670	3.28469e-06	3.79167e-05	2.98478e-05	HIPK2/CARM1/NFKB1/CHUK/MTPN/PRKD2/IL18R1/S100A8/FOSL1/MTDH/STK3/ICAM1/TRIM22/CFLAR/TRIM14/CAV1/LGALS9/S100A9/TLR4/DDX58/HCLS1/TRIM21/AIM2/CARD11/JAK2/CD40/PHB2/IL18RAP/CARD16/NLRP3/IL10/NLRC4/TRAF1/NFAM1/CD40LG/ITGB2/PRKCB/BTK	38
BP	GO:0046636	negative regulation of alpha-beta T cell activation	12/1228	38/18670	3.38819e-06	3.90267e-05	3.07215e-05	TNFRSF14/LGALS9/VSIR/FOXP3/SOCS1/TBX21/JAK3/CD274/TNFSF4/IL2/CD300A/LILRB1	12
BP	GO:0032814	regulation of natural killer cell activation	11/1228	32/18670	3.39797e-06	3.90546e-05	3.07435e-05	HAVCR2/TYROBP/IL15/RASGRP1/ZNF683/FLT3LG/TOX/HLA-F/HLA-E/PTPN22/IL12B	11
BP	GO:0002433	immune response-regulating cell surface receptor signaling pathway involved in phagocytosis	25/1228	139/18670	3.80168e-06	4.35063e-05	3.42479e-05	ACTR2/ARPC3/YES1/MAPK1/FYN/ACTR3/MYO1G/WASL/NCKAP1/ABI1/CD247/CD3G/WAS/HCK/FGR/VAV1/PTPRJ/FCGR2A/FCGR2B/FCGR3A/ELMO1/WIPF1/FCGR1A/PTPRC/NCKAP1L	25
BP	GO:0038096	Fc-gamma receptor signaling pathway involved in phagocytosis	25/1228	139/18670	3.80168e-06	4.35063e-05	3.42479e-05	ACTR2/ARPC3/YES1/MAPK1/FYN/ACTR3/MYO1G/WASL/NCKAP1/ABI1/CD247/CD3G/WAS/HCK/FGR/VAV1/PTPRJ/FCGR2A/FCGR2B/FCGR3A/ELMO1/WIPF1/FCGR1A/PTPRC/NCKAP1L	25
BP	GO:0002792	negative regulation of peptide secretion	26/1228	148/18670	3.84995e-06	4.38696e-05	3.45339e-05	CYP51A1/RAB11FIP5/SERPINB1/PTPN11/BTN2A2/FFAR4/TNFRSF4/CD74/FOXP3/PML/RSAD2/GHRL/LILRA5/GBP1/NR1H3/CD200R1/CARD16/APOE/NLRP3/IL10/FCGR2B/PTPN22/CD22/SRGN/TLR8/LILRB1	26
BP	GO:0014065	phosphatidylinositol 3-kinase signaling	26/1228	148/18670	3.84995e-06	4.38696e-05	3.45339e-05	PPARD/CD160/NLRC3/MAPK1/FYN/PTPN6/PIP4K2C/BTN2A2/NEDD4/EGFR/NCF1/RASGRP1/HCLS1/JAK2/CEP55/PIK3CD/CCL5/FGR/HCST/PIK3AP1/PIK3R6/FLT3/PIK3CG/PPP1R16B/PIK3R5/CD28	26
BP	GO:0045581	negative regulation of T cell differentiation	13/1228	45/18670	4.06986e-06	4.62762e-05	3.64283e-05	IFNB1/IRF1/IFNL1/CD74/FOXP3/SOCS1/TBX21/JAK3/CTLA4/TNFSF4/IL2/LAG3/FGL2	13
BP	GO:0051208	sequestering of calcium ion	24/1228	131/18670	4.2344e-06	4.80441e-05	3.78201e-05	GSTO1/PTPN6/FASLG/ERO1A/ITPR3/DIAPH1/TRPM2/CD19/CCR5/LCK/ANXA6/CXCL10/CXCL11/CORO1A/CLIC2/SLC8A1/P2RX7/CCL3/CCL19/MCOLN2/CCR7/PLCB2/CXCL9/PTPRC	24
BP	GO:0051896	regulation of protein kinase B signaling	36/1228	244/18670	4.34098e-06	4.91485e-05	3.86894e-05	RTN4/MET/EPHA2/CD86/IL26/OSBPL8/MTDH/STK3/FYN/TRAT1/RAMP3/RAC2/SH2B3/PTPN11/BTN2A2/RHOG/TGFA/CD19/EGFR/ITGB1/HLA-G/LCK/HCLS1/P2RY12/ICOS/PIK3CD/VAV1/PTPRJ/CCL3/CCL19/PIK3AP1/PIK3CG/CCR7/CD80/PIK3R5/CD28	36
BP	GO:0002825	regulation of T-helper 1 type immune response	10/1228	27/18670	4.38541e-06	4.94406e-05	3.89194e-05	IL27/IL18R1/HAVCR2/JAK3/IL12RB1/TNFSF4/CCL19/IL12B/CCR2/CD80	10
BP	GO:1901623	regulation of lymphocyte chemotaxis	10/1228	27/18670	4.38541e-06	4.94406e-05	3.89194e-05	CXCL13/CCL4/TNFSF14/CXCL10/KLRK1/CCL5/KLRC4-KLRK1/CCL3/XCL2/CCR2	10
BP	GO:0032677	regulation of interleukin-8 production	17/1228	74/18670	4.61522e-06	5.19212e-05	4.0872e-05	FCN1/SERPINE1/PRKD2/CLEC7A/LGALS9/CD74/TLR4/DDX58/CD2/CD14/IL10/PTPN22/CD244/TLR7/CD33/TLR8/PTPRC	17
BP	GO:0046777	protein autophosphorylation	35/1228	235/18670	4.73986e-06	5.32106e-05	4.18871e-05	TRIM24/RAD50/TXK/SLA/ABL2/PRKD2/YES1/PTK6/FYN/MVP/SLK/TAOK3/IQGAP1/EGFR/CAV1/MELK/VRK2/LCK/EIF2S1/STK17B/ZAP70/STK24/MAP4K1/JAK2/RASSF2/STK10/HCK/FGR/BLK/PIM2/FLT3/CSF1R/ITK/PTPRC/BTK	35
BP	GO:0070232	regulation of T cell apoptotic process	11/1228	33/18670	4.79501e-06	5.37162e-05	4.22851e-05	IDO1/LGALS9/PDCD1/JAK3/CD27/CD274/CCL5/IL7R/PTCRA/GIMAP8/DOCK8	11
BP	GO:0050709	negative regulation of protein secretion	25/1228	141/18670	4.9553e-06	5.5395e-05	4.36066e-05	CYP51A1/RAB11FIP5/SERPINB1/PTPN11/BTN2A2/FFAR4/TNFRSF4/FOXP3/PML/RSAD2/GHRL/LILRA5/GBP1/NR1H3/CD200R1/CARD16/APOE/NLRP3/IL10/FCGR2B/PTPN22/CD22/SRGN/TLR8/LILRB1	25
BP	GO:0032727	positive regulation of interferon-alpha production	9/1228	22/18670	5.08727e-06	5.67508e-05	4.46739e-05	MMP12/CHUK/IRF7/TLR4/DDX58/STAT1/IFIH1/TLR7/TLR8	9
BP	GO:0002437	inflammatory response to antigenic stimulus	13/1228	46/18670	5.33363e-06	5.92502e-05	4.66414e-05	IL2RA/ICAM1/RASGRP1/LTA/CD6/HLA-E/IL10/FCGR2B/IL12B/CCR7/FCER1G/BTK/CD28	13
BP	GO:0043300	regulation of leukocyte degranulation	13/1228	46/18670	5.33363e-06	5.92502e-05	4.66414e-05	RAC2/LGALS9/STX4/HLA-F/ITGAM/PRAM1/FGR/FCGR2B/CD300A/FCER1G/ITGB2/CCR2/CD84	13
BP	GO:0051209	release of sequestered calcium ion into cytosol	23/1228	124/18670	5.37649e-06	5.96016e-05	4.69181e-05	GSTO1/PTPN6/FASLG/ERO1A/ITPR3/DIAPH1/TRPM2/CD19/CCR5/LCK/CXCL10/CXCL11/CORO1A/CLIC2/SLC8A1/P2RX7/CCL3/CCL19/MCOLN2/CCR7/PLCB2/CXCL9/PTPRC	23
BP	GO:0070555	response to interleukin-1	32/1228	207/18670	5.42481e-06	6.0012e-05	4.72411e-05	NFKB1/CHUK/CUL1/CCL4/PSMA5/CD38/PSMB7/OTUD4/IL1A/ICAM1/KMO/CCL23/ETS1/LGALS9/VRK2/GBP2/PSMA4/PSMB8/PSME1/GBP1/CCL3L1/CCL8/CCL18/PSMA8/PSME2/CCL5/CCL13/PSMB10/CCL3/CCL19/PSMB9/XCL2	32
BP	GO:0071347	cellular response to interleukin-1	29/1228	179/18670	5.80882e-06	6.41265e-05	5.048e-05	NFKB1/CHUK/CUL1/CCL4/PSMA5/PSMB7/OTUD4/IL1A/ICAM1/KMO/CCL23/VRK2/GBP2/PSMA4/PSMB8/PSME1/GBP1/CCL3L1/CCL8/CCL18/PSMA8/PSME2/CCL5/CCL13/PSMB10/CCL3/CCL19/PSMB9/XCL2	29
BP	GO:0019835	cytolysis	12/1228	40/18670	6.18343e-06	6.81204e-05	5.36239e-05	MICB/KRT6A/APOL1/GZMA/GSDMD/PRF1/GZMH/GZMB/GZMM/P2RX7/LYZ/LILRB1	12
BP	GO:0051048	negative regulation of secretion	35/1228	238/18670	6.31965e-06	6.87667e-05	5.41327e-05	CYP51A1/RAB11FIP5/SERPINB1/PTPN11/BTN2A2/FFAR4/TNFRSF1B/LGALS9/TNFRSF4/CD74/FOXP3/PML/RSAD2/GHRL/LILRA5/GBP1/HLA-F/P2RY12/NR1H3/CD200R1/CARD16/APOE/NLRP3/IL10/FCGR2B/PTPN22/CD22/CD300A/TNFRSF1A/SRGN/TLR8/CCR2/TIFAB/LILRB1/CD84	35
BP	GO:0035723	interleukin-15-mediated signaling pathway	7/1228	13/18670	6.3198e-06	6.87667e-05	5.41327e-05	IL15/IL2RG/STAT5A/IL15RA/JAK3/IL2RB/CD4	7
BP	GO:0045059	positive thymic T cell selection	7/1228	13/18670	6.3198e-06	6.87667e-05	5.41327e-05	CD74/ZAP70/CD3G/CD3E/CD3D/PTPRC/DOCK2	7
BP	GO:0045078	positive regulation of interferon-gamma biosynthetic process	7/1228	13/18670	6.3198e-06	6.87667e-05	5.41327e-05	IL27/EBI3/CLEC7A/IL21/IL12B/TLR7/TLR8	7
BP	GO:0071350	cellular response to interleukin-15	7/1228	13/18670	6.3198e-06	6.87667e-05	5.41327e-05	IL15/IL2RG/STAT5A/IL15RA/JAK3/IL2RB/CD4	7
BP	GO:0090713	immunological memory process	7/1228	13/18670	6.3198e-06	6.87667e-05	5.41327e-05	CD160/TNFRSF14/IFNL1/IL12RB1/TNFSF4/IL12B/FGL2	7
BP	GO:0008154	actin polymerization or depolymerization	32/1228	209/18670	6.66342e-06	7.23574e-05	5.69593e-05	ACTR2/ARPC3/CAPZA1/MTPN/COTL1/EVL/CORO7/CAPZA2/CAP1/AIF1/ACTR3/ICAM1/DIAPH1/WASL/NCKAP1/ABI1/HCLS1/GHRL/MICAL1/WAS/TMOD3/CORO1A/JAK2/PSTPIP1/GMFG/CARMIL2/HCK/PREX1/WIPF1/PLEK/CCR7/NCKAP1L	32
BP	GO:0043491	protein kinase B signaling	38/1228	269/18670	6.77387e-06	7.34067e-05	5.77853e-05	RTN4/MET/EPHA2/CD86/IL26/OSBPL8/MTDH/STK3/FYN/TRAT1/RAMP3/RAC2/SH2B3/PTPN11/BTN2A2/RHOG/TGFA/CD19/EGFR/ITGB1/HLA-G/LCK/HCLS1/P2RY12/ICOS/CD40/PIK3CD/CCL5/VAV1/PTPRJ/CCL3/CCL19/PIK3AP1/PIK3CG/CCR7/CD80/PIK3R5/CD28	38
BP	GO:0043303	mast cell degranulation	13/1228	47/18670	6.93189e-06	7.48137e-05	5.88929e-05	RAC2/MILR1/LAT2/RASGRP1/LGALS9/PIK3CD/FGR/LAT/CD300A/PIK3CG/FCER1G/CD84/BTK	13
BP	GO:0070231	T cell apoptotic process	13/1228	47/18670	6.93189e-06	7.48137e-05	5.88929e-05	IL2RA/FASLG/IDO1/LGALS9/PDCD1/JAK3/CD27/CD274/CCL5/IL7R/PTCRA/GIMAP8/DOCK8	13
BP	GO:0045807	positive regulation of endocytosis	26/1228	153/18670	7.21057e-06	7.76635e-05	6.11362e-05	SERPINE1/IFNG/C2/IL15/CLEC7A/IL2RG/ANO6/DNM1L/STAP1/WASL/IL15RA/B2M/TREM2/SIRPG/APOE/PTPRJ/CCL19/SIRPB1/CD14/FCGR2B/FCER1G/IL2RB/CD300LF/PTPRC/DOCK2/NCKAP1L	26
BP	GO:0009612	response to mechanical stimulus	32/1228	210/18670	7.37555e-06	7.92797e-05	6.24085e-05	SUN1/ANKRD23/NFKB1/MAP3K14/SLC2A1/MTPN/CASP1/TNFRSF10A/FOSL1/FYN/PKD2L1/TNFSF14/PTPN11/ETS1/EGFR/IRF1/BAG3/CXCR4/SLC38A2/TLR4/CXCL10/STAT1/CD40/TNFRSF8/SLC8A1/P2RX7/CASP5/RIPOR2/TLR7/TNFRSF1A/TLR8/TIFAB	32
BP	GO:0051023	regulation of immunoglobulin secretion	8/1228	18/18670	8.26264e-06	8.84569e-05	6.96327e-05	TNFRSF4/STX4/CD40/HLA-E/TNFSF4/IL2/CD22/CD40LG	8
BP	GO:0090026	positive regulation of monocyte chemotaxis	8/1228	18/18670	8.26264e-06	8.84569e-05	6.96327e-05	SERPINE1/AIF1/ANO6/CXCL10/CCL5/PLA2G7/CCR1/CCR2	8
BP	GO:0045637	regulation of myeloid cell differentiation	36/1228	251/18670	8.3189e-06	8.888e-05	6.99658e-05	TNRC6C/SPI1/IFNG/NCAPG2/GPR171/CDK6/CSF3R/TYROBP/MYC/MEF2C/ETS1/IRF7/KLF10/CD74/TLR4/HCLS1/GPR55/CSF1/STAT1/B2M/CD101/TREM2/RASSF2/CCL3/INPP5D/IL12B/LILRB3/ISG15/CCR1/C1QC/LILRB4/CD4/LILRB1/PRKCB/EVI2B/NCKAP1L	36
BP	GO:0002279	mast cell activation involved in immune response	13/1228	48/18670	8.9381e-06	9.53038e-05	7.50226e-05	RAC2/MILR1/LAT2/RASGRP1/LGALS9/PIK3CD/FGR/LAT/CD300A/PIK3CG/FCER1G/CD84/BTK	13
BP	GO:0060142	regulation of syncytium formation by plasma membrane fusion	10/1228	29/18670	9.22365e-06	9.79552e-05	7.71097e-05	TYROBP/TNFSF14/CFLAR/CXCL10/FLT3LG/TREM2/NFATC2/RIPOR2/CXCL9/CD53	10
BP	GO:0072538	T-helper 17 type immune response	10/1228	29/18670	9.22365e-06	9.79552e-05	7.71097e-05	LY9/FOXP3/SLAMF6/TBX21/BATF/IL12RB1/IL2/NLRP3/IL12B/IRF4	10
BP	GO:0051224	negative regulation of protein transport	30/1228	193/18670	9.44096e-06	0.000100063	7.87689e-05	CYP51A1/SP100/RAB11FIP5/SERPINB1/PTPN11/BTN2A2/BAG3/FFAR4/FERMT1/TNFRSF4/FOXP3/PML/RSAD2/NDFIP2/GHRL/LILRA5/GBP1/NR1H3/CD200R1/LYPLA1/CARD16/APOE/NLRP3/IL10/FCGR2B/PTPN22/CD22/SRGN/TLR8/LILRB1	30
BP	GO:0070588	calcium ion transmembrane transport	42/1228	315/18670	9.86018e-06	0.000104298	8.21027e-05	UBQLN1/PANX1/GSTO1/TRPV2/STAC3/FYN/PTPN6/PKD2L1/PRNP/FASLG/RAMP3/ERO1A/ANO6/ITPR3/DIAPH1/TRPM2/PDE4B/CD19/ATP2A3/ATP2A2/CCR5/LCK/ANXA6/CACNA2D4/YME1L1/CXCL10/CXCL11/CORO1A/P2RY12/GRIN3A/PHB2/CLIC2/SLC8A1/P2RX7/CCL3/CCL19/MCOLN2/PIK3CG/CCR7/PLCB2/CXCL9/PTPRC	42
BP	GO:0051056	regulation of small GTPase mediated signal transduction	44/1228	338/18670	1.13011e-05	0.000119302	9.39136e-05	MCF2L/ARHGAP31/CRKL/KIF14/ARHGAP25/MET/MFN2/ITGA3/RALBP1/CYTH3/ARHGAP21/ABL2/A2M/GPR65/FGD3/ARHGEF18/GPR18/RAC2/ARHGAP45/RHOG/ITGB1/RHOH/RASGRP1/CYTH4/GPR55/ARHGAP15/CSF1/RASGRP4/RASAL3/GMIP/JAK2/ARHGAP9/APOE/VAV1/RIPOR2/PREX1/ARHGDIB/FGD2/ARHGEF6/ARHGAP30/GPR174/P2RY8/TAGAP/P2RY10	44
BP	GO:0032757	positive regulation of interleukin-8 production	13/1228	49/18670	1.14385e-05	0.000120513	9.48671e-05	FCN1/SERPINE1/PRKD2/CLEC7A/LGALS9/CD74/TLR4/DDX58/CD2/CD14/CD244/TLR7/TLR8	13
BP	GO:0002861	regulation of inflammatory response to antigenic stimulus	9/1228	24/18670	1.18585e-05	0.000124598	9.8083e-05	LTA/HLA-E/IL10/FCGR2B/IL12B/CCR7/FCER1G/BTK/CD28	9
BP	GO:0001771	immunological synapse formation	7/1228	14/18670	1.19201e-05	0.000124598	9.8083e-05	HAVCR2/PRF1/CD6/CCL19/DOCK8/CCR7/DOCK2	7
BP	GO:0045346	regulation of MHC class II biosynthetic process	7/1228	14/18670	1.19201e-05	0.000124598	9.8083e-05	SPI1/IFNG/TLR4/TMEM106A/JAK2/CIITA/IL10	7
BP	GO:0070672	response to interleukin-15	7/1228	14/18670	1.19201e-05	0.000124598	9.8083e-05	IL15/IL2RG/STAT5A/IL15RA/JAK3/IL2RB/CD4	7
BP	GO:0002755	MyD88-dependent toll-like receptor signaling pathway	11/1228	36/18670	1.23958e-05	0.000129316	0.000101797	IRF7/IRF1/TLR4/CD14/TLR10/CD300A/LY96/TLR7/TLR8/CD300LF/BTK	11
BP	GO:0045670	regulation of osteoclast differentiation	15/1228	64/18670	1.28271e-05	0.000133553	0.000105132	IFNG/TYROBP/KLF10/TLR4/GPR55/CSF1/TREM2/RASSF2/CCL3/INPP5D/IL12B/LILRB3/CCR1/LILRB4/LILRB1	15
BP	GO:0010959	regulation of metal ion transport	49/1228	394/18670	1.29027e-05	0.000134077	0.000105544	CCL4/IFNG/UBQLN1/GSTO1/TRPV2/HAMP/STAC3/SLC31A2/FYN/PTPN6/PRNP/RAMP3/IL16/ISCU/ICAM1/NEDD4/FCRL3/ANO6/DIAPH1/PDE4B/CD19/CAB39/CAV1/LILRA2/CXCR4/PML/CXCL10/LILRA5/P2RX5/B2M/CXCL11/CORO1A/P2RY12/TREM2/CLIC2/SLC8A1/P2RX7/CCL5/P2RX1/CCL3/KCNAB2/CD33/PIK3CG/CCR1/LILRB2/CXCL9/CD4/LILRB1/CD84	49
BP	GO:0002828	regulation of type 2 immune response	10/1228	30/18670	1.30226e-05	0.000134796	0.00010611	CD86/IFNB1/IFNL1/IDO1/CD74/TBX21/RSAD2/TNFSF4/NLRP3/CCR2	10
BP	GO:0050690	regulation of defense response to virus by virus	10/1228	30/18670	1.30226e-05	0.000134796	0.00010611	FYN/LCK/CD247/B2M/CD8B/HCK/ELMO1/CD4/DOCK2/CD28	10
BP	GO:0045348	positive regulation of MHC class II biosynthetic process	6/1228	10/18670	1.33485e-05	0.000137632	0.000108343	IFNG/TLR4/TMEM106A/JAK2/CIITA/IL10	6
BP	GO:0072610	interleukin-12 secretion	6/1228	10/18670	1.33485e-05	0.000137632	0.000108343	LGALS9/LILRA5/CCL19/CCR7/TLR8/LILRB1	6
BP	GO:0002544	chronic inflammatory response	8/1228	19/18670	1.34488e-05	0.000137863	0.000108525	CXCL13/S100A8/IDO1/FOXP3/LTA/CCL5/VCAM1/IL10	8
BP	GO:0032700	negative regulation of interleukin-17 production	8/1228	19/18670	1.34488e-05	0.000137863	0.000108525	IFNG/PRNP/VSIR/TLR4/FOXP3/TNFSF4/IL12B/NCKAP1L	8
BP	GO:0061081	positive regulation of myeloid leukocyte cytokine production involved in immune response	8/1228	19/18670	1.34488e-05	0.000137863	0.000108525	DDX1/HLA-G/CD74/TLR4/DDX58/DDX21/FCER1G/LILRB1	8
BP	GO:0061097	regulation of protein tyrosine kinase activity	18/1228	88/18670	1.38194e-05	0.000141389	0.0001113	NCAPG2/PTK6/FYN/PRNP/MVP/TGFA/STAP1/NCF1/CAV1/ABI1/SNX6/GHRL/LILRA5/CCL5/FCGR1A/CASS4/CSF1R/PTPRC	18
BP	GO:1904950	negative regulation of establishment of protein localization	30/1228	197/18670	1.42502e-05	0.000145517	0.00011455	CYP51A1/SP100/RAB11FIP5/SERPINB1/PTPN11/BTN2A2/BAG3/FFAR4/FERMT1/TNFRSF4/FOXP3/PML/RSAD2/NDFIP2/GHRL/LILRA5/GBP1/NR1H3/CD200R1/LYPLA1/CARD16/APOE/NLRP3/IL10/FCGR2B/PTPN22/CD22/SRGN/TLR8/LILRB1	30
BP	GO:0008360	regulation of cell shape	25/1228	150/18670	1.51952e-05	0.000154868	0.000121911	PRPF40A/FGD3/ARHGEF18/EPB41L3/FYN/RND3/ICAM1/FMNL1/LST1/RHOG/DIAPH1/RHOH/STRIP2/S100B/ARHGAP15/PLEKHO1/CORO1A/PLXNC1/HCK/CCL13/FGR/CCL3/FGD2/CSF1R/ITGB2	25
BP	GO:0046006	regulation of activated T cell proliferation	11/1228	37/18670	1.65973e-05	0.000168554	0.000132685	IL2RA/PDCD1LG2/PRNP/TMIGD2/BTN2A2/LGALS9/FOXP3/IL12RB1/CD274/IL2/IL12B	11
BP	GO:0031589	cell-substrate adhesion	45/1228	354/18670	1.66014e-05	0.000168554	0.000132685	CRKL/MMP12/OTOA/PXN/KIF14/VCL/ABI3BP/SERPINE1/NINJ1/LIMS1/ITGA3/PPARD/LAMB3/PPFIA1/ACVRL1/RAB1A/CDK6/SIGLEC1/RAC2/SLK/MYO1G/ITGAL/EMILIN2/IQGAP1/ITGB1/RSU1/FERMT1/FERMT3/CD96/PECAM1/CSF1/GBP1/CD3E/CORO1A/JAK2/ITGA4/ITGB7/VCAM1/PTPRJ/PREX1/SPOCK2/CASS4/PARVG/CCR7/ITGB2	45
BP	GO:0031663	lipopolysaccharide-mediated signaling pathway	14/1228	58/18670	1.7323e-05	0.000175158	0.000137884	MTDH/MAPK1/LILRA2/TLR4/CD6/CARD16/HCK/CCL5/CCL3/CD14/PTPN22/LY96/CD180/LY86	14
BP	GO:0002335	mature B cell differentiation	9/1228	25/18670	1.74499e-05	0.000175158	0.000137884	ITFG2/CD19/POU2F2/FCGR2B/GPR183/DOCK10/MFNG/ITM2A/SLAMF8	9
BP	GO:0002719	negative regulation of cytokine production involved in immune response	9/1228	25/18670	1.74499e-05	0.000175158	0.000137884	BST2/IFNB1/CD96/FOXP3/TBX21/JAK3/HLA-F/IL10/LILRB1	9
BP	GO:0060330	regulation of response to interferon-gamma	9/1228	25/18670	1.74499e-05	0.000175158	0.000137884	TXK/IFNG/PARP9/PARP14/SOCS1/NLRC5/STAT1/NR1H3/JAK2	9
BP	GO:0060334	regulation of interferon-gamma-mediated signaling pathway	9/1228	25/18670	1.74499e-05	0.000175158	0.000137884	TXK/IFNG/PARP9/PARP14/SOCS1/NLRC5/STAT1/NR1H3/JAK2	9
BP	GO:0090025	regulation of monocyte chemotaxis	9/1228	25/18670	1.74499e-05	0.000175158	0.000137884	SERPINE1/AIF1/ANO6/CXCL10/CCL5/PLA2G7/CCR1/CCR2/SLAMF8	9
BP	GO:0050871	positive regulation of B cell activation	24/1228	142/18670	1.75798e-05	0.00017613	0.000138648	CD38/IL7/FCRL3/MEF2C/TNFRSF4/CD74/TLR4/SASH3/TNFSF13B/TBX21/CARD11/CD27/CD40/TNFSF4/IL2/IL21/IGLL5/NFATC2/INPP5D/GPR183/PTPRC/BTK/NCKAP1L/CD28	24
BP	GO:0002888	positive regulation of myeloid leukocyte mediated immunity	10/1228	31/18670	1.80951e-05	0.000180951	0.000142444	DDX1/DDX58/STX4/HLA-E/ITGAM/FGR/DDX21/FCER1G/ITGB2/BTK	10
BP	GO:0048015	phosphatidylinositol-mediated signaling	28/1228	181/18670	2.02573e-05	0.000202192	0.000159165	PPARD/CD160/NLRC3/MAPK1/FYN/PTPN6/PIP4K2C/BTN2A2/NEDD4/EGFR/NCF1/RASGRP1/HCLS1/JAK2/CEP55/PIK3CD/CCL5/FGR/HCST/PIK3AP1/PIK3R6/FLT3/CSF1R/PIK3CG/PPP1R16B/PLCB2/PIK3R5/CD28	28
BP	GO:0045342	MHC class II biosynthetic process	7/1228	15/18670	2.10793e-05	0.00020926	0.000164728	SPI1/IFNG/TLR4/TMEM106A/JAK2/CIITA/IL10	7
BP	GO:2001185	regulation of CD8-positive, alpha-beta T cell activation	7/1228	15/18670	2.10793e-05	0.00020926	0.000164728	IRF1/VSIR/SOCS1/CD274/HLA-E/LILRB1/NCKAP1L	7
BP	GO:0032816	positive regulation of natural killer cell activation	8/1228	20/18670	2.11231e-05	0.00020926	0.000164728	TYROBP/IL15/RASGRP1/FLT3LG/TOX/HLA-F/HLA-E/IL12B	8
BP	GO:0035458	cellular response to interferon-beta	8/1228	20/18670	2.11231e-05	0.00020926	0.000164728	NDUFA13/PNPT1/IFNB1/IRF1/PYHIN1/STAT1/AIM2/MNDA	8
BP	GO:0002833	positive regulation of response to biotic stimulus	12/1228	45/18670	2.34265e-05	0.000231648	0.000182352	OPTN/CD160/CRTAM/DHX58/HAVCR2/DDX60/CD274/IL12B/LY96/CD180/LY86/CD226	12
BP	GO:0048017	inositol lipid-mediated signaling	28/1228	184/18670	2.75549e-05	0.000271139	0.000213439	PPARD/CD160/NLRC3/MAPK1/FYN/PTPN6/PIP4K2C/BTN2A2/NEDD4/EGFR/NCF1/RASGRP1/HCLS1/JAK2/CEP55/PIK3CD/CCL5/FGR/HCST/PIK3AP1/PIK3R6/FLT3/CSF1R/PIK3CG/PPP1R16B/PLCB2/PIK3R5/CD28	28
BP	GO:0002730	regulation of dendritic cell cytokine production	6/1228	11/18670	2.77266e-05	0.000271139	0.000213439	DDX1/BST2/TLR4/DDX58/JAK3/DDX21	6
BP	GO:0002923	regulation of humoral immune response mediated by circulating immunoglobulin	6/1228	11/18670	2.77266e-05	0.000271139	0.000213439	CR1/PTPN6/LTA/FCER2/FCGR2B/PTPRC	6
BP	GO:0045351	type I interferon biosynthetic process	6/1228	11/18670	2.77266e-05	0.000271139	0.000213439	IRF7/NMI/TLR4/IL10/TLR7/TLR8	6
BP	GO:0046007	negative regulation of activated T cell proliferation	6/1228	11/18670	2.77266e-05	0.000271139	0.000213439	PDCD1LG2/PRNP/BTN2A2/LGALS9/FOXP3/CD274	6
BP	GO:1903977	positive regulation of glial cell migration	6/1228	11/18670	2.77266e-05	0.000271139	0.000213439	CRKL/CSF1/P2RY12/TREM2/CCL3/CCR2	6
BP	GO:0050830	defense response to Gram-positive bacterium	19/1228	101/18670	2.80926e-05	0.000274212	0.000215858	EPHA2/TNFRSF14/HAVCR2/KRT6A/GSDMD/GBP4/GBP2/ACP5/LTA/HLA-E/P2RX7/KLRK1/NLRP3/FGR/KLRC4-KLRK1/LYZ/TNFSF8/RNASE6/MPEG1	19
BP	GO:0071675	regulation of mononuclear cell migration	12/1228	46/18670	2.98122e-05	0.000290464	0.000228652	SERPINE1/AIF1/ANO6/CXCL10/CSF1/CCL5/PLA2G7/C3AR1/CMKLR1/CCR1/CCR2/SLAMF8	12
BP	GO:0002244	hematopoietic progenitor cell differentiation	26/1228	166/18670	3.1754e-05	0.000308816	0.000243098	MYB/SPI1/PSMA5/HEATR9/PSMB7/CDK6/PTPN6/YAP1/TNFRSF13B/PSMA4/PSMB8/PSME1/BATF/PLD4/HERC6/PUS7/PSMA8/PSME2/PSMB10/PSMB9/KCNAB2/ANLN/FLT3/CSF1R/PLEK/PTPRC	26
BP	GO:0035455	response to interferon-alpha	8/1228	21/18670	3.21573e-05	0.000311598	0.000245288	BST2/IFITM1/IFIT2/MX2/IFITM3/LAMP3/PYHIN1/IFIT3	8
BP	GO:1901739	regulation of myoblast fusion	8/1228	21/18670	3.21573e-05	0.000311598	0.000245288	TNFSF14/CFLAR/CXCL10/FLT3LG/NFATC2/RIPOR2/CXCL9/CD53	8
BP	GO:0002204	somatic recombination of immunoglobulin genes involved in immune response	12/1228	47/18670	3.76569e-05	0.000362901	0.000285673	AICDA/FOXP3/TBX21/BATF/CD40/CCR6/TNFSF4/IL2/IL10/CD40LG/PTPRC/CD28	12
BP	GO:0002208	somatic diversification of immunoglobulins involved in immune response	12/1228	47/18670	3.76569e-05	0.000362901	0.000285673	AICDA/FOXP3/TBX21/BATF/CD40/CCR6/TNFSF4/IL2/IL10/CD40LG/PTPRC/CD28	12
BP	GO:0045190	isotype switching	12/1228	47/18670	3.76569e-05	0.000362901	0.000285673	AICDA/FOXP3/TBX21/BATF/CD40/CCR6/TNFSF4/IL2/IL10/CD40LG/PTPRC/CD28	12
BP	GO:0030100	regulation of endocytosis	37/1228	281/18670	4.29262e-05	0.000412931	0.000325057	SERPINE1/IFNG/ABL2/C2/IL15/CLEC7A/IL2RG/ANO6/DNM1L/STAP1/CAV1/WASL/IL15RA/PICALM/B2M/NR1H3/TREM2/APOC2/SIRPG/APOE/HCK/APOC1/FGR/PTPRJ/CCL19/SIRPB1/CD14/FCGR2B/CD22/CD300A/FCER1G/IL2RB/CD300LF/LILRB1/PTPRC/DOCK2/NCKAP1L	37
BP	GO:0050728	negative regulation of inflammatory response	26/1228	169/18670	4.34847e-05	0.000417289	0.000328488	NFKB1/PPARD/IL2RA/NLRC3/ETS1/FFAR4/TNFRSF1B/TNFAIP8L2/ACP5/FOXP3/GHRL/CST7/NR1H3/CD200R1/APOE/IL2/NLRP3/CNR2/IL10/FCGR2B/IL12B/ABCD2/TNFRSF1A/SIGLEC10/SLAMF8/PTPRC	26
BP	GO:0043551	regulation of phosphatidylinositol 3-kinase activity	13/1228	55/18670	4.36936e-05	0.000417289	0.000328488	SOCS7/AGAP2/CISH/CD19/SOCS1/P2RY12/SLA2/FGR/CCL19/PIK3R6/FLT3/CCR7/PIK3R5	13
BP	GO:0045620	negative regulation of lymphocyte differentiation	13/1228	55/18670	4.36936e-05	0.000417289	0.000328488	IFNB1/IRF1/IFNL1/CD74/FOXP3/SOCS1/TBX21/JAK3/CTLA4/TNFSF4/IL2/LAG3/FGL2	13
BP	GO:0061098	positive regulation of protein tyrosine kinase activity	13/1228	55/18670	4.36936e-05	0.000417289	0.000328488	NCAPG2/FYN/PRNP/TGFA/STAP1/NCF1/ABI1/GHRL/LILRA5/CCL5/FCGR1A/CASS4/CSF1R	13
BP	GO:0052548	regulation of endopeptidase activity	50/1228	425/18670	4.65066e-05	0.000443357	0.000349008	NDUFA13/SERPINB9/SERPINE1/SERPINA1/CTSD/CASP1/BST2/TNFRSF10A/S100A8/A2M/CR1/SERPING1/FYN/SERPINB5/MYC/FASLG/IFI6/TNFSF14/SERPINB1/USP14/CLEC7A/GAPDH/CFLAR/LGALS9/VSIR/SERPINB3/UCHL5/S100A9/LCK/LAMP3/PICALM/PSMB8/PSME1/PML/SERPINB4/MICAL1/DNAJB6/CST7/AIM2/CD27/JAK2/RENBP/CARD16/PSME2/NLRP3/P2RX1/PSMB9/CASP5/NLRC4/SPOCK2	50
BP	GO:0032648	regulation of interferon-beta production	12/1228	48/18670	4.72299e-05	0.000449445	0.000353801	NLRC3/POLR3G/PTPN11/IRF7/IRF1/NMI/TLR4/DDX58/IFIH1/TLR7/TLR8/LILRB1	12
BP	GO:0045624	positive regulation of T-helper cell differentiation	8/1228	22/18670	4.76259e-05	0.000452404	0.00035613	MYB/CD86/IL12RB1/TNFSF4/NLRP3/CCL19/IL12B/CD80	8
BP	GO:2000108	positive regulation of leukocyte apoptotic process	9/1228	28/18670	4.92885e-05	0.000467361	0.000367904	MEF2C/IDO1/LGALS9/PDCD1/CD274/P2RX7/PIK3CD/CCL5/IL10	9
BP	GO:0002371	dendritic cell cytokine production	6/1228	12/18670	5.23602e-05	0.000491224	0.000386688	DDX1/BST2/TLR4/DDX58/JAK3/DDX21	6
BP	GO:0002468	dendritic cell antigen processing and presentation	6/1228	12/18670	5.23602e-05	0.000491224	0.000386688	CD74/CCL19/FCGR2B/CCR7/CLEC4A/FGL2	6
BP	GO:0002863	positive regulation of inflammatory response to antigenic stimulus	6/1228	12/18670	5.23602e-05	0.000491224	0.000386688	LTA/HLA-E/CCR7/FCER1G/BTK/CD28	6
BP	GO:0002921	negative regulation of humoral immune response	6/1228	12/18670	5.23602e-05	0.000491224	0.000386688	A2M/CR1/SERPING1/PTPN6/VSIG4/FCGR2B	6
BP	GO:0038110	interleukin-2-mediated signaling pathway	6/1228	12/18670	5.23602e-05	0.000491224	0.000386688	IL2RA/IL2RG/STAT5A/JAK3/IL2/IL2RB	6
BP	GO:0048302	regulation of isotype switching to IgG isotypes	6/1228	12/18670	5.23602e-05	0.000491224	0.000386688	FOXP3/TBX21/CD40/IL2/PTPRC/CD28	6
BP	GO:0016445	somatic diversification of immunoglobulins	14/1228	64/18670	5.6419e-05	0.000527067	0.000414904	PMS2/AICDA/FOXP3/TBX21/BATF/CD40/CCR6/SAMHD1/TNFSF4/IL2/IL10/CD40LG/PTPRC/CD28	14
BP	GO:0043550	regulation of lipid kinase activity	14/1228	64/18670	5.6419e-05	0.000527067	0.000414904	SOCS7/AGAP2/CISH/CD19/SOCS1/P2RY12/SLA2/NRBF2/FGR/CCL19/PIK3R6/FLT3/CCR7/PIK3R5	14
BP	GO:0002532	production of molecular mediator involved in inflammatory response	15/1228	72/18670	5.65718e-05	0.000527067	0.000414904	SERPINE1/NLRC3/ALOX5/CLEC7A/IDO1/CD96/TLR4/GPSM3/CD6/P2RX1/GBP5/ABCD2/FCER1G/SLAMF8/BTK	15
BP	GO:0002418	immune response to tumor cell	7/1228	17/18670	5.66771e-05	0.000527067	0.000414904	CD160/CRTAM/HAVCR2/PRF1/CD274/IL12B/CD226	7
BP	GO:0051709	regulation of killing of cells of other organism	7/1228	17/18670	5.66771e-05	0.000527067	0.000414904	IFNG/KRT6A/CLEC7A/GAPDH/PRF1/FCER2/P2RX7	7
BP	GO:0034142	toll-like receptor 4 signaling pathway	10/1228	35/18670	5.88182e-05	0.000546022	0.000429825	TNIP3/LILRA2/TLR4/NR1H3/ITGAM/CD14/PIK3AP1/PTPN22/LY96/ITGB2	10
BP	GO:0032602	chemokine production	17/1228	89/18670	5.97507e-05	0.000553173	0.000435454	EPHA2/IFNG/HAVCR2/S100A8/AIF1/IL7/CLEC7A/LGALS9/CD74/S100A9/TLR4/TREM2/TNFSF4/IL10/MCOLN2/CSF1R/TLR7	17
BP	GO:0052547	regulation of peptidase activity	52/1228	452/18670	5.97968e-05	0.000553173	0.000435454	NDUFA13/SERPINB9/SERPINE1/SERPINA1/CTSD/CASP1/BST2/TNFRSF10A/S100A8/A2M/CR1/SERPING1/FYN/SERPINB5/MYC/FASLG/IFI6/CLPX/TNFSF14/SERPINB1/USP14/CLEC7A/GAPDH/CFLAR/CAV1/LGALS9/VSIR/SERPINB3/UCHL5/S100A9/LCK/LAMP3/PICALM/PSMB8/PSME1/PML/SERPINB4/MICAL1/DNAJB6/CST7/AIM2/CD27/JAK2/RENBP/CARD16/PSME2/NLRP3/P2RX1/PSMB9/CASP5/NLRC4/SPOCK2	52
BP	GO:0002920	regulation of humoral immune response	22/1228	134/18670	6.11021e-05	0.000564264	0.000444185	CXCL13/C1QB/C1S/C1R/C2/A2M/CR1/SERPING1/PTPN6/CR1L/CFB/C1QA/CD19/VSIG4/LTA/CFP/FCER2/FCGR2B/C3AR1/CCR7/C1QC/PTPRC	22
BP	GO:0002639	positive regulation of immunoglobulin production	11/1228	42/18670	6.12983e-05	0.000565094	0.000444839	TNFRSF4/SASH3/TBX21/STX4/CD40/HLA-E/TNFSF4/IL2/MZB1/PTPRC/CD28	11
BP	GO:0070229	negative regulation of lymphocyte apoptotic process	9/1228	29/18670	6.73178e-05	0.00061951	0.000487675	IDO1/CD74/JAK3/CD27/IL2/CCL5/IL7R/PTCRA/DOCK8	9
BP	GO:0032703	negative regulation of interleukin-2 production	8/1228	23/18670	6.8829e-05	0.000632322	0.00049776	HAVCR2/PRNP/VSIG4/FOXP3/TBX21/GBP1/LAG3/PTPRC	8
BP	GO:0032608	interferon-beta production	12/1228	50/18670	7.28286e-05	0.00066791	0.000525775	NLRC3/POLR3G/PTPN11/IRF7/IRF1/NMI/TLR4/DDX58/IFIH1/TLR7/TLR8/LILRB1	12
BP	GO:0030224	monocyte differentiation	10/1228	36/18670	7.6673e-05	0.000700746	0.000551623	CDK6/MYC/MEF2C/PDE1B/IRF7/CD74/CSF1/INPP5D/CSF1R/CD4	10
BP	GO:1903131	mononuclear cell differentiation	10/1228	36/18670	7.6673e-05	0.000700746	0.000551623	CDK6/MYC/MEF2C/PDE1B/IRF7/CD74/CSF1/INPP5D/CSF1R/CD4	10
BP	GO:0045639	positive regulation of myeloid cell differentiation	17/1228	91/18670	7.99777e-05	0.000729693	0.00057441	IFNG/TYROBP/ETS1/KLF10/CD74/HCLS1/CSF1/STAT1/CD101/TREM2/INPP5D/IL12B/ISG15/CCR1/CD4/EVI2B/NCKAP1L	17
BP	GO:0070230	positive regulation of lymphocyte apoptotic process	7/1228	18/18670	8.74863e-05	0.000795467	0.000626186	IDO1/LGALS9/PDCD1/CD274/P2RX7/CCL5/IL10	7
BP	GO:0070233	negative regulation of T cell apoptotic process	7/1228	18/18670	8.74863e-05	0.000795467	0.000626186	IDO1/JAK3/CD27/CCL5/IL7R/PTCRA/DOCK8	7
BP	GO:0032728	positive regulation of interferon-beta production	9/1228	30/18670	9.05871e-05	0.000822252	0.000647272	POLR3G/PTPN11/IRF7/IRF1/TLR4/DDX58/IFIH1/TLR7/TLR8	9
BP	GO:0033004	negative regulation of mast cell activation	6/1228	13/18670	9.18234e-05	0.000826411	0.000650545	MILR1/LGALS9/CNR2/CD300A/CD300LF/CD84	6
BP	GO:0043301	negative regulation of leukocyte degranulation	6/1228	13/18670	9.18234e-05	0.000826411	0.000650545	LGALS9/HLA-F/FCGR2B/CD300A/CCR2/CD84	6
BP	GO:0048291	isotype switching to IgG isotypes	6/1228	13/18670	9.18234e-05	0.000826411	0.000650545	FOXP3/TBX21/CD40/IL2/PTPRC/CD28	6
BP	GO:0071352	cellular response to interleukin-2	6/1228	13/18670	9.18234e-05	0.000826411	0.000650545	IL2RA/IL2RG/STAT5A/JAK3/IL2/IL2RB	6
BP	GO:1902713	regulation of interferon-gamma secretion	6/1228	13/18670	9.18234e-05	0.000826411	0.000650545	CD160/RASGRP1/LGALS9/CD2/PTPN22/CD244	6
BP	GO:0010952	positive regulation of peptidase activity	28/1228	197/18670	9.49276e-05	0.000852903	0.0006714	NDUFA13/CTSD/CASP1/TNFRSF10A/S100A8/CR1/FYN/MYC/FASLG/CLPX/CLEC7A/CFLAR/CAV1/LGALS9/VSIR/SERPINB3/S100A9/LCK/PICALM/PSME1/PML/AIM2/JAK2/PSME2/NLRP3/P2RX1/CASP5/NLRC4	28
BP	GO:0061756	leukocyte adhesion to vascular endothelial cell	11/1228	44/18670	9.72649e-05	0.000865558	0.000681362	SELL/ICAM1/ETS1/ITGB1/SELPLG/ITGA4/ITGB7/VCAM1/ITGB2/CCR2/SPN	11
BP	GO:0070266	necroptotic process	11/1228	44/18670	9.72649e-05	0.000865558	0.000681362	MLKL/FASLG/DNM1L/CFLAR/CAV1/PYGL/TLR4/IPMK/YBX3/CD14/LY96	11
BP	GO:0071622	regulation of granulocyte chemotaxis	11/1228	44/18670	9.72649e-05	0.000865558	0.000681362	RAC2/CD74/MPP1/CSF1/CCL5/CCL19/RIPOR2/C3AR1/CCR7/CMKLR1/NCKAP1L	11
BP	GO:0034162	toll-like receptor 9 signaling pathway	8/1228	24/18670	9.73142e-05	0.000865558	0.000681362	RTN4/HAVCR2/FCRL3/RSAD2/LILRA4/PIK3AP1/TLR7/TLR8	8
BP	GO:0035588	G protein-coupled purinergic receptor signaling pathway	8/1228	24/18670	9.73142e-05	0.000865558	0.000681362	GPR171/P2RY2/P2RY14/P2RY12/GPR34/P2RY13/P2RY8/P2RY10	8
BP	GO:0071677	positive regulation of mononuclear cell migration	8/1228	24/18670	9.73142e-05	0.000865558	0.000681362	SERPINE1/AIF1/ANO6/CXCL10/CCL5/PLA2G7/CCR1/CCR2	8
BP	GO:0043405	regulation of MAP kinase activity	41/1228	337/18670	0.00010475	0.000930137	0.000732198	GADD45G/CRKL/MAP3K14/MLKL/MAPK1/PTPN6/SH2B3/PTPN11/DUSP7/TGFA/TAOK3/IQGAP1/EGFR/CAV1/RASGRP1/SERPINB3/CD74/CXCR4/TLR4/ZEB2/GHRL/FPR1/MAP4K1/JAK2/CD40/MAP2K1/APOE/P2RX7/PTPRJ/CCL19/PDE6G/PTPN22/CD300A/PIK3R6/FGD2/FLT3/CD40LG/PIK3CG/LAX1/PIK3R5/PTPRC	41
BP	GO:0010522	regulation of calcium ion transport into cytosol	18/1228	102/18670	0.000107912	0.000956618	0.000753044	GSTO1/FYN/PTPN6/PRNP/RAMP3/DIAPH1/CD19/CAV1/PML/CXCL10/P2RX5/CXCL11/CORO1A/CLIC2/SLC8A1/P2RX7/CXCL9/CD4	18
BP	GO:0016447	somatic recombination of immunoglobulin gene segments	12/1228	52/18670	0.000109574	0.000968116	0.000762095	AICDA/FOXP3/TBX21/BATF/CD40/CCR6/TNFSF4/IL2/IL10/CD40LG/PTPRC/CD28	12
BP	GO:0031529	ruffle organization	12/1228	52/18670	0.000109574	0.000968116	0.000762095	SNX10/EVL/AIF1/ICAM1/RHOG/STAP1/CAV1/P2RY12/CARMIL2/CSF1R/PLEK/CCR7	12
BP	GO:0007202	activation of phospholipase C activity	9/1228	31/18670	0.000120243	0.00106061	0.000834909	TXK/GNA15/S1PR4/EGFR/GPR55/RASGRP4/P2RY12/PLCB2/ITK	9
BP	GO:1901216	positive regulation of neuron death	17/1228	94/18670	0.000121593	0.00107074	0.00084288	MYB/IFNG/FYN/PRNP/TYROBP/FASLG/KMO/C1QA/EIF2S1/TLR4/AIMP2/PICALM/SRPK2/ITGAM/CCL3/FCGR2B/ITGB2	17
BP	GO:0045063	T-helper 1 cell differentiation	7/1228	19/18670	0.000130675	0.00114881	0.00090434	IL27/IL18R1/JAK3/TNFSF4/CCL19/CD80/SPN	7
BP	GO:0032715	negative regulation of interleukin-6 production	12/1228	53/18670	0.000133259	0.00116767	0.000919182	NLRC3/HAVCR2/PTPN6/TLR4/FOXP3/GHRL/SLAMF1/CD200R1/INPP5D/IL10/PTPN22/NCKAP1L	12
BP	GO:1905517	macrophage migration	12/1228	53/18670	0.000133259	0.00116767	0.000919182	STAP1/CSF1/P2RY12/TREM2/CD200R1/CCL5/CCL3/MCOLN2/C3AR1/CMKLR1/CCR2/SLAMF8	12
BP	GO:0050901	leukocyte tethering or rolling	8/1228	25/18670	0.000134897	0.00118007	0.000928948	SELL/ITGB1/SELPLG/ITGA4/ITGB7/VCAM1/CCR2/SPN	8
BP	GO:0034113	heterotypic cell-cell adhesion	13/1228	61/18670	0.000136784	0.00119461	0.000940389	DSP/ITGB1/LCK/CD200R1/CD2/ITGA4/ITGB7/VCAM1/IL10/ITGAX/LILRB2/ITGB2/PTPRC	13
BP	GO:1903076	regulation of protein localization to plasma membrane	17/1228	95/18670	0.000139162	0.00121338	0.000955168	VTI1B/EPHA2/ITGA3/IFNG/PPFIA1/STAC3/PRNP/RAMP3/RHOG/EGFR/ITGB1/AKAP5/PICALM/STX4/GBP1/TREM2/LYPLA1	17
BP	GO:0032102	negative regulation of response to external stimulus	43/1228	365/18670	0.000149416	0.00130065	0.00102386	NFKB1/MICB/SERPINE1/CXCL13/PPARD/CERS2/IL2RA/NLRC3/DHX58/HAVCR2/SERPING1/GPR18/AIF1/SH2B3/ETS1/STAP1/FFAR4/TNFRSF1B/LILRA2/TNFAIP8L2/ACP5/FOXP3/GHRL/CST7/NR1H3/GRIN3A/CD200R1/CARD16/APOE/IL2/KLRK1/NLRP3/KLRC4-KLRK1/CNR2/IL10/FCGR2B/IL12B/ABCD2/TNFRSF1A/SIGLEC10/FGL2/SLAMF8/PTPRC	43
BP	GO:0002834	regulation of response to tumor cell	6/1228	14/18670	0.000151751	0.00130811	0.00102974	CD160/CRTAM/HAVCR2/CD274/IL12B/CD226	6
BP	GO:0002837	regulation of immune response to tumor cell	6/1228	14/18670	0.000151751	0.00130811	0.00102974	CD160/CRTAM/HAVCR2/CD274/IL12B/CD226	6
BP	GO:0043374	CD8-positive, alpha-beta T cell differentiation	6/1228	14/18670	0.000151751	0.00130811	0.00102974	GPR18/IRF1/SOCS1/TNFSF8/EOMES/NCKAP1L	6
BP	GO:0046629	gamma-delta T cell activation	6/1228	14/18670	0.000151751	0.00130811	0.00102974	MICB/GPR18/JAML/LILRB1/PTPRC/NCKAP1L	6
BP	GO:0050862	positive regulation of T cell receptor signaling pathway	6/1228	14/18670	0.000151751	0.00130811	0.00102974	PRKD2/TRAT1/TESPA1/LCK/CCR7/CD226	6
BP	GO:0070669	response to interleukin-2	6/1228	14/18670	0.000151751	0.00130811	0.00102974	IL2RA/IL2RG/STAT5A/JAK3/IL2/IL2RB	6
BP	GO:0030041	actin filament polymerization	26/1228	182/18670	0.000152788	0.00131492	0.0010351	ACTR2/ARPC3/CAPZA1/MTPN/COTL1/EVL/CORO7/CAPZA2/AIF1/ACTR3/ICAM1/DIAPH1/WASL/NCKAP1/HCLS1/WAS/TMOD3/CORO1A/JAK2/PSTPIP1/GMFG/CARMIL2/HCK/PREX1/CCR7/NCKAP1L	26
BP	GO:0014068	positive regulation of phosphatidylinositol 3-kinase signaling	16/1228	87/18670	0.000155625	0.00133716	0.00105261	PPARD/FYN/PTPN6/NEDD4/NCF1/HCLS1/JAK2/PIK3CD/CCL5/FGR/HCST/PIK3AP1/FLT3/PIK3CG/PIK3R5/CD28	16
BP	GO:0007015	actin filament organization	46/1228	400/18670	0.000157434	0.00135053	0.00106313	PXN/ARHGAP25/MET/ACTR2/ARPC3/MYO1B/CAPZA1/MTPN/PPFIA1/COTL1/GPR65/EVL/PLS3/CORO7/CAPZA2/CAP1/AIF1/RAC2/ACTR3/RND3/ICAM1/RHOG/DIAPH1/RHOH/TPM3/WASL/NCKAP1/ABI1/HCLS1/GHRL/MICAL1/WAS/TMOD3/CORO1A/JAK2/PSTPIP1/GMFG/CARMIL2/HCK/PREX1/WIPF1/CASS4/PLEK/CCR7/LCP1/NCKAP1L	46
BP	GO:0032755	positive regulation of interleukin-6 production	17/1228	96/18670	0.000158912	0.00136101	0.00107138	TYROBP/AIF1/PTPN11/CLEC7A/LGALS9/LILRA2/CD74/TLR4/DDX58/LILRA5/IFIH1/TNFSF4/P2RX7/TLR7/FCER1G/LILRB2/TLR8	17
BP	GO:1905521	regulation of macrophage migration	10/1228	39/18670	0.000160058	0.00136861	0.00107736	STAP1/CSF1/P2RY12/TREM2/CD200R1/CCL5/CCL3/C3AR1/CMKLR1/SLAMF8	10
BP	GO:0002763	positive regulation of myeloid leukocyte differentiation	12/1228	54/18670	0.000161196	0.00137392	0.00108154	IFNG/TYROBP/KLF10/CD74/HCLS1/CSF1/CD101/TREM2/IL12B/CCR1/CD4/EVI2B	12
BP	GO:1904645	response to amyloid-beta	12/1228	54/18670	0.000161196	0.00137392	0.00108154	MMP12/FYN/PRNP/RAMP3/ICAM1/NAMPT/TLR4/SNX6/TREM2/ITGA4/VCAM1/FCGR2B	12
BP	GO:0033630	positive regulation of cell adhesion mediated by integrin	7/1228	20/18670	0.000189664	0.00160881	0.00126645	CXCL13/PTPN6/FERMT1/CD3E/P2RY12/CCL5/NCKAP1L	7
BP	GO:0045655	regulation of monocyte differentiation	7/1228	20/18670	0.000189664	0.00160881	0.00126645	CDK6/MYC/IRF7/CD74/CSF1/INPP5D/CD4	7
BP	GO:1905523	positive regulation of macrophage migration	7/1228	20/18670	0.000189664	0.00160881	0.00126645	CSF1/P2RY12/TREM2/CCL5/CCL3/C3AR1/CMKLR1	7
BP	GO:1904377	positive regulation of protein localization to cell periphery	13/1228	63/18670	0.000192917	0.00163379	0.00128611	EPHA2/ITGA3/GNAI1/IFNG/STAC3/PRNP/RAMP3/RHOG/EGFR/ITGB1/AKAP5/STX4/TREM2	13
BP	GO:0043030	regulation of macrophage activation	12/1228	55/18670	0.000193987	0.00164024	0.00129119	HAVCR2/STAP1/VSIG4/CD74/TLR4/CST7/NR1H3/TREM2/CCL3/IL10/FCGR2B/PTPRC	12
BP	GO:0042036	negative regulation of cytokine biosynthetic process	10/1228	40/18670	0.000200949	0.0016964	0.0013354	NFKB1/TYROBP/NMI/FOXP3/GHRL/LAG3/INPP5D/IL10/LILRB1/PTPRC	10
BP	GO:2001236	regulation of extrinsic apoptotic signaling pathway	23/1228	155/18670	0.000203804	0.00171778	0.00135222	SERPINE1/SP100/TNFRSF10A/G0S2/STK3/FYN/ITPRIP/FASLG/IFI6/IL1A/FEM1B/ICAM1/IL7/DBH/CFLAR/CAV1/YAP1/PML/TMC8/STX4/TNFSF12/TRAF1/PTPRC	23
BP	GO:1901222	regulation of NIK/NF-kappaB signaling	19/1228	117/18670	0.00021925	0.00184503	0.0014524	LIMS1/ADIPOR1/NLRC3/TNFRSF10A/IL18R1/HAVCR2/TNFSF14/EGFR/LGALS9/TLR4/CD27/TREM2/RASSF2/NLRP3/CCL19/CD14/PTPN22/IL12B/TLR7	19
BP	GO:0032768	regulation of monooxygenase activity	13/1228	64/18670	0.000227711	0.0019132	0.00150606	NFKB1/IFNG/VDR/CYP27B1/CDH3/EGFR/CAV1/WASL/GFI1/FCER2/LYPLA1/APOE/CNR2	13
BP	GO:0000768	syncytium formation by plasma membrane fusion	12/1228	56/18670	0.000232299	0.00192187	0.00151289	TYROBP/TNFSF14/CFLAR/CXCL10/FLT3LG/PLEKHO1/TREM2/NFATC2/MYOF/RIPOR2/CXCL9/CD53	12
BP	GO:0140253	cell-cell fusion	12/1228	56/18670	0.000232299	0.00192187	0.00151289	TYROBP/TNFSF14/CFLAR/CXCL10/FLT3LG/PLEKHO1/TREM2/NFATC2/MYOF/RIPOR2/CXCL9/CD53	12
BP	GO:1903078	positive regulation of protein localization to plasma membrane	12/1228	56/18670	0.000232299	0.00192187	0.00151289	EPHA2/ITGA3/IFNG/STAC3/PRNP/RAMP3/RHOG/EGFR/ITGB1/AKAP5/STX4/TREM2	12
BP	GO:0001768	establishment of T cell polarity	5/1228	10/18670	0.000232724	0.00192187	0.00151289	CCL19/RIPOR2/DOCK8/CCR7/DOCK2	5
BP	GO:0001787	natural killer cell proliferation	5/1228	10/18670	0.000232724	0.00192187	0.00151289	IL15/FLT3LG/HLA-E/PTPN22/IL12B	5
BP	GO:0043379	memory T cell differentiation	5/1228	10/18670	0.000232724	0.00192187	0.00151289	IFNL1/IL12RB1/TNFSF4/IL12B/FGL2	5
BP	GO:0045625	regulation of T-helper 1 cell differentiation	5/1228	10/18670	0.000232724	0.00192187	0.00151289	IL27/JAK3/TNFSF4/CCL19/CD80	5
BP	GO:0048304	positive regulation of isotype switching to IgG isotypes	5/1228	10/18670	0.000232724	0.00192187	0.00151289	TBX21/CD40/IL2/PTPRC/CD28	5
BP	GO:0071104	response to interleukin-9	5/1228	10/18670	0.000232724	0.00192187	0.00151289	IL2RG/STAT5A/JAK3/STAT1/IL9R	5
BP	GO:0072641	type I interferon secretion	5/1228	10/18670	0.000232724	0.00192187	0.00151289	MMP12/CHUK/DDX58/IFIH1/LILRB1	5
BP	GO:0090715	immunological memory formation process	5/1228	10/18670	0.000232724	0.00192187	0.00151289	IFNL1/IL12RB1/TNFSF4/IL12B/FGL2	5
BP	GO:0051770	positive regulation of nitric-oxide synthase biosynthetic process	6/1228	15/18670	0.000238865	0.00196953	0.0015504	IFNG/NAMPT/TLR4/STAT1/JAK2/FCER2	6
BP	GO:0002262	myeloid cell homeostasis	22/1228	147/18670	0.000245252	0.00201905	0.00158939	HIPK2/SPI1/NCAPG2/PTBP3/CDK6/SH2B3/ETS1/PDE4B/HCLS1/FOXP3/JAK3/STAT1/B2M/TMOD3/JAK2/PIK3CD/INPP5D/ISG15/FCER1G/CCR2/IKZF1/NCKAP1L	22
BP	GO:0060143	positive regulation of syncytium formation by plasma membrane fusion	8/1228	27/18670	0.000246069	0.00202264	0.00159221	TYROBP/TNFSF14/FLT3LG/TREM2/NFATC2/RIPOR2/CXCL9/CD53	8
BP	GO:0007520	myoblast fusion	10/1228	41/18670	0.000250262	0.00205075	0.00161434	TNFSF14/CFLAR/CXCL10/FLT3LG/PLEKHO1/NFATC2/MYOF/RIPOR2/CXCL9/CD53	10
BP	GO:0034122	negative regulation of toll-like receptor signaling pathway	10/1228	41/18670	0.000250262	0.00205075	0.00161434	UBQLN1/OTUD4/LILRA2/TLR4/LILRA4/CD14/CD300A/LY96/IRF4/CD300LF	10
BP	GO:0010950	positive regulation of endopeptidase activity	25/1228	178/18670	0.000265096	0.00216897	0.0017074	NDUFA13/CTSD/CASP1/TNFRSF10A/S100A8/CR1/FYN/MYC/FASLG/CLEC7A/LGALS9/VSIR/SERPINB3/S100A9/LCK/PICALM/PSME1/PML/AIM2/JAK2/PSME2/NLRP3/P2RX1/CASP5/NLRC4	25
BP	GO:0001779	natural killer cell differentiation	7/1228	21/18670	0.000268418	0.00217936	0.00171558	IL15/RASGRP1/ZNF683/FLT3LG/TOX/PIK3CD/PTPRC	7
BP	GO:0002438	acute inflammatory response to antigenic stimulus	7/1228	21/18670	0.000268418	0.00217936	0.00171558	ICAM1/CD6/HLA-E/FCGR2B/CCR7/FCER1G/BTK	7
BP	GO:0035743	CD4-positive, alpha-beta T cell cytokine production	7/1228	21/18670	0.000268418	0.00217936	0.00171558	IL18R1/IFNB1/TBX21/RSAD2/IL18RAP/NLRP3/IL12B	7
BP	GO:0140131	positive regulation of lymphocyte chemotaxis	7/1228	21/18670	0.000268418	0.00217936	0.00171558	CXCL13/CCL4/TNFSF14/CCL5/CCL3/XCL2/CCR2	7
BP	GO:1904469	positive regulation of tumor necrosis factor secretion	7/1228	21/18670	0.000268418	0.00217936	0.00171558	IFNG/HAVCR2/LGALS9/LILRA2/DDX58/LILRA5/IFIH1	7
BP	GO:0008347	glial cell migration	11/1228	49/18670	0.000272907	0.00220905	0.00173895	SUN1/RTN4/CRKL/CERS2/STAP1/CSF1/P2RY12/TREM2/CCL3/GPR183/CCR2	11
BP	GO:0097300	programmed necrotic cell death	11/1228	49/18670	0.000272907	0.00220905	0.00173895	MLKL/FASLG/DNM1L/CFLAR/CAV1/PYGL/TLR4/IPMK/YBX3/CD14/LY96	11
BP	GO:0032418	lysosome localization	14/1228	74/18670	0.000290414	0.00234718	0.00184769	BORCS5/RAC2/MILR1/LAT2/RASGRP1/LGALS9/PIK3CD/FGR/LAT/CD300A/PIK3CG/FCER1G/CD84/BTK	14
BP	GO:0038095	Fc-epsilon receptor signaling pathway	24/1228	169/18670	0.000294882	0.00237967	0.00187326	NFKB1/CHUK/CUL1/PSMA5/PSMB7/MAPK1/LAT2/GRAP2/PSMA4/PSMB8/PSME1/CARD11/PSMA8/PSME2/NFATC2/VAV1/PSMB10/LAT/PSMB9/LILRA4/FCER1G/ITK/LCP2/BTK	24
BP	GO:0002673	regulation of acute inflammatory response	23/1228	159/18670	0.000297996	0.00240115	0.00189017	C1QB/C1S/C1R/C2/A2M/CR1/SERPING1/CR1L/CFB/C1QA/CD19/OSMR/VSIG4/CFP/HLA-E/NLRP3/FCGR2B/PIK3CG/C3AR1/CCR7/FCER1G/C1QC/BTK	23
BP	GO:0033003	regulation of mast cell activation	10/1228	42/18670	0.000309312	0.00248856	0.00195898	RAC2/MILR1/LGALS9/FGR/CNR2/CD300A/FCER1G/CD226/CD300LF/CD84	10
BP	GO:0006949	syncytium formation	12/1228	58/18670	0.000328471	0.0026387	0.00207717	TYROBP/TNFSF14/CFLAR/CXCL10/FLT3LG/PLEKHO1/TREM2/NFATC2/MYOF/RIPOR2/CXCL9/CD53	12
BP	GO:0046854	phosphatidylinositol phosphorylation	11/1228	50/18670	0.000329339	0.00264168	0.00207951	SOCS7/EFR3A/FAM126A/INPP1/PIP4K2C/CISH/SOCS1/SLA2/PIK3CD/PIK3R6/PIK3CG	11
BP	GO:0060338	regulation of type I interferon-mediated signaling pathway	9/1228	35/18670	0.000331766	0.00265313	0.00208853	USP18/MMP12/PTPN6/PTPN11/IRF7/ABCE1/NLRC5/SAMHD1/ZBP1	9
BP	GO:1990774	tumor necrosis factor secretion	9/1228	35/18670	0.000331766	0.00265313	0.00208853	IFNG/HAVCR2/LGALS9/LILRA2/DDX58/GHRL/TMEM106A/LILRA5/IFIH1	9
BP	GO:0002200	somatic diversification of immune receptors	14/1228	75/18670	0.000335788	0.00268125	0.00211067	PMS2/AICDA/FOXP3/TBX21/BATF/CD40/CCR6/SAMHD1/TNFSF4/IL2/IL10/CD40LG/PTPRC/CD28	14
BP	GO:0002830	positive regulation of type 2 immune response	6/1228	16/18670	0.000360977	0.00286944	0.00225881	CD86/IDO1/CD74/RSAD2/TNFSF4/NLRP3	6
BP	GO:0032604	granulocyte macrophage colony-stimulating factor production	6/1228	16/18670	0.000360977	0.00286944	0.00225881	RASGRP1/LILRA2/DDX58/IL12B/CD80/CD84	6
BP	GO:0033631	cell-cell adhesion mediated by integrin	6/1228	16/18670	0.000360977	0.00286944	0.00225881	CXCL13/ITGB1/FERMT3/CD3E/ITGA4/CCL5	6
BP	GO:0032069	regulation of nuclease activity	7/1228	22/18670	0.000371454	0.00293952	0.00231398	OAS1/OAS3/TCEA1/ABCE1/GZMA/OASL/OAS2	7
BP	GO:0032656	regulation of interleukin-13 production	7/1228	22/18670	0.000371454	0.00293952	0.00231398	IFNL1/LGALS9/LILRA5/HLA-E/TNFSF4/NLRP3/IRF4	7
BP	GO:0071359	cellular response to dsRNA	7/1228	22/18670	0.000371454	0.00293952	0.00231398	NFKB1/IFIT1/IFNB1/CAV1/DDX58/IFIH1/P2RX7	7
BP	GO:0007266	Rho protein signal transduction	27/1228	203/18670	0.000376518	0.00297516	0.00234203	MCF2L/MET/CHUK/ITGA3/ABL2/GPR65/FGD3/ARHGEF18/GPR18/RAC2/RND3/RHOG/ITGB1/RHOH/GPR55/PECAM1/WAS/APOE/VAV1/RIPOR2/PREX1/ARHGDIB/FGD2/ARHGEF6/GPR174/P2RY8/P2RY10	27
BP	GO:0010863	positive regulation of phospholipase C activity	10/1228	43/18670	0.000379554	0.00298583	0.00235042	TXK/ABL2/GNA15/S1PR4/EGFR/GPR55/RASGRP4/P2RY12/PLCB2/ITK	10
BP	GO:0030866	cortical actin cytoskeleton organization	10/1228	43/18670	0.000379554	0.00298583	0.00235042	EPB41L3/FMNL1/KIF23/WASL/NCKAP1/WAS/ANLN/WIPF1/PLEK/NCKAP1L	10
BP	GO:1904646	cellular response to amyloid-beta	10/1228	43/18670	0.000379554	0.00298583	0.00235042	FYN/PRNP/ICAM1/NAMPT/TLR4/SNX6/TREM2/ITGA4/VCAM1/FCGR2B	10
BP	GO:0010518	positive regulation of phospholipase activity	12/1228	59/18670	0.000388	0.00304775	0.00239917	TXK/ABL2/GNA15/S1PR4/EGFR/GPR55/RASGRP4/P2RY12/APOC2/CCL5/PLCB2/ITK	12
BP	GO:0001767	establishment of lymphocyte polarity	5/1228	11/18670	0.000403555	0.00312829	0.00246257	CCL19/RIPOR2/DOCK8/CCR7/DOCK2	5
BP	GO:0002604	regulation of dendritic cell antigen processing and presentation	5/1228	11/18670	0.000403555	0.00312829	0.00246257	CD74/CCL19/FCGR2B/CCR7/FGL2	5
BP	GO:0002836	positive regulation of response to tumor cell	5/1228	11/18670	0.000403555	0.00312829	0.00246257	CD160/CRTAM/CD274/IL12B/CD226	5
BP	GO:0002839	positive regulation of immune response to tumor cell	5/1228	11/18670	0.000403555	0.00312829	0.00246257	CD160/CRTAM/CD274/IL12B/CD226	5
BP	GO:0002887	negative regulation of myeloid leukocyte mediated immunity	5/1228	11/18670	0.000403555	0.00312829	0.00246257	LGALS9/FCGR2B/CD300A/CCR2/CD84	5
BP	GO:0051024	positive regulation of immunoglobulin secretion	5/1228	11/18670	0.000403555	0.00312829	0.00246257	TNFRSF4/STX4/HLA-E/TNFSF4/IL2	5
BP	GO:0072608	interleukin-10 secretion	5/1228	11/18670	0.000403555	0.00312829	0.00246257	LGALS9/LILRA5/CD274/ISG15/LILRB1	5
BP	GO:0098883	synapse pruning	5/1228	11/18670	0.000403555	0.00312829	0.00246257	C1QB/C1QA/TREM2/ITGAM/C1QC	5
BP	GO:1902563	regulation of neutrophil activation	5/1228	11/18670	0.000403555	0.00312829	0.00246257	ITGAM/PRAM1/FCGR2B/CD300A/ITGB2	5
BP	GO:0043406	positive regulation of MAP kinase activity	32/1228	258/18670	0.000409486	0.00316964	0.00249512	GADD45G/CRKL/MAP3K14/MLKL/MAPK1/PTPN11/DUSP7/TGFA/TAOK3/IQGAP1/EGFR/RASGRP1/CD74/CXCR4/TLR4/ZEB2/GHRL/FPR1/MAP4K1/JAK2/CD40/MAP2K1/P2RX7/CCL19/PDE6G/PIK3R6/FGD2/FLT3/CD40LG/PIK3CG/PIK3R5/PTPRC	32
BP	GO:1902622	regulation of neutrophil migration	9/1228	36/18670	0.000416797	0.00322153	0.00253597	RAC2/CD74/MPP1/CCL19/RIPOR2/C3AR1/CCR7/SLAMF8/NCKAP1L	9
BP	GO:2000515	negative regulation of CD4-positive, alpha-beta T cell activation	8/1228	29/18670	0.000422862	0.00326366	0.00256913	LGALS9/VSIR/FOXP3/TBX21/JAK3/CD274/TNFSF4/IL2	8
BP	GO:0106106	cold-induced thermogenesis	21/1228	143/18670	0.00043607	0.00335584	0.0026417	GADD45G/RHEB/MFN2/ADIPOR1/TRPV2/IL18R1/G0S2/TSHR/IL15/DBH/CAV1/FFAR4/CXCR4/TLR4/GHRL/NR1H3/JAK2/ADIPOR2/CMKLR1/IRF4/CCR2	21
BP	GO:0120161	regulation of cold-induced thermogenesis	21/1228	143/18670	0.00043607	0.00335584	0.0026417	GADD45G/RHEB/MFN2/ADIPOR1/TRPV2/IL18R1/G0S2/TSHR/IL15/DBH/CAV1/FFAR4/CXCR4/TLR4/GHRL/NR1H3/JAK2/ADIPOR2/CMKLR1/IRF4/CCR2	21
BP	GO:1901224	positive regulation of NIK/NF-kappaB signaling	14/1228	77/18670	0.000444943	0.00341917	0.00269155	LIMS1/TNFRSF10A/IL18R1/HAVCR2/TNFSF14/EGFR/LGALS9/TLR4/CD27/TREM2/CCL19/CD14/IL12B/TLR7	14
BP	GO:1904407	positive regulation of nitric oxide metabolic process	10/1228	44/18670	0.00046258	0.00354957	0.0027942	IFNG/AIF1/ICAM1/CLEC7A/TLR4/TMEM106A/JAK2/KLRK1/KLRC4-KLRK1/ITGB2	10
BP	GO:0046578	regulation of Ras protein signal transduction	30/1228	238/18670	0.000466023	0.00357082	0.00281093	MCF2L/CRKL/KIF14/MET/MFN2/ITGA3/CYTH3/ABL2/GPR65/FGD3/ARHGEF18/GPR18/ITGB1/RASGRP1/CYTH4/GPR55/CSF1/RASGRP4/RASAL3/JAK2/APOE/VAV1/RIPOR2/PREX1/ARHGDIB/FGD2/ARHGEF6/GPR174/P2RY8/P2RY10	30
BP	GO:2000116	regulation of cysteine-type endopeptidase activity	30/1228	239/18670	0.000500212	0.00382727	0.0030128	NDUFA13/SERPINB9/CTSD/CASP1/TNFRSF10A/S100A8/FYN/MYC/FASLG/IFI6/TNFSF14/CLEC7A/CFLAR/LGALS9/S100A9/LCK/LAMP3/PML/MICAL1/DNAJB6/CST7/AIM2/CD27/JAK2/CARD16/NLRP3/P2RX1/PSMB9/CASP5/NLRC4	30
BP	GO:1904375	regulation of protein localization to cell periphery	18/1228	115/18670	0.000503415	0.00383303	0.00301734	VTI1B/EPHA2/ITGA3/GNAI1/IFNG/PPFIA1/STAC3/PRNP/RAMP3/RHOG/EGFR/ITGB1/AKAP5/PICALM/STX4/GBP1/TREM2/LYPLA1	18
BP	GO:0002347	response to tumor cell	7/1228	23/18670	0.000503853	0.00383303	0.00301734	CD160/CRTAM/HAVCR2/PRF1/CD274/IL12B/CD226	7
BP	GO:0009595	detection of biotic stimulus	7/1228	23/18670	0.000503853	0.00383303	0.00301734	CRTAM/CLEC7A/TLR4/TREM2/NLRP3/NLRC4/LY96	7
BP	GO:0010499	proteasomal ubiquitin-independent protein catabolic process	7/1228	23/18670	0.000503853	0.00383303	0.00301734	PSMA5/PSMB7/PSMA4/PSMB8/PSMA8/PSMB10/PSMB9	7
BP	GO:0010819	regulation of T cell chemotaxis	6/1228	17/18670	0.000526959	0.00399166	0.00314221	CXCL13/TNFSF14/CXCL10/CCL5/XCL2/CCR2	6
BP	GO:0032740	positive regulation of interleukin-17 production	6/1228	17/18670	0.000526959	0.00399166	0.00314221	IL15/LY9/SLAMF6/IL2/IL21/IL12B	6
BP	GO:0048535	lymph node development	6/1228	17/18670	0.000526959	0.00399166	0.00314221	LTB/IL15/LTA/TOX/CXCR5/IL7R	6
BP	GO:0001782	B cell homeostasis	8/1228	30/18670	0.000543689	0.00409502	0.00322357	MEF2C/CD74/TNFRSF13B/FOXP3/TNFSF13B/GAPT/DOCK10/NCKAP1L	8
BP	GO:0048873	homeostasis of number of cells within a tissue	8/1228	30/18670	0.000543689	0.00409502	0.00322357	PTPN11/IL7/SASH3/CSF1/FLT3LG/CORO1A/P2RX7/CCR2	8
BP	GO:0061082	myeloid leukocyte cytokine production	8/1228	30/18670	0.000543689	0.00409502	0.00322357	DDX1/HLA-G/CD74/TLR4/DDX58/DDX21/FCER1G/LILRB1	8
BP	GO:0090022	regulation of neutrophil chemotaxis	8/1228	30/18670	0.000543689	0.00409502	0.00322357	RAC2/CD74/MPP1/CCL19/RIPOR2/C3AR1/CCR7/NCKAP1L	8
BP	GO:1900274	regulation of phospholipase C activity	10/1228	45/18670	0.000560131	0.00420257	0.00330824	TXK/ABL2/GNA15/S1PR4/EGFR/GPR55/RASGRP4/P2RY12/PLCB2/ITK	10
BP	GO:0043331	response to dsRNA	11/1228	53/18670	0.000560615	0.00420257	0.00330824	NFKB1/IFIT1/DDX1/IFNB1/MAPK1/CAV1/DDX58/RFTN1/IFIH1/P2RX7/DDX21	11
BP	GO:0050732	negative regulation of peptidyl-tyrosine phosphorylation	11/1228	53/18670	0.000560615	0.00420257	0.00330824	PTK6/PTPN6/SH2B3/MVP/PARP14/CAV1/SOCS1/SNX6/CD300A/SAMSN1/PTPRC	11
BP	GO:0120162	positive regulation of cold-induced thermogenesis	16/1228	97/18670	0.000561134	0.00420257	0.00330824	GADD45G/MFN2/ADIPOR1/TRPV2/G0S2/TSHR/DBH/CAV1/FFAR4/CXCR4/GHRL/JAK2/ADIPOR2/CMKLR1/IRF4/CCR2	16
BP	GO:0061515	myeloid cell development	13/1228	70/18670	0.000570103	0.00426373	0.00335638	PABPC4/PTBP3/PTPN6/TYROBP/SH2B3/PTPN11/ABI1/NRROS/TMOD3/FLI1/LILRB1/EVI2B/NCKAP1L	13
BP	GO:1903725	regulation of phospholipid metabolic process	15/1228	88/18670	0.000578413	0.00431979	0.00340052	SOCS7/AGAP2/CISH/CD19/SOCS1/P2RY12/SLA2/APOC2/APOC1/FGR/CCL19/PIK3R6/FLT3/CCR7/PIK3R5	15
BP	GO:0051341	regulation of oxidoreductase activity	17/1228	107/18670	0.000597932	0.0044593	0.00351033	NFKB1/IFNG/VDR/ABL2/CYP27B1/CDH3/EGFR/CAV1/WASL/GZMA/GFI1/PHB2/FCER2/LYPLA1/APOE/CNR2/SLAMF8	17
BP	GO:0043902	positive regulation of multi-organism process	25/1228	188/18670	0.000610997	0.00455034	0.003582	AGO2/OPTN/IFNG/IFIT1/DHX58/HAVCR2/DDX60/CLEC7A/SMC3/GAPDH/LGALS9/CD74/PRF1/TRIM21/SRPK2/CAV2/FCER2/APOE/CCL5/LY96/CD180/LY86/CSF1R/CD4/CD28	25
BP	GO:0002562	somatic diversification of immune receptors via germline recombination within a single locus	12/1228	62/18670	0.000623912	0.0046206	0.00363731	AICDA/FOXP3/TBX21/BATF/CD40/CCR6/TNFSF4/IL2/IL10/CD40LG/PTPRC/CD28	12
BP	GO:0016444	somatic cell DNA recombination	12/1228	62/18670	0.000623912	0.0046206	0.00363731	AICDA/FOXP3/TBX21/BATF/CD40/CCR6/TNFSF4/IL2/IL10/CD40LG/PTPRC/CD28	12
BP	GO:0031640	killing of cells of other organism	12/1228	62/18670	0.000623912	0.0046206	0.00363731	IFNG/HAMP/KRT6A/APOL1/CLEC7A/GAPDH/GNLY/PRF1/FCER2/P2RX7/CCL13/LYZ	12
BP	GO:0044364	disruption of cells of other organism	12/1228	62/18670	0.000623912	0.0046206	0.00363731	IFNG/HAMP/KRT6A/APOL1/CLEC7A/GAPDH/GNLY/PRF1/FCER2/P2RX7/CCL13/LYZ	12
BP	GO:0050848	regulation of calcium-mediated signaling	16/1228	98/18670	0.000630454	0.00466255	0.00367033	CCL4/GSTO1/TRAT1/PRNP/ZAP70/P2RX5/GBP1/CD3E/TREM2/SLA2/CLIC2/CCL3/CD22/PLEK/CMKLR1/CD4	16
BP	GO:1904037	positive regulation of epithelial cell apoptotic process	9/1228	38/18670	0.000640802	0.00473249	0.00372539	CD160/FASLG/ANO6/HLA-G/EIF2S1/JAK2/CD40/ITGA4/CD40LG	9
BP	GO:0010256	endomembrane system organization	47/1228	438/18670	0.000645386	0.00475972	0.00374682	SUN1/ANKLE2/TMEM43/RTN4/SEC23IP/OPTN/CHMP5/YWHAZ/SYNE1/PRMT5/ARHGAP21/TMED5/MICALL1/PLEKHF1/BLZF1/RAB10/RAB1A/SNX10/MAPK1/EPB41L3/ATL3/GOLGA5/CAMSAP2/FASLG/ASAP1/RAB22A/UBXN2A/NDRG1/STAM/ANO6/CAV1/WASL/ATP2A2/CXCR4/ANXA6/RAB18/CAV2/REEP3/MAP2K1/P2RX7/ATP8B4/MYOF/BIN2/ABCD2/SRGN/PRKCB/PTPRC	47
BP	GO:0036005	response to macrophage colony-stimulating factor	5/1228	12/18670	0.000654408	0.00477979	0.00376262	PDE1B/STAP1/TLR4/CSF1/CSF1R	5
BP	GO:0036006	cellular response to macrophage colony-stimulating factor stimulus	5/1228	12/18670	0.000654408	0.00477979	0.00376262	PDE1B/STAP1/TLR4/CSF1/CSF1R	5
BP	GO:0042368	vitamin D biosynthetic process	5/1228	12/18670	0.000654408	0.00477979	0.00376262	NFKB1/IFNG/VDR/CYP27B1/GFI1	5
BP	GO:0045416	positive regulation of interleukin-8 biosynthetic process	5/1228	12/18670	0.000654408	0.00477979	0.00376262	CLEC7A/CD74/TLR4/TLR7/TLR8	5
BP	GO:0045579	positive regulation of B cell differentiation	5/1228	12/18670	0.000654408	0.00477979	0.00376262	IL7/CD27/INPP5D/BTK/NCKAP1L	5
BP	GO:0070486	leukocyte aggregation	5/1228	12/18670	0.000654408	0.00477979	0.00376262	S100A8/RAC2/S100A9/ZAP70/STK10	5
BP	GO:1902950	regulation of dendritic spine maintenance	5/1228	12/18670	0.000654408	0.00477979	0.00376262	FYN/PRNP/ZNF804A/APOE/FCGR2B	5
BP	GO:0032147	activation of protein kinase activity	38/1228	333/18670	0.000656175	0.00478611	0.0037676	GADD45G/CRKL/KIF14/MAP3K14/MLKL/BORA/TNFRSF10A/OSBPL8/MAPK1/STK3/PRNP/SLK/PTPN11/DUSP7/TGFA/TAOK3/CAB39/EGFR/CD74/CXCR4/TLR4/STK24/SOCS1/GHRL/FPR1/MAP4K1/JAK2/STK10/MAP2K1/P2RX7/CCL5/CCL19/PDE6G/IL12B/CD300A/CD40LG/PTPRC/NCKAP1L	38
BP	GO:0031579	membrane raft organization	7/1228	24/18670	0.000671251	0.00488266	0.0038436	NPC1/CAV1/RFTN1/CAV2/CD2/PTPRC/DOCK2	7
BP	GO:0090023	positive regulation of neutrophil chemotaxis	7/1228	24/18670	0.000671251	0.00488266	0.0038436	RAC2/CD74/CCL19/RIPOR2/C3AR1/CCR7/NCKAP1L	7
BP	GO:0048771	tissue remodeling	24/1228	179/18670	0.000690687	0.0050124	0.00394573	EPHA2/VDR/ACVRL1/CD38/SNX10/RAC2/IL1A/IL7/IL15/DBH/MEF2C/EGFR/CAV1/TCIRG1/ACP5/GPR55/RASSF2/P2RX7/IL2/IL21/INPP5D/IL12B/CSF1R/CCR2	24
BP	GO:0051482	positive regulation of cytosolic calcium ion concentration involved in phospholipase C-activating G protein-coupled signaling pathway	8/1228	31/18670	0.000690975	0.0050124	0.00394573	GPR65/GPR18/GNA15/GPR55/C3AR1/GPR174/P2RY8/P2RY10	8
BP	GO:0071902	positive regulation of protein serine/threonine kinase activity	38/1228	334/18670	0.000694744	0.00503286	0.00396184	GADD45G/CRKL/MAP3K14/TCL1A/MLKL/IFNG/MAPK1/STK3/DBF4/PTPN11/DUSP7/TGFA/TAOK3/CAB39/IQGAP1/EGFR/RASGRP1/CD74/CXCR4/TLR4/ZEB2/GHRL/FPR1/MAP4K1/JAK2/CD40/MAP2K1/P2RX7/CCL19/PDE6G/PIK3R6/FGD2/FLT3/CD40LG/CSF1R/PIK3CG/PIK3R5/PTPRC	38
BP	GO:0043011	myeloid dendritic cell differentiation	6/1228	18/18670	0.000746695	0.00539449	0.00424651	SPI1/BATF3/UBD/BATF/BATF2/IRF4	6
BP	GO:2000319	regulation of T-helper 17 cell differentiation	6/1228	18/18670	0.000746695	0.00539449	0.00424651	FOXP3/TBX21/IL12RB1/IL2/NLRP3/IL12B	6
BP	GO:0060193	positive regulation of lipase activity	13/1228	72/18670	0.000753808	0.0054311	0.00427533	TXK/ABL2/GNA15/S1PR4/EGFR/GPR55/RASGRP4/P2RY12/NR1H3/APOC2/CCL5/PLCB2/ITK	13
BP	GO:1902036	regulation of hematopoietic stem cell differentiation	13/1228	72/18670	0.000753808	0.0054311	0.00427533	MYB/PSMA5/PSMB7/CDK6/YAP1/PSMA4/PSMB8/PSME1/PUS7/PSMA8/PSME2/PSMB10/PSMB9	13
BP	GO:0032692	negative regulation of interleukin-1 production	9/1228	39/18670	0.000785026	0.00564835	0.00444635	SERPINB1/ACP5/PML/GHRL/TREM2/CARD16/NLRP3/IL10/CD33	9
BP	GO:0035722	interleukin-12-mediated signaling pathway	10/1228	47/18670	0.000806513	0.00579511	0.00456188	CAPZA1/STAT4/IFNG/GSTO1/IL12RB1/JAK2/PSME2/IL10/IL12B/LCP1	10
BP	GO:0046579	positive regulation of Ras protein signal transduction	12/1228	64/18670	0.000840156	0.00602868	0.00474574	CRKL/GPR65/GPR18/RASGRP1/GPR55/CSF1/RASGRP4/JAK2/VAV1/GPR174/P2RY8/P2RY10	12
BP	GO:0035023	regulation of Rho protein signal transduction	20/1228	140/18670	0.000843237	0.00604263	0.00475672	MCF2L/MET/ITGA3/ABL2/GPR65/FGD3/ARHGEF18/GPR18/ITGB1/GPR55/APOE/VAV1/RIPOR2/PREX1/ARHGDIB/FGD2/ARHGEF6/GPR174/P2RY8/P2RY10	20
BP	GO:0006997	nucleus organization	19/1228	130/18670	0.000849351	0.00607824	0.00478475	SUN1/HIPK2/ANKLE2/TMEM43/RTN4/CHMP5/SYNE1/AHCTF1/PITPNB/POLR1B/NUP205/UBXN2A/ETS1/EMG1/NOLC1/PML/SRPK2/REEP3/PRKCB	19
BP	GO:0032642	regulation of chemokine production	14/1228	82/18670	0.000857171	0.00612595	0.00482231	EPHA2/IFNG/HAVCR2/AIF1/IL7/CLEC7A/LGALS9/CD74/TLR4/TREM2/IL10/MCOLN2/CSF1R/TLR7	14
BP	GO:0071353	cellular response to interleukin-4	8/1228	32/18670	0.000868766	0.00619215	0.00487442	RUFY4/PARP14/IL2RG/JAK3/PML/CORO1A/MRC1/CD300LF	8
BP	GO:1904467	regulation of tumor necrosis factor secretion	8/1228	32/18670	0.000868766	0.00619215	0.00487442	IFNG/HAVCR2/LGALS9/LILRA2/DDX58/GHRL/LILRA5/IFIH1	8
BP	GO:0031098	stress-activated protein kinase signaling cascade	36/1228	315/18670	0.00087333	0.00621633	0.00489346	GADD45G/HIPK2/NFKB1/CRKL/MAP3K14/MLKL/CHUK/CUL1/IL26/MAPK1/STK3/MYC/SLK/TAOK3/EGFR/NCF1/RASGRP1/LGALS9/SERPINB3/TLR4/STK24/ZEB2/SH2D3C/MAP4K1/CD27/SLAMF1/RASSF2/STK10/MAP2K1/CCL19/FCGR2B/PTPN22/FGD2/ARHGEF6/CD40LG/CCR7	36
BP	GO:0032616	interleukin-13 production	7/1228	25/18670	0.000879833	0.00622921	0.0049036	IFNL1/LGALS9/LILRA5/HLA-E/TNFSF4/NLRP3/IRF4	7
BP	GO:0045672	positive regulation of osteoclast differentiation	7/1228	25/18670	0.000879833	0.00622921	0.0049036	IFNG/TYROBP/KLF10/CSF1/TREM2/IL12B/CCR1	7
BP	GO:0072677	eosinophil migration	7/1228	25/18670	0.000879833	0.00622921	0.0049036	CCL4/CCL23/CCL8/CCL5/CCL13/CCL3/CD300A	7
BP	GO:2000353	positive regulation of endothelial cell apoptotic process	7/1228	25/18670	0.000879833	0.00622921	0.0049036	CD160/FASLG/ANO6/HLA-G/CD40/ITGA4/CD40LG	7
BP	GO:0010811	positive regulation of cell-substrate adhesion	18/1228	121/18670	0.000932257	0.00659159	0.00518886	CRKL/ABI3BP/NINJ1/LIMS1/ITGA3/CDK6/EMILIN2/IQGAP1/RSU1/FERMT1/CSF1/CD3E/JAK2/PTPRJ/PREX1/SPOCK2/CASS4/CCR7	18
BP	GO:0098760	response to interleukin-7	9/1228	40/18670	0.000954596	0.00673162	0.00529909	CRKL/IL7/IL2RG/CISH/STAT5A/SOCS1/JAK3/IL7R/BTK	9
BP	GO:0098761	cellular response to interleukin-7	9/1228	40/18670	0.000954596	0.00673162	0.00529909	CRKL/IL7/IL2RG/CISH/STAT5A/SOCS1/JAK3/IL7R/BTK	9
BP	GO:0002762	negative regulation of myeloid leukocyte differentiation	10/1228	48/18670	0.000959583	0.00673993	0.00530563	CDK6/MYC/TLR4/GPR55/CCL3/INPP5D/LILRB3/C1QC/LILRB4/LILRB1	10
BP	GO:0030865	cortical cytoskeleton organization	10/1228	48/18670	0.000959583	0.00673993	0.00530563	EPB41L3/FMNL1/KIF23/WASL/NCKAP1/WAS/ANLN/WIPF1/PLEK/NCKAP1L	10
BP	GO:0072604	interleukin-6 secretion	10/1228	48/18670	0.000959583	0.00673993	0.00530563	AIF1/LGALS9/LILRA2/DDX58/TMEM106A/LILRA5/CD200R1/IFIH1/PTPN22/TLR8	10
BP	GO:0060218	hematopoietic stem cell differentiation	14/1228	83/18670	0.000969856	0.00680308	0.00535535	MYB/PSMA5/PSMB7/CDK6/YAP1/PSMA4/PSMB8/PSME1/BATF/PUS7/PSMA8/PSME2/PSMB10/PSMB9	14
BP	GO:0072659	protein localization to plasma membrane	31/1228	260/18670	0.000972185	0.00681043	0.00536113	VTI1B/RILPL2/EPHA2/ITGA3/OPTN/IFNG/PPFIA1/PLEKHF1/BLZF1/RAB10/EFR3A/FAM126A/STAC3/EPB41L3/PRNP/RAMP3/SMURF1/RHOG/VAMP5/EGFR/ITGB1/AKAP5/PICALM/STX4/GBP1/TREM2/LYPLA1/PRAM1/FYB1/TNFRSF1A/FCER1G	31
BP	GO:0001659	temperature homeostasis	23/1228	173/18670	0.000993233	0.0069487	0.00546998	GADD45G/RHEB/MFN2/ADIPOR1/TRPV2/IL18R1/G0S2/TSHR/IL1A/IL15/DBH/TRPM2/CAV1/FFAR4/CXCR4/TLR4/GHRL/NR1H3/JAK2/ADIPOR2/CMKLR1/IRF4/CCR2	23
BP	GO:0002430	complement receptor mediated signaling pathway	5/1228	13/18670	0.00100602	0.00698298	0.00549696	CR1/FPR1/C3AR1/CMKLR1/FPR3	5
BP	GO:0002679	respiratory burst involved in defense response	5/1228	13/18670	0.00100602	0.00698298	0.00549696	CYBC1/PIK3CD/HCK/PIK3CG/SLAMF8	5
BP	GO:0002864	regulation of acute inflammatory response to antigenic stimulus	5/1228	13/18670	0.00100602	0.00698298	0.00549696	HLA-E/FCGR2B/CCR7/FCER1G/BTK	5
BP	GO:0030656	regulation of vitamin metabolic process	5/1228	13/18670	0.00100602	0.00698298	0.00549696	NFKB1/IFNG/VDR/CYP27B1/GFI1	5
BP	GO:0032823	regulation of natural killer cell differentiation	5/1228	13/18670	0.00100602	0.00698298	0.00549696	IL15/RASGRP1/ZNF683/FLT3LG/TOX	5
BP	GO:0072672	neutrophil extravasation	5/1228	13/18670	0.00100602	0.00698298	0.00549696	JAML/PECAM1/PIK3CD/RIPOR2/PIK3CG	5
BP	GO:0038127	ERBB signaling pathway	20/1228	142/18670	0.00100965	0.00699899	0.00550956	RTN4/MATK/PTK6/FAM83B/MAPK1/FASLG/IFI6/MVP/PTPN11/STAM/TGFA/IQGAP1/EGFR/NCF1/SNX6/PTPN12/RASSF2/FAM83A/PTPRJ/PDE6G	20
BP	GO:1905477	positive regulation of protein localization to membrane	18/1228	122/18670	0.00102784	0.00710997	0.00559692	EPHA2/ITGA3/YWHAZ/IFNG/STAC3/FYN/PRNP/RAMP3/RHOG/EGFR/ITGB1/AKAP5/STX4/GZMB/TREM2/ITGAM/YWHAG/ITGB2	18
BP	GO:0002313	mature B cell differentiation involved in immune response	6/1228	19/18670	0.00103101	0.00710997	0.00559692	ITFG2/FCGR2B/GPR183/DOCK10/MFNG/ITM2A	6
BP	GO:0002726	positive regulation of T cell cytokine production	6/1228	19/18670	0.00103101	0.00710997	0.00559692	IL18R1/SASH3/RSAD2/B2M/TNFSF4/NLRP3	6
BP	GO:1901741	positive regulation of myoblast fusion	6/1228	19/18670	0.00103101	0.00710997	0.00559692	TNFSF14/FLT3LG/NFATC2/RIPOR2/CXCL9/CD53	6
BP	GO:0002756	MyD88-independent toll-like receptor signaling pathway	8/1228	33/18670	0.00108144	0.0074192	0.00584035	CHUK/TNIP3/IRF7/TLR4/UBE2D1/CD14/LY96/CD300LF	8
BP	GO:0006471	protein ADP-ribosylation	8/1228	33/18670	0.00108144	0.0074192	0.00584035	TNKS2/IFNG/PARP9/PARP10/PARP14/PARP8/PARP12/PARP15	8
BP	GO:0032691	negative regulation of interleukin-1 beta production	8/1228	33/18670	0.00108144	0.0074192	0.00584035	SERPINB1/ACP5/PML/GHRL/TREM2/CARD16/NLRP3/CD33	8
BP	GO:0045191	regulation of isotype switching	8/1228	33/18670	0.00108144	0.0074192	0.00584035	FOXP3/TBX21/CD40/TNFSF4/IL2/IL10/PTPRC/CD28	8
BP	GO:0045428	regulation of nitric oxide biosynthetic process	12/1228	66/18670	0.00111557	0.00764344	0.00601687	IFNG/AIF1/ICAM1/CLEC7A/CAV1/TLR4/ACP5/JAK2/KLRK1/KLRC4-KLRK1/IL10/ITGB2	12
BP	GO:0051928	positive regulation of calcium ion transport	18/1228	123/18670	0.00113165	0.00774361	0.00609572	CCL4/GSTO1/TRPV2/STAC3/RAMP3/CD19/CAV1/LILRA2/CXCL10/LILRA5/P2RX5/CXCL11/P2RX7/CCL5/CCL3/CCR1/CXCL9/CD4	18
BP	GO:0071349	cellular response to interleukin-12	10/1228	49/18670	0.00113565	0.00775553	0.00610511	CAPZA1/STAT4/IFNG/GSTO1/IL12RB1/JAK2/PSME2/IL10/IL12B/LCP1	10
BP	GO:0071624	positive regulation of granulocyte chemotaxis	7/1228	26/18670	0.00113631	0.00775553	0.00610511	RAC2/CD74/CCL19/RIPOR2/C3AR1/CCR7/NCKAP1L	7
BP	GO:0097178	ruffle assembly	9/1228	41/18670	0.00115269	0.00785724	0.00618517	SNX10/EVL/AIF1/ICAM1/RHOG/STAP1/CAV1/P2RY12/CARMIL2	9
BP	GO:0061025	membrane fusion	21/1228	154/18670	0.00116701	0.00793447	0.00624597	VTI1B/OTOF/YKT6/UBXN2A/SAMD9L/MX2/DNM1L/CCR5/TAPBP/CXCR4/STX11/STX4/MX1/RAB39A/CORO1A/FOLR2/TAP2/TAP1/CAV2/RUBCNL/CD4	21
BP	GO:1990845	adaptive thermogenesis	21/1228	154/18670	0.00116701	0.00793447	0.00624597	GADD45G/RHEB/MFN2/ADIPOR1/TRPV2/IL18R1/G0S2/TSHR/IL15/DBH/CAV1/FFAR4/CXCR4/TLR4/GHRL/NR1H3/JAK2/ADIPOR2/CMKLR1/IRF4/CCR2	21
BP	GO:0032722	positive regulation of chemokine production	11/1228	58/18670	0.00123886	0.00839078	0.00660517	IFNG/HAVCR2/AIF1/IL7/CLEC7A/LGALS9/CD74/TLR4/MCOLN2/CSF1R/TLR7	11
BP	GO:0035306	positive regulation of dephosphorylation	11/1228	58/18670	0.00123886	0.00839078	0.00660517	ANKLE2/IFNG/FCRL3/MEF2C/JAK2/CD300A/CD33/PLEK/PPP1R16B/LILRB2/PTPRC	11
BP	GO:1902041	regulation of extrinsic apoptotic signaling pathway via death domain receptors	11/1228	58/18670	0.00123886	0.00839078	0.00660517	SERPINE1/SP100/TNFRSF10A/STK3/ITPRIP/FASLG/FEM1B/ICAM1/CFLAR/TMC8/STX4	11
BP	GO:0030218	erythrocyte differentiation	17/1228	114/18670	0.00124192	0.00840075	0.00661302	HIPK2/SPI1/NCAPG2/PTBP3/CDK6/SH2B3/ETS1/HCLS1/JAK3/STAT1/B2M/TMOD3/JAK2/INPP5D/ISG15/IKZF1/NCKAP1L	17
BP	GO:1905475	regulation of protein localization to membrane	24/1228	187/18670	0.00128308	0.00866816	0.00682352	VTI1B/CRKL/EPHA2/ITGA3/YWHAZ/IFNG/PPFIA1/STAC3/FYN/PRNP/RAMP3/RHOG/EGFR/ITGB1/AKAP5/PICALM/STX4/GZMB/GBP1/TREM2/LYPLA1/ITGAM/YWHAG/ITGB2	24
BP	GO:0009164	nucleoside catabolic process	8/1228	34/18670	0.00133371	0.00897216	0.00706283	DERA/AICDA/UPP1/APOBEC3G/TYMP/APOBEC3H/APOBEC3D/ADA2	8
BP	GO:0010922	positive regulation of phosphatase activity	8/1228	34/18670	0.00133371	0.00897216	0.00706283	IFNG/FCRL3/MEF2C/JAK2/CD300A/CD33/PLEK/PTPRC	8
BP	GO:0070670	response to interleukin-4	8/1228	34/18670	0.00133371	0.00897216	0.00706283	RUFY4/PARP14/IL2RG/JAK3/PML/CORO1A/MRC1/CD300LF	8
BP	GO:0034656	nucleobase-containing small molecule catabolic process	10/1228	50/18670	0.00133723	0.00897216	0.00706283	NUDT15/DERA/AICDA/UPP1/APOBEC3G/TYMP/APOBEC3H/APOBEC3D/ENTPD1/ADA2	10
BP	GO:0070671	response to interleukin-12	10/1228	50/18670	0.00133723	0.00897216	0.00706283	CAPZA1/STAT4/IFNG/GSTO1/IL12RB1/JAK2/PSME2/IL10/IL12B/LCP1	10
BP	GO:1990778	protein localization to cell periphery	35/1228	311/18670	0.00133822	0.00897216	0.00706283	VTI1B/RILPL2/EPHA2/ITGA3/OPTN/GNAI1/IFNG/PPFIA1/PLEKHF1/BLZF1/RAB10/EFR3A/FAM126A/STAC3/EPB41L3/PRNP/RAMP3/SMURF1/RHOG/VAMP5/EGFR/ITGB1/CAV1/AKAP5/CLIP1/PICALM/STX4/GBP1/TREM2/LYPLA1/PRAM1/ANLN/FYB1/TNFRSF1A/FCER1G	35
BP	GO:0007009	plasma membrane organization	16/1228	105/18670	0.00135241	0.00905589	0.00712874	MICALL1/EPB41L3/ASAP1/NDRG1/ANO6/CAV1/WASL/ATP2A2/CXCR4/ANXA6/CAV2/P2RX7/MYOF/BIN2/ABCD2/PTPRC	16
BP	GO:0008625	extrinsic apoptotic signaling pathway via death domain receptors	14/1228	86/18670	0.00138523	0.00924824	0.00728016	DDX47/SERPINE1/SP100/TNFRSF10A/STK3/ITPRIP/FASLG/FEM1B/ICAM1/CFLAR/BAG3/TMC8/STX4/TNFRSF1A	14
BP	GO:0002827	positive regulation of T-helper 1 type immune response	6/1228	20/18670	0.00139159	0.00924824	0.00728016	IL18R1/IL12RB1/CCL19/IL12B/CCR2/CD80	6
BP	GO:0046931	pore complex assembly	6/1228	20/18670	0.00139159	0.00924824	0.00728016	RTN4/AHCTF1/NUP205/ANO6/GSDMD/P2RX7	6
BP	GO:0051767	nitric-oxide synthase biosynthetic process	6/1228	20/18670	0.00139159	0.00924824	0.00728016	IFNG/NAMPT/TLR4/STAT1/JAK2/FCER2	6
BP	GO:0051769	regulation of nitric-oxide synthase biosynthetic process	6/1228	20/18670	0.00139159	0.00924824	0.00728016	IFNG/NAMPT/TLR4/STAT1/JAK2/FCER2	6
BP	GO:0097062	dendritic spine maintenance	6/1228	20/18670	0.00139159	0.00924824	0.00728016	ITGA3/FYN/PRNP/ZNF804A/APOE/FCGR2B	6
BP	GO:0045671	negative regulation of osteoclast differentiation	7/1228	27/18670	0.00144789	0.0096104	0.00756525	TLR4/GPR55/CCL3/INPP5D/LILRB3/LILRB4/LILRB1	7
BP	GO:0048010	vascular endothelial growth factor receptor signaling pathway	15/1228	96/18670	0.0014584	0.00966806	0.00761064	PXN/PRKD2/FYN/NEDD4/SH2D2A/NCF4/NCF1/NCKAP1/ABI1/VAV1/MYOF/ELMO1/CYBB/PRKCB/NCKAP1L	15
BP	GO:0002523	leukocyte migration involved in inflammatory response	5/1228	14/18670	0.00148062	0.00975445	0.00767864	S100A8/S100A9/CCR6/ITGB2/SLAMF8	5
BP	GO:0046133	pyrimidine ribonucleoside catabolic process	5/1228	14/18670	0.00148062	0.00975445	0.00767864	AICDA/UPP1/APOBEC3G/APOBEC3H/APOBEC3D	5
BP	GO:0051712	positive regulation of killing of cells of other organism	5/1228	14/18670	0.00148062	0.00975445	0.00767864	IFNG/CLEC7A/GAPDH/PRF1/FCER2	5
BP	GO:0070234	positive regulation of T cell apoptotic process	5/1228	14/18670	0.00148062	0.00975445	0.00767864	IDO1/LGALS9/PDCD1/CD274/CCL5	5
BP	GO:1902656	calcium ion import into cytosol	5/1228	14/18670	0.00148062	0.00975445	0.00767864	FYN/PRNP/RAMP3/TRPM2/MS4A1	5
BP	GO:0031334	positive regulation of protein complex assembly	31/1228	268/18670	0.001589	0.0104425	0.0082203	G3BP1/TCL1A/MET/ACTR2/ARPC3/GTF2H3/CXCL13/IFNG/FOSL1/EVL/ASAP1/ACTR3/ICAM1/CLEC7A/WASL/NCKAP1/CLIP1/TLR4/AIM2/WAS/CORO1A/P2RY12/GMFG/CARMIL2/HCK/JCHAIN/GBP5/PLEK/CCR7/LCP1/NCKAP1L	31
BP	GO:0031668	cellular response to extracellular stimulus	31/1228	268/18670	0.001589	0.0104425	0.0082203	CASTOR3/TRIM24/NUDT15/SLC2A1/ITFG2/GABARAPL1/VDR/MIOS/CYP27B1/FOSL1/P2RY2/MAPK1/FYN/AIF1/ICAM1/IL15/DNM1L/NAMPT/KLF10/GSDMD/EIF2S1/SLC38A2/STK24/UPP1/P2RY12/FOLR2/P2RX7/ITGA4/VCAM1/CYBB/PTPRC	31
BP	GO:0045429	positive regulation of nitric oxide biosynthetic process	9/1228	43/18670	0.00164824	0.0108051	0.00850574	IFNG/AIF1/ICAM1/CLEC7A/TLR4/JAK2/KLRK1/KLRC4-KLRK1/ITGB2	9
BP	GO:0050850	positive regulation of calcium-mediated signaling	9/1228	43/18670	0.00164824	0.0108051	0.00850574	CCL4/GSTO1/TRAT1/ZAP70/P2RX5/CD3E/TREM2/CCL3/CD4	9
BP	GO:0051260	protein homooligomerization	38/1228	351/18670	0.00173509	0.0113605	0.0089429	TCL1A/KCTD9/MLKL/PNPT1/GLS/EVL/PKD2L1/ATL3/PRNP/RNF213/KCTD5/ITPR3/TRPM2/DNM1L/HLA-G/CAV1/GSDMD/ANXA6/PRF1/CD247/CD79B/CD3G/B2M/GBP1/CD3E/PEX5/SCUBE1/SAMHD1/APOE/P2RX1/CD3D/NLRC4/RIPOR2/CD79A/ALOX5AP/GBP5/KCNA3/FCER1G	38
BP	GO:0032088	negative regulation of NF-kappaB transcription factor activity	14/1228	88/18670	0.00173741	0.0113616	0.00894381	CHUK/NLRC3/HAVCR2/PARP10/TAX1BP1/FOXP3/TRIM21/GFI1/NLRC5/AIM2/NLRP3/TMIGD3/IL10/CMKLR1	14
BP	GO:0009308	amine metabolic process	19/1228	138/18670	0.00174789	0.0114161	0.00898668	PSMA5/SARDH/PSMB7/KMO/DBH/PDE1B/IDO1/PSMA4/PSMB8/PSME1/IDO2/PSMA8/PSME2/ITGAM/VCAM1/PSMB10/PSMB9/SLC7A7/ITGB2	19
BP	GO:0006898	receptor-mediated endocytosis	35/1228	316/18670	0.00175961	0.0114785	0.00903581	M6PR/FCGR1B/SERPINE1/MICALL1/APOL1/CAP1/RAMP3/ADM/NEDD4/ITGB1/SCARF1/CAV1/WASL/PICALM/B2M/MRC1/FOLR2/APOC2/CAV2/APOE/MSR1/ITGA4/ITGAM/APOC1/STAB1/CCL19/JCHAIN/CD14/CD163/FCGR2B/CLEC9A/FCGR1A/FCER1G/ITGB2/LILRB1	35
BP	GO:0007160	cell-matrix adhesion	27/1228	225/18670	0.00181999	0.0118579	0.00933443	MMP12/OTOA/VCL/SERPINE1/NINJ1/LIMS1/ITGA3/PPFIA1/ACVRL1/CDK6/SIGLEC1/SLK/ITGAL/IQGAP1/ITGB1/FERMT1/CD96/PECAM1/CSF1/CD3E/ITGA4/ITGB7/VCAM1/PTPRJ/PARVG/CCR7/ITGB2	27
BP	GO:0009620	response to fungus	10/1228	52/18670	0.00182771	0.0118935	0.00936252	COTL1/HAMP/S100A8/CLEC7A/GAPDH/GNLY/S100A9/TLR4/CLEC6A/BTK	10
BP	GO:0048245	eosinophil chemotaxis	6/1228	21/18670	0.00184086	0.0119498	0.00940683	CCL4/CCL23/CCL8/CCL5/CCL13/CCL3	6
BP	GO:2000316	regulation of T-helper 17 type immune response	6/1228	21/18670	0.00184086	0.0119498	0.00940683	FOXP3/TBX21/IL12RB1/IL2/NLRP3/IL12B	6
BP	GO:0032970	regulation of actin filament-based process	41/1228	388/18670	0.00184792	0.011981	0.00943137	PXN/MET/ACTR2/ARPC3/CAPZA1/MTPN/PPFIA1/COTL1/ABL2/BST2/GPR65/EVL/FRMD6/CAPZA2/ACTR3/RND3/ICAM1/RHOG/MEF2C/DSP/TRPM2/PDE4B/STAP1/RHOH/CAV1/WASL/NCKAP1/ATP2A2/HCLS1/WAS/TMOD3/CORO1A/GMFG/CARMIL2/HCK/PREX1/ARHGDIB/CSF1R/PLEK/CCR7/NCKAP1L	41
BP	GO:0010517	regulation of phospholipase activity	12/1228	70/18670	0.00189258	0.0122556	0.00964753	TXK/ABL2/GNA15/S1PR4/EGFR/GPR55/RASGRP4/P2RY12/APOC2/CCL5/PLCB2/ITK	12
BP	GO:0051258	protein polymerization	32/1228	283/18670	0.00194875	0.0126039	0.00992175	MET/ACTR2/ARPC3/CAPZA1/MTPN/COTL1/EVL/CORO7/CAMSAP2/CAPZA2/AIF1/ACTR3/ICAM1/MX2/DIAPH1/DNM1L/WASL/NCKAP1/CLIP1/HCLS1/MX1/WAS/TMOD3/CORO1A/JAK2/PSTPIP1/GMFG/CARMIL2/HCK/PREX1/CCR7/NCKAP1L	32
BP	GO:0030225	macrophage differentiation	9/1228	44/18670	0.00195313	0.0126169	0.00993196	SPI1/GAB3/IL15/NRROS/HCLS1/CSF1/CSF1R/C1QC/CD4	9
BP	GO:0044106	cellular amine metabolic process	18/1228	129/18670	0.00196054	0.0126475	0.00995602	PSMA5/SARDH/PSMB7/KMO/DBH/PDE1B/IDO1/PSMA4/PSMB8/PSME1/IDO2/PSMA8/PSME2/ITGAM/PSMB10/PSMB9/SLC7A7/ITGB2	18
BP	GO:0043281	regulation of cysteine-type endopeptidase activity involved in apoptotic process	26/1228	215/18670	0.00196262	0.0126475	0.00995602	NDUFA13/SERPINB9/CTSD/CASP1/TNFRSF10A/S100A8/MYC/FASLG/IFI6/TNFSF14/CLEC7A/CFLAR/LGALS9/S100A9/LCK/LAMP3/PML/MICAL1/DNAJB6/CD27/JAK2/CARD16/NLRP3/P2RX1/CASP5/NLRC4	26
BP	GO:0042554	superoxide anion generation	8/1228	36/18670	0.00197738	0.0127117	0.0100066	TYROBP/CLEC7A/EGFR/NCF1/ACP5/ITGAM/ITGB2/CYBB	8
BP	GO:0097242	amyloid-beta clearance	8/1228	36/18670	0.00197738	0.0127117	0.0100066	CYP51A1/IFNG/PICALM/TREM2/APOE/MSR1/ITGAM/ITGB2	8
BP	GO:0071214	cellular response to abiotic stimulus	36/1228	331/18670	0.00208898	0.013364	0.0105201	NFKB1/MAP3K14/SLC2A1/MTPN/AIPL1/CASP1/TNFRSF10A/HAMP/OPN3/PKD2L1/MYC/RAB11FIP5/TNFSF14/PTPN11/NEDD4/CAB39/EGFR/IRF1/BAG3/NAMPT/YAP1/EIF2S1/SLC38A2/TLR4/YBX3/CD40/TNFRSF8/CARD16/HVCN1/CASP5/PDE6G/RIPOR2/RCSD1/TLR7/TNFRSF1A/TLR8	36
BP	GO:0104004	cellular response to environmental stimulus	36/1228	331/18670	0.00208898	0.013364	0.0105201	NFKB1/MAP3K14/SLC2A1/MTPN/AIPL1/CASP1/TNFRSF10A/HAMP/OPN3/PKD2L1/MYC/RAB11FIP5/TNFSF14/PTPN11/NEDD4/CAB39/EGFR/IRF1/BAG3/NAMPT/YAP1/EIF2S1/SLC38A2/TLR4/YBX3/CD40/TNFRSF8/CARD16/HVCN1/CASP5/PDE6G/RIPOR2/RCSD1/TLR7/TNFRSF1A/TLR8	36
BP	GO:0032645	regulation of granulocyte macrophage colony-stimulating factor production	5/1228	15/18670	0.0021015	0.013364	0.0105201	RASGRP1/DDX58/IL12B/CD80/CD84	5
BP	GO:0032736	positive regulation of interleukin-13 production	5/1228	15/18670	0.0021015	0.013364	0.0105201	LGALS9/HLA-E/TNFSF4/NLRP3/IRF4	5
BP	GO:0042362	fat-soluble vitamin biosynthetic process	5/1228	15/18670	0.0021015	0.013364	0.0105201	NFKB1/IFNG/VDR/CYP27B1/GFI1	5
BP	GO:0042976	activation of Janus kinase activity	5/1228	15/18670	0.0021015	0.013364	0.0105201	SOCS1/JAK2/CCL5/IL12B/CD300A	5
BP	GO:0060099	regulation of phagocytosis, engulfment	5/1228	15/18670	0.0021015	0.013364	0.0105201	ANO6/STAP1/TREM2/CD300A/NCKAP1L	5
BP	GO:2000402	negative regulation of lymphocyte migration	5/1228	15/18670	0.0021015	0.013364	0.0105201	WASL/CD200R1/KLRK1/KLRC4-KLRK1/RIPOR2	5
BP	GO:2000484	positive regulation of interleukin-8 secretion	5/1228	15/18670	0.0021015	0.013364	0.0105201	FCN1/LGALS9/CD2/CD14/CD244	5
BP	GO:0051057	positive regulation of small GTPase mediated signal transduction	12/1228	71/18670	0.00214397	0.0136178	0.0107198	CRKL/GPR65/GPR18/RASGRP1/GPR55/CSF1/RASGRP4/JAK2/VAV1/GPR174/P2RY8/P2RY10	12
BP	GO:0045453	bone resorption	11/1228	62/18670	0.00217448	0.0137787	0.0108465	CD38/SNX10/RAC2/IL7/EGFR/TCIRG1/ACP5/GPR55/P2RX7/INPP5D/CSF1R	11
BP	GO:0070265	necrotic cell death	11/1228	62/18670	0.00217448	0.0137787	0.0108465	MLKL/FASLG/DNM1L/CFLAR/CAV1/PYGL/TLR4/IPMK/YBX3/CD14/LY96	11
BP	GO:0030833	regulation of actin filament polymerization	21/1228	162/18670	0.00220999	0.0139715	0.0109983	ACTR2/ARPC3/CAPZA1/MTPN/COTL1/EVL/CAPZA2/ACTR3/ICAM1/WASL/NCKAP1/HCLS1/WAS/TMOD3/CORO1A/GMFG/CARMIL2/HCK/PREX1/CCR7/NCKAP1L	21
BP	GO:0070498	interleukin-1-mediated signaling pathway	15/1228	100/18670	0.00221018	0.0139715	0.0109983	NFKB1/CHUK/CUL1/PSMA5/PSMB7/OTUD4/IL1A/VRK2/PSMA4/PSMB8/PSME1/PSMA8/PSME2/PSMB10/PSMB9	15
BP	GO:0035666	TRIF-dependent toll-like receptor signaling pathway	7/1228	29/18670	0.00226753	0.0142661	0.0112302	CHUK/IRF7/TLR4/UBE2D1/CD14/LY96/CD300LF	7
BP	GO:0072606	interleukin-8 secretion	7/1228	29/18670	0.00226753	0.0142661	0.0112302	FCN1/RAB1A/LGALS9/CD2/CD14/PTPN22/CD244	7
BP	GO:1900027	regulation of ruffle assembly	7/1228	29/18670	0.00226753	0.0142661	0.0112302	EVL/ICAM1/RHOG/STAP1/CAV1/P2RY12/CARMIL2	7
BP	GO:1902624	positive regulation of neutrophil migration	7/1228	29/18670	0.00226753	0.0142661	0.0112302	RAC2/CD74/CCL19/RIPOR2/C3AR1/CCR7/NCKAP1L	7
BP	GO:0051403	stress-activated MAPK cascade	32/1228	286/18670	0.00230438	0.0144808	0.0113992	GADD45G/HIPK2/NFKB1/CRKL/MLKL/CHUK/CUL1/IL26/MAPK1/STK3/MYC/TAOK3/EGFR/NCF1/RASGRP1/LGALS9/SERPINB3/TLR4/ZEB2/SH2D3C/MAP4K1/CD27/SLAMF1/RASSF2/MAP2K1/CCL19/FCGR2B/PTPN22/FGD2/ARHGEF6/CD40LG/CCR7	32
BP	GO:0033238	regulation of cellular amine metabolic process	13/1228	81/18670	0.0023078	0.0144851	0.0114026	PSMA5/PSMB7/PDE1B/PSMA4/PSMB8/PSME1/PSMA8/PSME2/ITGAM/PSMB10/PSMB9/SLC7A7/ITGB2	13
BP	GO:0035690	cellular response to drug	39/1228	369/18670	0.00234478	0.0146999	0.0115716	CASTOR3/MYB/NFKB1/CRKL/SPI1/MET/GNAI1/CHMP5/AGRN/AHR/NR3C1/P2RY2/MAPK1/FYN/PRNP/MYC/AIF1/GNA15/ICAM1/MEF2C/ETS1/TRPM2/PDE4B/CFLAR/EGFR/CXCR4/B2M/MAP4K1/AIM2/P2RY12/FOLR2/SLC8A1/IL18RAP/P2RX7/IL10/PTPN22/CD69/CYBB/SLAMF8	39
BP	GO:2000249	regulation of actin cytoskeleton reorganization	8/1228	37/18670	0.00237969	0.0149012	0.0117301	ABL2/TRPM2/STAP1/HCLS1/GMFG/HCK/ARHGDIB/CSF1R	8
BP	GO:0006925	inflammatory cell apoptotic process	6/1228	22/18670	0.00239189	0.0149247	0.0117486	FASLG/MEF2C/IRF7/CCR5/PIK3CD/CCL5	6
BP	GO:0032928	regulation of superoxide anion generation	6/1228	22/18670	0.00239189	0.0149247	0.0117486	TYROBP/CLEC7A/EGFR/ACP5/ITGAM/ITGB2	6
BP	GO:0033622	integrin activation	6/1228	22/18670	0.00239189	0.0149247	0.0117486	KIF14/CXCL13/FERMT3/P2RY12/MZB1/PLEK	6
BP	GO:0043254	regulation of protein complex assembly	47/1228	467/18670	0.00242973	0.015143	0.0119205	G3BP1/KIF14/TCL1A/MET/ACTR2/ARPC3/GTF2H3/CXCL13/CAPZA1/MTPN/IFNG/COTL1/NLRC3/FOSL1/EVL/CAMSAP2/CAPZA2/ASAP1/ACTR3/ICAM1/PTPN11/PATL2/CLEC7A/DNM1L/WASL/NCKAP1/CLIP1/TLR4/HCLS1/TMC8/AIM2/PEX5/WAS/TMOD3/CORO1A/P2RY12/GMFG/CARMIL2/APOE/HCK/JCHAIN/PREX1/GBP5/PLEK/CCR7/LCP1/NCKAP1L	47
BP	GO:1904019	epithelial cell apoptotic process	16/1228	111/18670	0.00243591	0.0151638	0.0119368	SERPINE1/CD160/STK3/KRIT1/FASLG/ICAM1/ANO6/CFLAR/HLA-G/EIF2S1/JAK2/CD40/ITGA4/IL10/CD40LG/PIK3CG	16
BP	GO:1903426	regulation of reactive oxygen species biosynthetic process	15/1228	101/18670	0.0024415	0.0151808	0.0119502	IFNG/FYN/AIF1/ICAM1/CLEC7A/CFLAR/CAV1/TLR4/ACP5/JAK2/KLRK1/KLRC4-KLRK1/IL10/ABCD2/ITGB2	15
BP	GO:0010524	positive regulation of calcium ion transport into cytosol	10/1228	54/18670	0.00245411	0.0152413	0.0119978	GSTO1/RAMP3/CD19/CAV1/CXCL10/P2RX5/CXCL11/P2RX7/CXCL9/CD4	10
BP	GO:0034394	protein localization to cell surface	11/1228	63/18670	0.00248104	0.0153905	0.0121153	FCN1/VCL/LEPROT/TYROBP/RAB11FIP5/SMURF1/CD247/PICALM/STX4/KCNAB2/FCER1G	11
BP	GO:0042133	neurotransmitter metabolic process	20/1228	153/18670	0.00251701	0.0155955	0.0122767	IFNG/GART/SARDH/SDS/AIF1/SDSL/ICAM1/CLEC7A/DBH/PDE1B/CAV1/TLR4/ACP5/SLC25A32/TMEM106A/JAK2/KLRK1/KLRC4-KLRK1/IL10/ITGB2	20
BP	GO:0007584	response to nutrient	26/1228	219/18670	0.0025405	0.0157227	0.0123768	CASTOR3/TRIM24/PPARD/VDR/PANX1/CYP27B1/HAMP/C2/P2RY2/FYN/IL15/EGFR/LTA/CXCL10/P2RX5/STAT1/CD3E/P2RY12/FOLR2/SLC8A1/ADIPOR2/P2RX7/P2RX1/VCAM1/CD4/CYBB	26
BP	GO:0046209	nitric oxide metabolic process	13/1228	82/18670	0.00258111	0.0159554	0.01256	IFNG/AIF1/ICAM1/CLEC7A/CAV1/TLR4/ACP5/TMEM106A/JAK2/KLRK1/KLRC4-KLRK1/IL10/ITGB2	13
BP	GO:0034101	erythrocyte homeostasis	17/1228	122/18670	0.00261781	0.0161635	0.0127238	HIPK2/SPI1/NCAPG2/PTBP3/CDK6/SH2B3/ETS1/HCLS1/JAK3/STAT1/B2M/TMOD3/JAK2/INPP5D/ISG15/IKZF1/NCKAP1L	17
BP	GO:1903829	positive regulation of cellular protein localization	35/1228	324/18670	0.00267308	0.0164855	0.0129773	RTN4/EPHA2/ITGA3/GNAI1/YWHAZ/IFNG/LEPROT/PARP9/STAC3/MAPK1/DTX3L/DKC1/FYN/PRNP/TYROBP/RAMP3/RAC2/KIF20B/RHOG/IQGAP1/EGFR/ITGB1/BAG3/CCT6A/AKAP5/CD247/HCLS1/PYHIN1/STX4/GZMB/TREM2/ITGAM/YWHAG/FCER1G/ITGB2	35
BP	GO:0043330	response to exogenous dsRNA	9/1228	46/18670	0.0026972	0.0165958	0.0130641	IFIT1/DDX1/IFNB1/MAPK1/CAV1/DDX58/RFTN1/IFIH1/DDX21	9
BP	GO:0071354	cellular response to interleukin-6	9/1228	46/18670	0.0026972	0.0165958	0.0130641	NFKB1/SPI1/HAMP/ICAM1/PTPN11/GFI1/STAT1/SELPLG/JAK2	9
BP	GO:0038111	interleukin-7-mediated signaling pathway	7/1228	30/18670	0.00279218	0.0171404	0.0134928	IL7/IL2RG/CISH/STAT5A/SOCS1/JAK3/IL7R	7
BP	GO:0046596	regulation of viral entry into host cell	7/1228	30/18670	0.00279218	0.0171404	0.0134928	FCN1/IFITM1/LGALS9/IFITM3/CD74/TRIM21/CD4	7
BP	GO:0046834	lipid phosphorylation	11/1228	64/18670	0.0028216	0.0172169	0.013553	SOCS7/EFR3A/FAM126A/INPP1/PIP4K2C/CISH/SOCS1/SLA2/PIK3CD/PIK3R6/PIK3CG	11
BP	GO:0002713	negative regulation of B cell mediated immunity	4/1228	10/18670	0.00283706	0.0172169	0.013553	CR1/PTPN6/FOXP3/FCGR2B	4
BP	GO:0002890	negative regulation of immunoglobulin mediated immune response	4/1228	10/18670	0.00283706	0.0172169	0.013553	CR1/PTPN6/FOXP3/FCGR2B	4
BP	GO:0032621	interleukin-18 production	4/1228	10/18670	0.00283706	0.0172169	0.013553	NLRP3/IL10/GBP5/CD84	4
BP	GO:0034447	very-low-density lipoprotein particle clearance	4/1228	10/18670	0.00283706	0.0172169	0.013553	APOBR/APOC2/APOE/APOC1	4
BP	GO:0039530	MDA-5 signaling pathway	4/1228	10/18670	0.00283706	0.0172169	0.013553	DHX58/DDX60/IRF7/IFIH1	4
BP	GO:0046642	negative regulation of alpha-beta T cell proliferation	4/1228	10/18670	0.00283706	0.0172169	0.013553	TNFRSF14/LGALS9/VSIR/CD274	4
BP	GO:0097048	dendritic cell apoptotic process	4/1228	10/18670	0.00283706	0.0172169	0.013553	LGALS9/CCL19/CCR7/LILRB1	4
BP	GO:2000109	regulation of macrophage apoptotic process	4/1228	10/18670	0.00283706	0.0172169	0.013553	MEF2C/IRF7/CCR5/CCL5	4
BP	GO:2000668	regulation of dendritic cell apoptotic process	4/1228	10/18670	0.00283706	0.0172169	0.013553	LGALS9/CCL19/CCR7/LILRB1	4
BP	GO:0043062	extracellular structure organization	43/1228	422/18670	0.00289153	0.0174545	0.01374	MMP12/ABI3BP/SERPINE1/MMP19/ITGA3/AGRN/LAMB3/A2M/ADAMTSL4/SERPINB5/ERO1A/ICAM1/ITGAL/ICAM2/CETP/STAM/ETS1/CFLAR/ITGB1/TNFRSF1B/FERMT1/MYO1E/PECAM1/DNAJB6/SCUBE1/APOC2/CARMIL2/APOE/ITGA4/ITGAM/ITGB7/APOC1/VCAM1/ITGAE/MMP25/ITGAX/CTSS/SPOCK2/PLA2G7/TNFRSF1A/ITGB2/ICAM3/LCP1	43
BP	GO:0010820	positive regulation of T cell chemotaxis	5/1228	16/18670	0.00289264	0.0174545	0.01374	CXCL13/TNFSF14/CCL5/XCL2/CCR2	5
BP	GO:0043031	negative regulation of macrophage activation	5/1228	16/18670	0.00289264	0.0174545	0.01374	VSIG4/CST7/NR1H3/FCGR2B/PTPRC	5
BP	GO:0045623	negative regulation of T-helper cell differentiation	5/1228	16/18670	0.00289264	0.0174545	0.01374	FOXP3/TBX21/JAK3/TNFSF4/IL2	5
BP	GO:1905153	regulation of membrane invagination	5/1228	16/18670	0.00289264	0.0174545	0.01374	ANO6/STAP1/TREM2/CD300A/NCKAP1L	5
BP	GO:0032091	negative regulation of protein binding	15/1228	103/18670	0.00296444	0.0178674	0.0140651	CARM1/MET/STYX/IFIT1/IFIT2/CCL23/CAV1/EIF2S1/TMC8/B2M/CARD16/ITGA4/IL10/RIPOR2/PIM2	15
BP	GO:0042454	ribonucleoside catabolic process	6/1228	23/18670	0.00305825	0.0184119	0.0144937	AICDA/UPP1/APOBEC3G/APOBEC3H/APOBEC3D/ADA2	6
BP	GO:0048871	multicellular organismal homeostasis	48/1228	485/18670	0.00306572	0.0184182	0.0144987	GADD45G/RHEB/MET/MFN2/ADIPOR1/AIPL1/TRPV2/CD38/IL18R1/HAMP/SNX10/G0S2/CDH3/TSHR/RAC2/IL1A/PTPN11/IL7/IL15/DBH/TRPM2/EGFR/CAV1/FFAR4/YAP1/CXCR4/TCIRG1/TLR4/SASH3/ACP5/GPR55/GHRL/CSF1/B2M/FLT3LG/CORO1A/NR1H3/STRAP/JAK2/ADIPOR2/P2RX7/INPP5D/JCHAIN/CSF1R/LYZ/CMKLR1/IRF4/CCR2	48
BP	GO:0014015	positive regulation of gliogenesis	12/1228	74/18670	0.00306623	0.0184182	0.0144987	MYB/RHEB/CRKL/PRMT5/TNFRSF1B/CXCR4/LTA/CSF1/P2RY12/TREM2/CCL3/CCR2	12
BP	GO:0045646	regulation of erythrocyte differentiation	9/1228	47/18670	0.00314499	0.01887	0.0148543	SPI1/NCAPG2/CDK6/ETS1/STAT1/B2M/INPP5D/ISG15/NCKAP1L	9
BP	GO:0072577	endothelial cell apoptotic process	11/1228	65/18670	0.00319882	0.0191713	0.0150915	SERPINE1/CD160/KRIT1/FASLG/ICAM1/ANO6/HLA-G/CD40/ITGA4/IL10/CD40LG	11
BP	GO:0098586	cellular response to virus	10/1228	56/18670	0.00324184	0.0194072	0.0152772	MMP12/CHUK/DHX58/DDX60/IFI6/IRF7/LGALS9/DDX58/IFIH1/CCL19	10
BP	GO:0045911	positive regulation of DNA recombination	8/1228	39/18670	0.00337459	0.0201792	0.0158849	ACTR2/TBX21/WAS/CD40/TNFSF4/IL2/PTPRC/CD28	8
BP	GO:0033198	response to ATP	7/1228	31/18670	0.00340503	0.0203382	0.0160101	PANX1/P2RY2/P2RX5/P2RY12/SLC8A1/P2RX7/P2RX1	7
BP	GO:0001960	negative regulation of cytokine-mediated signaling pathway	12/1228	75/18670	0.00343675	0.0204817	0.0161231	MMP12/OTUD4/SH2B3/PARP14/STAP1/CAV1/NLRC5/NR1H3/SAMHD1/CARD16/CCL5/PTPRC	12
BP	GO:0008064	regulation of actin polymerization or depolymerization	22/1228	179/18670	0.00343676	0.0204817	0.0161231	ACTR2/ARPC3/CAPZA1/MTPN/COTL1/EVL/CAPZA2/ACTR3/ICAM1/WASL/NCKAP1/HCLS1/WAS/TMOD3/CORO1A/GMFG/CARMIL2/HCK/PREX1/PLEK/CCR7/NCKAP1L	22
BP	GO:1901532	regulation of hematopoietic progenitor cell differentiation	13/1228	85/18670	0.00356378	0.0211911	0.0166815	MYB/PSMA5/PSMB7/CDK6/YAP1/PSMA4/PSMB8/PSME1/PUS7/PSMA8/PSME2/PSMB10/PSMB9	13
BP	GO:2001057	reactive nitrogen species metabolic process	13/1228	85/18670	0.00356378	0.0211911	0.0166815	IFNG/AIF1/ICAM1/CLEC7A/CAV1/TLR4/ACP5/TMEM106A/JAK2/KLRK1/KLRC4-KLRK1/IL10/ITGB2	13
BP	GO:0031146	SCF-dependent proteasomal ubiquitin-dependent protein catabolic process	14/1228	95/18670	0.00360341	0.0214028	0.0168482	KIF14/CUL1/PSMA5/STYX/PSMB7/FBXL18/PSMA4/PSMB8/PSME1/PSMA8/FBXO6/PSME2/PSMB10/PSMB9	14
BP	GO:0044764	multi-organism cellular process	9/1228	48/18670	0.00364932	0.0216513	0.0170438	DHX58/DDX60/KRT6A/IRF7/CCR5/CXCR4/DDX58/IFIH1/CD4	9
BP	GO:0030832	regulation of actin filament length	22/1228	180/18670	0.00367888	0.0218023	0.0171626	ACTR2/ARPC3/CAPZA1/MTPN/COTL1/EVL/CAPZA2/ACTR3/ICAM1/WASL/NCKAP1/HCLS1/WAS/TMOD3/CORO1A/GMFG/CARMIL2/HCK/PREX1/PLEK/CCR7/NCKAP1L	22
BP	GO:0032956	regulation of actin cytoskeleton organization	36/1228	343/18670	0.00378028	0.0223783	0.017616	PXN/MET/ACTR2/ARPC3/CAPZA1/MTPN/PPFIA1/COTL1/ABL2/BST2/GPR65/EVL/CAPZA2/ACTR3/RND3/ICAM1/RHOG/MEF2C/TRPM2/STAP1/RHOH/WASL/NCKAP1/HCLS1/WAS/TMOD3/CORO1A/GMFG/CARMIL2/HCK/PREX1/ARHGDIB/CSF1R/PLEK/CCR7/NCKAP1L	36
BP	GO:0032897	negative regulation of viral transcription	6/1228	24/18670	0.00385392	0.0226626	0.0178398	CCL4/TRIM14/IFITM3/TRIM21/CCL5/CCL3	6
BP	GO:0043302	positive regulation of leukocyte degranulation	6/1228	24/18670	0.00385392	0.0226626	0.0178398	STX4/HLA-F/ITGAM/FGR/FCER1G/ITGB2	6
BP	GO:0046135	pyrimidine nucleoside catabolic process	6/1228	24/18670	0.00385392	0.0226626	0.0178398	AICDA/UPP1/APOBEC3G/TYMP/APOBEC3H/APOBEC3D	6
BP	GO:0046426	negative regulation of JAK-STAT cascade	6/1228	24/18670	0.00385392	0.0226626	0.0178398	ADIPOR1/LEPROT/SH2B3/PARP14/CAV1/SOCS1	6
BP	GO:0046639	negative regulation of alpha-beta T cell differentiation	6/1228	24/18670	0.00385392	0.0226626	0.0178398	FOXP3/SOCS1/TBX21/JAK3/TNFSF4/IL2	6
BP	GO:0060396	growth hormone receptor signaling pathway	6/1228	24/18670	0.00385392	0.0226626	0.0178398	PXN/LEPROT/STAT5A/JAK3/GHRL/JAK2	6
BP	GO:0035855	megakaryocyte development	5/1228	17/18670	0.00387834	0.0227056	0.0178737	PTPN6/SH2B3/PTPN11/ABI1/FLI1	5
BP	GO:0071360	cellular response to exogenous dsRNA	5/1228	17/18670	0.00387834	0.0227056	0.0178737	IFIT1/IFNB1/CAV1/DDX58/IFIH1	5
BP	GO:1902931	negative regulation of alcohol biosynthetic process	5/1228	17/18670	0.00387834	0.0227056	0.0178737	NFKB1/CYP27B1/GFI1/APOE/PLEK	5
BP	GO:1904996	positive regulation of leukocyte adhesion to vascular endothelial cell	5/1228	17/18670	0.00387834	0.0227056	0.0178737	ICAM1/ETS1/ITGA4/ITGB2/CCR2	5
BP	GO:0043433	negative regulation of DNA-binding transcription factor activity	21/1228	170/18670	0.00395168	0.0231095	0.0181916	NFKBIE/CHUK/SP100/NLRC3/HAVCR2/PRNP/PARP10/TAX1BP1/TNFRSF4/FOXP3/TRIM21/GFI1/NLRC5/AIM2/PHB2/TNFSF4/NLRP3/TMIGD3/IL10/EOMES/CMKLR1	21
BP	GO:2000008	regulation of protein localization to cell surface	8/1228	40/18670	0.00397959	0.0232471	0.0183	LEPROT/TYROBP/RAB11FIP5/CD247/PICALM/STX4/KCNAB2/FCER1G	8
BP	GO:0045766	positive regulation of angiogenesis	24/1228	204/18670	0.00408456	0.0238341	0.0187621	HIPK2/AGO2/SERPINE1/ACVRL1/PRKD2/MTDH/ERAP1/IL1A/TMIGD2/ADM/ETS1/ITGB1/CXCR4/TNFSF12/GHRL/CD40/IL10/ITGAX/PIK3R6/C3AR1/PPP1R16B/ITGB2/CYBB/PRKCB	24
BP	GO:0043552	positive regulation of phosphatidylinositol 3-kinase activity	7/1228	32/18670	0.00411518	0.0239601	0.0188612	AGAP2/CD19/P2RY12/FGR/CCL19/FLT3/CCR7	7
BP	GO:2000778	positive regulation of interleukin-6 secretion	7/1228	32/18670	0.00411518	0.0239601	0.0188612	AIF1/LGALS9/LILRA2/DDX58/LILRA5/IFIH1/TLR8	7
BP	GO:2001056	positive regulation of cysteine-type endopeptidase activity	19/1228	149/18670	0.00419712	0.0242689	0.0191043	NDUFA13/CTSD/CASP1/TNFRSF10A/S100A8/FYN/MYC/FASLG/CLEC7A/LGALS9/S100A9/LCK/PML/AIM2/JAK2/NLRP3/P2RX1/CASP5/NLRC4	19
BP	GO:0002534	cytokine production involved in inflammatory response	9/1228	49/18670	0.00421489	0.0242689	0.0191043	NLRC3/CLEC7A/IDO1/CD96/TLR4/GPSM3/CD6/GBP5/ABCD2	9
BP	GO:0002686	negative regulation of leukocyte migration	9/1228	49/18670	0.00421489	0.0242689	0.0191043	GPR18/STAP1/WASL/CD200R1/KLRK1/KLRC4-KLRK1/RIPOR2/CD300A/SLAMF8	9
BP	GO:0045010	actin nucleation	9/1228	49/18670	0.00421489	0.0242689	0.0191043	ACTR2/ARPC3/EVL/ACTR3/WASL/NCKAP1/WAS/CORO1A/GMFG	9
BP	GO:0002638	negative regulation of immunoglobulin production	4/1228	11/18670	0.00422763	0.0242689	0.0191043	FCRL3/FOXP3/FCGR2B/CD22	4
BP	GO:0033089	positive regulation of T cell differentiation in thymus	4/1228	11/18670	0.00422763	0.0242689	0.0191043	TESPA1/RASGRP1/FOXP3/IL7R	4
BP	GO:0033632	regulation of cell-cell adhesion mediated by integrin	4/1228	11/18670	0.00422763	0.0242689	0.0191043	CXCL13/FERMT3/CD3E/CCL5	4
BP	GO:0070106	interleukin-27-mediated signaling pathway	4/1228	11/18670	0.00422763	0.0242689	0.0191043	IL27/EBI3/STAT1/JAK2	4
BP	GO:0070213	protein auto-ADP-ribosylation	4/1228	11/18670	0.00422763	0.0242689	0.0191043	TNKS2/PARP10/PARP8/PARP12	4
BP	GO:0070269	pyroptosis	4/1228	11/18670	0.00422763	0.0242689	0.0191043	GSDMC/GSDMD/AIM2/NLRC4	4
BP	GO:0070673	response to interleukin-18	4/1228	11/18670	0.00422763	0.0242689	0.0191043	IL18R1/ALOX5/IL18RAP/IL18BP	4
BP	GO:0070757	interleukin-35-mediated signaling pathway	4/1228	11/18670	0.00422763	0.0242689	0.0191043	STAT4/EBI3/STAT1/JAK2	4
BP	GO:2000551	regulation of T-helper 2 cell cytokine production	4/1228	11/18670	0.00422763	0.0242689	0.0191043	IFNB1/TBX21/RSAD2/NLRP3	4
BP	GO:0006809	nitric oxide biosynthetic process	12/1228	77/18670	0.00428602	0.0245775	0.0193473	IFNG/AIF1/ICAM1/CLEC7A/CAV1/TLR4/ACP5/JAK2/KLRK1/KLRC4-KLRK1/IL10/ITGB2	12
BP	GO:0036293	response to decreased oxygen levels	38/1228	370/18670	0.00430124	0.0246382	0.019395	HIPK2/MYB/SLC2A1/PPARD/PSMA5/ACVRL1/UBQLN1/CD38/PSMB7/SCFD1/PLEKHN1/MYC/ERO1A/ICAM1/ADM/NDRG1/ETS1/DNM1L/CFLAR/CAV1/NAMPT/CXCR4/PSMA4/S100B/PSMB8/PSME1/BACH1/PML/LTA/PHB2/SLC8A1/PSMA8/CARD16/PSME2/VCAM1/PSMB10/PSMB9/CYBB	38
BP	GO:0036294	cellular response to decreased oxygen levels	25/1228	217/18670	0.00450992	0.0258057	0.0203141	HIPK2/PPARD/PSMA5/UBQLN1/PSMB7/MYC/ERO1A/ICAM1/NDRG1/DNM1L/CFLAR/NAMPT/PSMA4/S100B/PSMB8/PSME1/BACH1/PHB2/SLC8A1/PSMA8/CARD16/PSME2/PSMB10/PSMB9/CYBB	25
BP	GO:0006911	phagocytosis, engulfment	16/1228	118/18670	0.00452644	0.0258723	0.0203665	ARHGAP25/AIF1/ANO6/STAP1/TREM2/MSR1/ITGAM/IGLL5/FCGR2B/CD300A/ELMO1/FCGR1A/BIN2/FCER1G/ITGB2/NCKAP1L	16
BP	GO:0001666	response to hypoxia	37/1228	359/18670	0.00453136	0.0258726	0.0203668	HIPK2/MYB/SLC2A1/PPARD/PSMA5/ACVRL1/UBQLN1/CD38/PSMB7/SCFD1/PLEKHN1/MYC/ERO1A/ICAM1/ADM/NDRG1/ETS1/DNM1L/CFLAR/CAV1/CXCR4/PSMA4/S100B/PSMB8/PSME1/BACH1/PML/LTA/PHB2/SLC8A1/PSMA8/CARD16/PSME2/VCAM1/PSMB10/PSMB9/CYBB	37
BP	GO:0010955	negative regulation of protein processing	8/1228	41/18670	0.0046649	0.0265779	0.020922	SERPINE1/A2M/CR1/SERPING1/PRNP/VSIG4/CST7/CARD16	8
BP	GO:1903318	negative regulation of protein maturation	8/1228	41/18670	0.0046649	0.0265779	0.020922	SERPINE1/A2M/CR1/SERPING1/PRNP/VSIG4/CST7/CARD16	8
BP	GO:2000351	regulation of endothelial cell apoptotic process	10/1228	59/18670	0.00478675	0.0271048	0.0213367	SERPINE1/CD160/KRIT1/FASLG/ICAM1/ANO6/HLA-G/CD40/ITGA4/CD40LG	10
BP	GO:0060191	regulation of lipase activity	14/1228	98/18670	0.00479281	0.0271048	0.0213367	TXK/ABL2/GNA15/S1PR4/EGFR/GPR55/RASGRP4/P2RY12/NR1H3/APOC2/CCL5/APOC1/PLCB2/ITK	14
BP	GO:0045830	positive regulation of isotype switching	6/1228	25/18670	0.0047931	0.0271048	0.0213367	TBX21/CD40/TNFSF4/IL2/PTPRC/CD28	6
BP	GO:0060444	branching involved in mammary gland duct morphogenesis	6/1228	25/18670	0.0047931	0.0271048	0.0213367	KDM5B/EPHA2/VDR/PML/CSF1/PHB2	6
BP	GO:0071378	cellular response to growth hormone stimulus	6/1228	25/18670	0.0047931	0.0271048	0.0213367	PXN/LEPROT/STAT5A/JAK3/GHRL/JAK2	6
BP	GO:1903306	negative regulation of regulated secretory pathway	6/1228	25/18670	0.0047931	0.0271048	0.0213367	LGALS9/HLA-F/FCGR2B/CD300A/CCR2/CD84	6
BP	GO:2000482	regulation of interleukin-8 secretion	6/1228	25/18670	0.0047931	0.0271048	0.0213367	FCN1/LGALS9/CD2/CD14/PTPN22/CD244	6
BP	GO:0046330	positive regulation of JNK cascade	18/1228	140/18670	0.00480237	0.0271283	0.0213552	GADD45G/HIPK2/MLKL/STK3/TAOK3/NCF1/RASGRP1/TLR4/ZEB2/MAP4K1/CD27/SLAMF1/RASSF2/CCL19/FCGR2B/FGD2/CD40LG/CCR7	18
BP	GO:1904035	regulation of epithelial cell apoptotic process	13/1228	88/18670	0.00483	0.0272554	0.0214553	SERPINE1/CD160/KRIT1/FASLG/ICAM1/ANO6/CFLAR/HLA-G/EIF2S1/JAK2/CD40/ITGA4/CD40LG	13
BP	GO:0070741	response to interleukin-6	9/1228	50/18670	0.00484658	0.0273199	0.021506	NFKB1/SPI1/HAMP/ICAM1/PTPN11/GFI1/STAT1/SELPLG/JAK2	9
BP	GO:0007173	epidermal growth factor receptor signaling pathway	16/1228	119/18670	0.00491891	0.0276982	0.0218039	PTK6/FAM83B/FASLG/IFI6/PTPN11/STAM/TGFA/IQGAP1/EGFR/NCF1/SNX6/PTPN12/RASSF2/FAM83A/PTPRJ/PDE6G	16
BP	GO:0060603	mammary gland duct morphogenesis	7/1228	33/18670	0.00493196	0.0277423	0.0218385	KDM5B/EPHA2/VDR/PML/CSF1/PHB2/CSF1R	7
BP	GO:0030838	positive regulation of actin filament polymerization	14/1228	99/18670	0.00525324	0.0295182	0.0232366	ACTR2/ARPC3/EVL/ACTR3/ICAM1/WASL/NCKAP1/WAS/CORO1A/GMFG/CARMIL2/HCK/CCR7/NCKAP1L	14
BP	GO:0042063	gliogenesis	31/1228	290/18670	0.00527348	0.0296006	0.0233014	SUN1/MYB/RHEB/RTN4/CRKL/IFNG/CERS2/PRMT5/S100A8/CDK6/MAPK1/PTPN11/NDRG1/C1QA/EGFR/STAP1/TNFRSF1B/CXCR4/NRROS/TLR4/S100B/LTA/CSF1/P2RY12/TREM2/MAP2K1/KCNJ10/CCL3/GPR183/CSF1R/CCR2	31
BP	GO:0045862	positive regulation of proteolysis	37/1228	363/18670	0.00541753	0.0303771	0.0239126	NDUFA13/IFNG/UBQLN1/CTSD/CASP1/TNFRSF10A/S100A8/CR1/FYN/MYC/FASLG/ANKIB1/CLPX/SMURF1/CLEC7A/CFLAR/CAV1/TNFRSF1B/LGALS9/VSIR/SERPINB3/S100A9/LCK/PICALM/PYHIN1/PSME1/PML/AIM2/JAK2/TREM2/NUB1/APOE/PSME2/NLRP3/P2RX1/CASP5/NLRC4	37
BP	GO:0001954	positive regulation of cell-matrix adhesion	9/1228	51/18670	0.00554935	0.0310834	0.0244686	NINJ1/LIMS1/CDK6/IQGAP1/FERMT1/CSF1/CD3E/PTPRJ/CCR7	9
BP	GO:0046849	bone remodeling	13/1228	90/18670	0.0058585	0.0327804	0.0258045	EPHA2/CD38/SNX10/RAC2/IL7/EGFR/TCIRG1/ACP5/GPR55/RASSF2/P2RX7/INPP5D/CSF1R	13
BP	GO:0007163	establishment or maintenance of cell polarity	24/1228	210/18670	0.00587236	0.0328234	0.0258384	CRKL/ACTR2/CCL4/CYTH3/RAB10/CLIC4/KRIT1/CAP1/KIF20B/ACTR3/RND3/RHOG/RHOH/FERMT1/CD3G/CARMIL2/CCL19/RIPOR2/DOCK8/PARVG/CCR7/SPN/DOCK2/NCKAP1L	24
BP	GO:0010758	regulation of macrophage chemotaxis	6/1228	26/18670	0.00589014	0.0328882	0.0258894	STAP1/CSF1/CCL5/C3AR1/CMKLR1/SLAMF8	6
BP	GO:0043280	positive regulation of cysteine-type endopeptidase activity involved in apoptotic process	17/1228	132/18670	0.00592534	0.03305	0.0260167	NDUFA13/CTSD/CASP1/TNFRSF10A/S100A8/MYC/FASLG/CLEC7A/LGALS9/S100A9/LCK/PML/JAK2/NLRP3/P2RX1/CASP5/NLRC4	17
BP	GO:0006216	cytidine catabolic process	4/1228	12/18670	0.00601424	0.0333357	0.0262417	AICDA/APOBEC3G/APOBEC3H/APOBEC3D	4
BP	GO:0009972	cytidine deamination	4/1228	12/18670	0.00601424	0.0333357	0.0262417	AICDA/APOBEC3G/APOBEC3H/APOBEC3D	4
BP	GO:0016554	cytidine to uridine editing	4/1228	12/18670	0.00601424	0.0333357	0.0262417	AICDA/APOBEC3G/APOBEC3H/APOBEC3D	4
BP	GO:0046087	cytidine metabolic process	4/1228	12/18670	0.00601424	0.0333357	0.0262417	AICDA/APOBEC3G/APOBEC3H/APOBEC3D	4
BP	GO:0051132	NK T cell activation	4/1228	12/18670	0.00601424	0.0333357	0.0262417	IL15/RASAL3/IL12B/CD300A	4
BP	GO:0071888	macrophage apoptotic process	4/1228	12/18670	0.00601424	0.0333357	0.0262417	MEF2C/IRF7/CCR5/CCL5	4
BP	GO:1903902	positive regulation of viral life cycle	10/1228	61/18670	0.00610247	0.0337895	0.0265989	IFIT1/SMC3/LGALS9/CD74/TRIM21/SRPK2/CAV2/CCL5/CD4/CD28	10
BP	GO:0071453	cellular response to oxygen levels	26/1228	234/18670	0.00615862	0.0340649	0.0268156	HIPK2/PPARD/PSMA5/UBQLN1/PSMB7/MYC/ERO1A/ICAM1/NDRG1/DNM1L/CFLAR/CAV1/NAMPT/PSMA4/S100B/PSMB8/PSME1/BACH1/PHB2/SLC8A1/PSMA8/CARD16/PSME2/PSMB10/PSMB9/CYBB	26
BP	GO:1903409	reactive oxygen species biosynthetic process	16/1228	122/18670	0.0062654	0.0346194	0.0272522	IFNG/FYN/AIF1/ICAM1/CLEC7A/CFLAR/CAV1/TLR4/ACP5/JAK2/KLRK1/KLRC4-KLRK1/IL10/ABCD2/ITGB2/CYBB	16
BP	GO:1901658	glycosyl compound catabolic process	8/1228	43/18670	0.00630323	0.0347922	0.0273882	DERA/AICDA/UPP1/APOBEC3G/TYMP/APOBEC3H/APOBEC3D/ADA2	8
BP	GO:0060761	negative regulation of response to cytokine stimulus	12/1228	81/18670	0.00648585	0.0357093	0.0281102	MMP12/OTUD4/SH2B3/PARP14/STAP1/CAV1/NLRC5/NR1H3/SAMHD1/CARD16/CCL5/PTPRC	12
BP	GO:0002689	negative regulation of leukocyte chemotaxis	5/1228	19/18670	0.0065299	0.0357093	0.0281102	GPR18/STAP1/KLRK1/KLRC4-KLRK1/SLAMF8	5
BP	GO:0002922	positive regulation of humoral immune response	5/1228	19/18670	0.0065299	0.0357093	0.0281102	LTA/FCER2/FCGR2B/CCR7/PTPRC	5
BP	GO:0003159	morphogenesis of an endothelium	5/1228	19/18670	0.0065299	0.0357093	0.0281102	ACVRL1/PRKD2/CXCR4/CXCL10/ITGAX	5
BP	GO:0032930	positive regulation of superoxide anion generation	5/1228	19/18670	0.0065299	0.0357093	0.0281102	TYROBP/CLEC7A/EGFR/ITGAM/ITGB2	5
BP	GO:0034138	toll-like receptor 3 signaling pathway	5/1228	19/18670	0.0065299	0.0357093	0.0281102	UBQLN1/HAVCR2/CAV1/RFTN1/PTPN22	5
BP	GO:0045414	regulation of interleukin-8 biosynthetic process	5/1228	19/18670	0.0065299	0.0357093	0.0281102	CLEC7A/CD74/TLR4/TLR7/TLR8	5
BP	GO:0061154	endothelial tube morphogenesis	5/1228	19/18670	0.0065299	0.0357093	0.0281102	ACVRL1/PRKD2/CXCR4/CXCL10/ITGAX	5
BP	GO:0098581	detection of external biotic stimulus	5/1228	19/18670	0.0065299	0.0357093	0.0281102	CLEC7A/TLR4/TREM2/NLRC4/LY96	5
BP	GO:0051817	modification of morphology or physiology of other organism involved in symbiotic interaction	15/1228	112/18670	0.0065803	0.035948	0.028298	HIPK2/SERPINB9/CCL4/KRT6A/SMC3/GAPDH/CCL8/CAV2/APOE/CCL5/CD209/CCL3/IFI27/CSF1R/CD4	15
BP	GO:0030198	extracellular matrix organization	37/1228	368/18670	0.00672691	0.0367111	0.0288987	MMP12/ABI3BP/SERPINE1/MMP19/ITGA3/AGRN/LAMB3/A2M/ADAMTSL4/SERPINB5/ERO1A/ICAM1/ITGAL/ICAM2/ETS1/CFLAR/ITGB1/TNFRSF1B/FERMT1/MYO1E/PECAM1/DNAJB6/SCUBE1/CARMIL2/ITGA4/ITGAM/ITGB7/VCAM1/ITGAE/MMP25/ITGAX/CTSS/SPOCK2/TNFRSF1A/ITGB2/ICAM3/LCP1	37
BP	GO:0006521	regulation of cellular amino acid metabolic process	10/1228	62/18670	0.00685786	0.0373873	0.029431	PSMA5/PSMB7/PSMA4/PSMB8/PSME1/PSMA8/PSME2/PSMB10/PSMB9/SLC7A7	10
BP	GO:0098751	bone cell development	7/1228	35/18670	0.0069234	0.0377059	0.0296819	PTPN6/TYROBP/SH2B3/PTPN11/ABI1/FLI1/LILRB1	7
BP	GO:2001233	regulation of apoptotic signaling pathway	40/1228	406/18670	0.00697406	0.0379429	0.0298684	NDUFA13/SERPINE1/YWHAZ/UBQLN1/SP100/SGMS1/TNFRSF10A/PLEKHF1/S100A8/IFNB1/G0S2/STK3/FYN/ITPRIP/FASLG/IFI6/IL1A/FEM1B/ICAM1/IL7/DBH/DNM1L/CFLAR/CAV1/LGALS9/YAP1/CD74/S100A9/LCK/PML/TMC8/STX4/BCL2A1/TNFSF12/GZMB/YBX3/JAK2/YWHAG/TRAF1/PTPRC	40
BP	GO:0061180	mammary gland epithelium development	11/1228	72/18670	0.00710913	0.0386382	0.0304157	KDM5B/RTN4/EPHA2/VDR/IRF6/MAPK1/PML/CSF1/JAK2/PHB2/CSF1R	11
BP	GO:0097581	lamellipodium organization	12/1228	82/18670	0.00715524	0.038792	0.0305368	VCL/EPHA2/RAC2/ENPP2/ITGB1/NCKAP1/ABI1/PLEKHO1/WAS/P2RY12/CARMIL2/ARHGEF6	12
BP	GO:0043032	positive regulation of macrophage activation	6/1228	27/18670	0.00715935	0.038792	0.0305368	HAVCR2/STAP1/TLR4/TREM2/CCL3/IL10	6
BP	GO:0046885	regulation of hormone biosynthetic process	6/1228	27/18670	0.00715935	0.038792	0.0305368	NFKB1/IFNG/VDR/CYP27B1/ADM/GFI1	6
BP	GO:0035307	positive regulation of protein dephosphorylation	8/1228	44/18670	0.00726992	0.0393509	0.0309768	ANKLE2/FCRL3/JAK2/CD300A/CD33/PPP1R16B/LILRB2/PTPRC	8
BP	GO:0007254	JNK cascade	24/1228	214/18670	0.00739131	0.0399673	0.031462	GADD45G/HIPK2/CRKL/MLKL/STK3/TAOK3/EGFR/NCF1/RASGRP1/SERPINB3/TLR4/ZEB2/SH2D3C/MAP4K1/CD27/SLAMF1/RASSF2/CCL19/FCGR2B/PTPN22/FGD2/ARHGEF6/CD40LG/CCR7	24
BP	GO:0010324	membrane invagination	17/1228	135/18670	0.00740582	0.040005	0.0314917	ARHGAP25/AIF1/SMURF1/ANO6/STAP1/TREM2/MSR1/ITGAM/IGLL5/FCGR2B/CD300A/ELMO1/FCGR1A/BIN2/FCER1G/ITGB2/NCKAP1L	17
BP	GO:0045765	regulation of angiogenesis	38/1228	383/18670	0.00751444	0.0405505	0.0319211	HIPK2/AGO2/SERPINE1/EPHA2/CXCL13/ACVRL1/CD160/SP100/VASH1/PRKD2/MTDH/KRIT1/FASLG/ERAP1/IL1A/TMIGD2/ENPP2/ADM/ETS1/ITGB1/HLA-G/CXCR4/PML/CXCL10/TNFSF12/GHRL/STAT1/CD40/STAB1/IL10/ITGAX/PIK3R6/C3AR1/PPP1R16B/ITGB2/CCR2/CYBB/PRKCB	38
BP	GO:0030336	negative regulation of cell migration	34/1228	334/18670	0.00759553	0.0409465	0.0322328	VCL/SERPINE1/CXCL13/PPARD/ADIPOR1/ACVRL1/CERS2/SP100/VASH1/BST2/OSBPL8/CLIC4/EVL/GPR18/KRIT1/AIF1/IFITM1/MEF2C/STAP1/WASL/CD74/STK24/STRAP/GTPBP4/CD200R1/APOE/KLRK1/TMIGD3/PTPRJ/KLRC4-KLRK1/RIPOR2/ARHGDIB/CD300A/SLAMF8	34
BP	GO:0010972	negative regulation of G2/M transition of mitotic cell cycle	13/1228	93/18670	0.00772095	0.0415804	0.0327318	CUL1/PSMA5/PSMB7/RINT1/TAOK3/GPR132/PSMA4/PSMB8/PSME1/PSMA8/PSME2/PSMB10/PSMB9	13
BP	GO:0051100	negative regulation of binding	20/1228	169/18670	0.00776101	0.0417537	0.0328683	CARM1/MET/WAPL/STYX/IFIT1/SP100/IFIT2/CCL23/CAV1/GZMA/EIF2S1/TMC8/B2M/JAK2/GTPBP4/CARD16/ITGA4/IL10/RIPOR2/PIM2	20
BP	GO:0010810	regulation of cell-substrate adhesion	24/1228	215/18670	0.0078176	0.0420156	0.0330745	CRKL/MMP12/ABI3BP/SERPINE1/NINJ1/LIMS1/ITGA3/ACVRL1/CDK6/RAC2/SLK/EMILIN2/IQGAP1/RSU1/FERMT1/CSF1/GBP1/CD3E/JAK2/PTPRJ/PREX1/SPOCK2/CASS4/CCR7	24
BP	GO:0007565	female pregnancy	22/1228	192/18670	0.00787332	0.0422534	0.0332616	AGO2/SLC2A1/ITGA3/PPARD/VDR/CYP27B1/CD38/HAVCR2/FOSL1/MAPK1/POLR1B/ADM/APOL2/ETS1/IDO1/NAMPT/LGALS9/SLC38A2/GHRL/PNOC/ADIPOR2/ARHGDIB	22
BP	GO:0048145	regulation of fibroblast proliferation	12/1228	83/18670	0.00787776	0.0422534	0.0332616	MYB/WAPL/MORC3/NLRC3/CDK6/PARP10/MYC/EGFR/CD74/PML/LTA/CD300A	12
BP	GO:0006801	superoxide metabolic process	11/1228	73/18670	0.0078863	0.0422566	0.0332641	TYROBP/CLEC7A/EGFR/NCF4/NCF1/NRROS/ACP5/ITGAM/PREX1/ITGB2/CYBB	11
BP	GO:0001894	tissue homeostasis	25/1228	227/18670	0.00795469	0.04258	0.0335187	AIPL1/CD38/SNX10/CDH3/RAC2/PTPN11/IL7/EGFR/YAP1/TCIRG1/TLR4/SASH3/ACP5/GPR55/CSF1/B2M/FLT3LG/CORO1A/STRAP/P2RX7/INPP5D/JCHAIN/CSF1R/LYZ/CCR2	25
BP	GO:0034314	Arp2/3 complex-mediated actin nucleation	7/1228	36/18670	0.00811727	0.0430369	0.0338784	ACTR2/ARPC3/ACTR3/WASL/NCKAP1/WAS/GMFG	7
BP	GO:0090218	positive regulation of lipid kinase activity	7/1228	36/18670	0.00811727	0.0430369	0.0338784	AGAP2/CD19/P2RY12/FGR/CCL19/FLT3/CCR7	7
BP	GO:0070206	protein trimerization	9/1228	54/18670	0.0081355	0.0430369	0.0338784	TCL1A/MLKL/PNPT1/TRIM22/HLA-G/CD74/CD247/TRIM21/ALOX5AP	9
BP	GO:1901653	cellular response to peptide	38/1228	385/18670	0.00815317	0.0430369	0.0338784	NFKB1/PXN/ADIPOR1/CHMP5/LEPROT/OSBPL8/RAB10/FYN/PRNP/TSHR/PTPRE/AP3S1/ICAM1/PTPN11/CISH/CFLAR/CAV1/NAMPT/KLF10/STAT5A/TCIRG1/TLR4/SOCS1/SNX6/JAK3/GHRL/STAT1/JAK2/TREM2/SLA2/CAV2/ITGA4/VCAM1/YWHAG/MZB1/FCGR2B/PTPN22/PRKCB	38
BP	GO:0019216	regulation of lipid metabolic process	40/1228	410/18670	0.00817381	0.0430369	0.0338784	SOCS7/CYP51A1/CARM1/NFKB1/AGAP2/TGS1/PPARD/ADIPOR1/IFNG/VDR/CYP27B1/G0S2/HELZ2/ADM/EDF1/CISH/CD19/CAV1/CD74/SOCS1/LACTB/GFI1/P2RY12/NR1H3/SLA2/APOC2/ADIPOR2/NRBF2/APOE/RUBCNL/APOC1/FGR/CCL19/PIK3R6/FLT3/ABCD2/PIK3CG/TNFRSF1A/CCR7/PIK3R5	40
BP	GO:0001845	phagolysosome assembly	4/1228	13/18670	0.00824012	0.0430369	0.0338784	RAB39A/CORO1A/P2RX7/MYO7A	4
BP	GO:0002281	macrophage activation involved in immune response	4/1228	13/18670	0.00824012	0.0430369	0.0338784	HAVCR2/TYROBP/TREM2/SUCNR1	4
BP	GO:0002829	negative regulation of type 2 immune response	4/1228	13/18670	0.00824012	0.0430369	0.0338784	IFNB1/IFNL1/TBX21/CCR2	4
BP	GO:0032725	positive regulation of granulocyte macrophage colony-stimulating factor production	4/1228	13/18670	0.00824012	0.0430369	0.0338784	RASGRP1/DDX58/IL12B/CD80	4
BP	GO:0033623	regulation of integrin activation	4/1228	13/18670	0.00824012	0.0430369	0.0338784	KIF14/CXCL13/P2RY12/PLEK	4
BP	GO:0035745	T-helper 2 cell cytokine production	4/1228	13/18670	0.00824012	0.0430369	0.0338784	IFNB1/TBX21/RSAD2/NLRP3	4
BP	GO:0042532	negative regulation of tyrosine phosphorylation of STAT protein	4/1228	13/18670	0.00824012	0.0430369	0.0338784	SH2B3/PARP14/CAV1/SOCS1	4
BP	GO:0045006	DNA deamination	4/1228	13/18670	0.00824012	0.0430369	0.0338784	AICDA/APOBEC3G/APOBEC3H/APOBEC3D	4
BP	GO:0050713	negative regulation of interleukin-1 beta secretion	4/1228	13/18670	0.00824012	0.0430369	0.0338784	SERPINB1/PML/CARD16/NLRP3	4
BP	GO:0060100	positive regulation of phagocytosis, engulfment	4/1228	13/18670	0.00824012	0.0430369	0.0338784	ANO6/STAP1/TREM2/NCKAP1L	4
BP	GO:0060340	positive regulation of type I interferon-mediated signaling pathway	4/1228	13/18670	0.00824012	0.0430369	0.0338784	MMP12/IRF7/NLRC5/ZBP1	4
BP	GO:0098703	calcium ion import across plasma membrane	4/1228	13/18670	0.00824012	0.0430369	0.0338784	FYN/PRNP/RAMP3/TRPM2	4
BP	GO:1905155	positive regulation of membrane invagination	4/1228	13/18670	0.00824012	0.0430369	0.0338784	ANO6/STAP1/TREM2/NCKAP1L	4
BP	GO:0002374	cytokine secretion involved in immune response	5/1228	20/18670	0.00824266	0.0430369	0.0338784	TNFRSF14/TNFRSF1B/NLRP3/IL10/LILRB1	5
BP	GO:0032769	negative regulation of monooxygenase activity	5/1228	20/18670	0.00824266	0.0430369	0.0338784	NFKB1/CYP27B1/CAV1/GFI1/CNR2	5
BP	GO:0033194	response to hydroperoxide	5/1228	20/18670	0.00824266	0.0430369	0.0338784	CHUK/CD38/AIF1/STX4/JAK2	5
BP	GO:0042228	interleukin-8 biosynthetic process	5/1228	20/18670	0.00824266	0.0430369	0.0338784	CLEC7A/CD74/TLR4/TLR7/TLR8	5
BP	GO:0043371	negative regulation of CD4-positive, alpha-beta T cell differentiation	5/1228	20/18670	0.00824266	0.0430369	0.0338784	FOXP3/TBX21/JAK3/TNFSF4/IL2	5
BP	GO:1900017	positive regulation of cytokine production involved in inflammatory response	5/1228	20/18670	0.00824266	0.0430369	0.0338784	CLEC7A/TLR4/GPSM3/CD6/GBP5	5
BP	GO:1903978	regulation of microglial cell activation	5/1228	20/18670	0.00824266	0.0430369	0.0338784	STAP1/CST7/TREM2/CCL3/PTPRC	5
BP	GO:0030449	regulation of complement activation	15/1228	115/18670	0.00837112	0.0436647	0.0343726	C1QB/C1S/C1R/C2/A2M/CR1/SERPING1/CR1L/CFB/C1QA/CD19/VSIG4/CFP/C3AR1/C1QC	15
BP	GO:2000146	negative regulation of cell motility	35/1228	349/18670	0.0085454	0.04453	0.0350538	VCL/SERPINE1/CXCL13/PPARD/ADIPOR1/ACVRL1/CERS2/SP100/VASH1/BST2/OSBPL8/CLIC4/EVL/GPR18/KRIT1/AIF1/IFITM1/MEF2C/STAP1/WASL/CD74/STK24/WAS/STRAP/GTPBP4/CD200R1/APOE/KLRK1/TMIGD3/PTPRJ/KLRC4-KLRK1/RIPOR2/ARHGDIB/CD300A/SLAMF8	35
BP	GO:0048144	fibroblast proliferation	12/1228	84/18670	0.00865617	0.045063	0.0354733	MYB/WAPL/MORC3/NLRC3/CDK6/PARP10/MYC/EGFR/CD74/PML/LTA/CD300A	12
BP	GO:0031670	cellular response to nutrient	11/1228	74/18670	0.0087279	0.0453919	0.0357323	CASTOR3/TRIM24/VDR/CYP27B1/P2RY2/FYN/IL15/P2RY12/FOLR2/P2RX7/CYBB	11
BP	GO:1903305	regulation of regulated secretory pathway	19/1228	160/18670	0.00897842	0.0466491	0.0367219	RAC2/DNM1L/LGALS9/ATP2A2/STX4/MICAL1/HLA-F/GRIN3A/ITGAM/P2RX1/PRAM1/FGR/FCGR2B/CD300A/FCER1G/ITGB2/CCR2/CD84/PRKCB	19
BP	GO:2000257	regulation of protein activation cascade	15/1228	116/18670	0.00904732	0.0469612	0.0369676	C1QB/C1S/C1R/C2/A2M/CR1/SERPING1/CR1L/CFB/C1QA/CD19/VSIG4/CFP/C3AR1/C1QC	15
BP	GO:0099024	plasma membrane invagination	16/1228	127/18670	0.00915782	0.0474883	0.0373825	ARHGAP25/AIF1/ANO6/STAP1/TREM2/MSR1/ITGAM/IGLL5/FCGR2B/CD300A/ELMO1/FCGR1A/BIN2/FCER1G/ITGB2/NCKAP1L	16
BP	GO:0032271	regulation of protein polymerization	24/1228	218/18670	0.00921869	0.0477573	0.0375943	MET/ACTR2/ARPC3/CAPZA1/MTPN/COTL1/EVL/CAMSAP2/CAPZA2/ACTR3/ICAM1/WASL/NCKAP1/CLIP1/HCLS1/WAS/TMOD3/CORO1A/GMFG/CARMIL2/HCK/PREX1/CCR7/NCKAP1L	24
BP	GO:1904018	positive regulation of vasculature development	25/1228	230/18670	0.0093325	0.0482998	0.0380213	HIPK2/AGO2/SERPINE1/ACVRL1/PRKD2/MTDH/ERAP1/IL1A/TMIGD2/ADM/ETS1/CFLAR/ITGB1/CXCR4/TNFSF12/GHRL/CD40/IL10/ITGAX/PIK3R6/C3AR1/PPP1R16B/ITGB2/CYBB/PRKCB	25
BP	GO:0060443	mammary gland morphogenesis	8/1228	46/18670	0.00953304	0.0492896	0.0388005	KDM5B/EPHA2/VDR/CAV1/PML/CSF1/PHB2/CSF1R	8
BP	GO:0071456	cellular response to hypoxia	23/1228	207/18670	0.00957944	0.0494813	0.0389514	HIPK2/PPARD/PSMA5/UBQLN1/PSMB7/MYC/ERO1A/ICAM1/NDRG1/CFLAR/PSMA4/S100B/PSMB8/PSME1/BACH1/PHB2/SLC8A1/PSMA8/CARD16/PSME2/PSMB10/PSMB9/CYBB	23
CC	GO:0009897	external side of plasma membrane	106/1277	393/19717	4.86075e-38	2.83381e-35	2.37921e-35	BTN3A2/MICB/FCN1/ITGA3/CD86/IL2RA/KLRD1/TNFRSF14/PDCD1LG2/EBI3/CSF3R/CCRL2/HLA-A/CD5/PRNP/FASLG/ICAM1/BTN2A2/ADGRE1/IL2RG/CD19/CD1B/OSMR/ITGB1/HLA-G/CD8A/TNFRSF4/CCR5/CD74/CXCR4/IL3RA/TLR4/CD79B/PDCD1/CD3G/CXCR6/HLA-B/CXCL10/PECAM1/CXCR3/CD6/B2M/IL12RB1/FLT3LG/CD3E/XCR1/HLA-F/P2RY12/CSF2RA/CD27/BTN3A1/HLA-C/BTN3A3/FOLR2/ICOS/CD40/SCUBE1/CD200R1/CD274/FCER2/CCR6/CTLA4/CD2/HLA-E/P2RX7/KLRK1/ITGAM/I…	106
CC	GO:0042611	MHC protein complex	21/1277	25/19717	9.20833e-22	2.68423e-19	2.25362e-19	HLA-DRB5/HLA-DPB1/HLA-A/HLA-DMA/HLA-DOB/HLA-G/HLA-DRB1/CD74/HLA-B/B2M/HLA-F/HLA-C/HLA-E/HLA-DQA2/HLA-DOA/HLA-DQB1/HLA-DQB2/HLA-DMB/HLA-DRA/HLA-DPA1/HLA-DQA1	21
CC	GO:0030667	secretory granule membrane	62/1277	298/19717	1.48113e-16	2.87834e-14	2.41659e-14	TMC6/PLA1A/BST2/CD38/RAB10/CR1/SELL/CLEC4D/TYROBP/ITGAL/DBH/RHOG/DSP/ANO6/SLC2A5/ITPR3/DIAPH1/TRPM2/IQGAP1/CAV1/TNFRSF1B/SIGLEC5/TCIRG1/LAMP3/PECAM1/FPR1/RAB18/ADGRE5/STK10/CAV2/CLEC4C/ATP8B4/TBC1D10C/ITGAM/P2RX1/SIGLEC14/GPR84/PTPRJ/SIRPB1/HVCN1/MMP25/CLEC12A/CD14/FCGR2A/DOK3/RAB37/ITGAX/SIGLEC9/KCNAB2/LILRB3/CD300A/NFAM1/CD33/C3AR1/FCER1G/LAIR1/LILRB2/ITGB2/CYBB/PTPRC/CD53/NCKAP1L	62
CC	GO:0042613	MHC class II protein complex	14/1277	16/19717	2.26699e-15	3.30414e-13	2.77408e-13	HLA-DRB5/HLA-DPB1/HLA-DMA/HLA-DOB/HLA-DRB1/CD74/HLA-DQA2/HLA-DOA/HLA-DQB1/HLA-DQB2/HLA-DMB/HLA-DRA/HLA-DPA1/HLA-DQA1	14
CC	GO:0101002	ficolin-1-rich granule	43/1277	185/19717	1.24978e-13	1.15018e-11	9.65668e-12	PGM2/FCN1/VCL/ACTR2/PSMA5/SERPINA1/COTL1/CTSD/PSMB7/MAPK1/CR1/CLEC4D/KCMF1/DERA/PGAM1/MVP/ALOX5/DSP/DIAPH1/TRPM2/CAB39/PYGL/GSDMD/SIGLEC5/TCIRG1/FPR1/GMFG/CLEC4C/TBC1D10C/SIGLEC14/DOK3/ITGAX/PLEKHO2/CTSS/CD300A/HK3/BIN2/FCER1G/LILRB2/ITGB2/MNDA/FGL2/NCKAP1L	43
CC	GO:0071556	integral component of lumenal side of endoplasmic reticulum membrane	17/1277	29/19717	1.38101e-13	1.15018e-11	9.65668e-12	HLA-DRB5/HLA-DPB1/HLA-A/HLA-G/HLA-DRB1/CD74/TAPBP/HLA-B/HLA-F/HLA-C/HLA-E/HLA-DQA2/HLA-DQB1/HLA-DQB2/HLA-DRA/HLA-DPA1/HLA-DQA1	17
CC	GO:0098553	lumenal side of endoplasmic reticulum membrane	17/1277	29/19717	1.38101e-13	1.15018e-11	9.65668e-12	HLA-DRB5/HLA-DPB1/HLA-A/HLA-G/HLA-DRB1/CD74/TAPBP/HLA-B/HLA-F/HLA-C/HLA-E/HLA-DQA2/HLA-DQB1/HLA-DQB2/HLA-DRA/HLA-DPA1/HLA-DQA1	17
CC	GO:0030666	endocytic vesicle membrane	39/1277	167/19717	1.46674e-12	1.06888e-10	8.97412e-11	FCGR1B/HLA-DRB5/HLA-DPB1/RAB10/HLA-A/RAC2/RAB22A/SCARF1/HLA-G/CAV1/WASL/HLA-DRB1/CD74/TAPBP/TCIRG1/PICALM/STX4/HLA-B/B2M/RAB39A/HLA-F/CORO1A/HLA-C/TAP2/TAP1/HLA-E/APOE/MSR1/STAB1/HVCN1/HLA-DQA2/CD163/HLA-DQB1/HLA-DQB2/HLA-DRA/HLA-DPA1/FCGR1A/HLA-DQA1/CYBB	39
CC	GO:0070820	tertiary granule	38/1277	164/19717	3.66666e-12	2.37518e-10	1.99415e-10	TMC6/CTSD/CR1/CLEC4D/PTPN6/DSP/ANO6/DIAPH1/TRPM2/GSDMD/SIGLEC5/TCIRG1/CHIT1/FPR1/B2M/CFP/CLEC4C/ATP8B4/TBC1D10C/ITGAM/SIGLEC14/GPR84/OSCAR/CLEC12A/DOK3/ITGAX/CTSS/KCNAB2/CD300A/LYZ/CD33/FCER1G/LAIR1/LILRB2/ITGB2/CYBB/CD53/NCKAP1L	38
CC	GO:0030139	endocytic vesicle	54/1277	303/19717	9.28008e-12	5.41028e-10	4.54235e-10	FCGR1B/HLA-DRB5/HLA-DPB1/ECPAS/RAB10/EVL/HLA-A/RAC2/RAB22A/FMNL1/SFTPB/GNLY/EGFR/NCF4/SCARF1/HLA-G/NCF1/CAV1/FFAR4/WASL/HLA-DRB1/CD74/TAPBP/TCIRG1/PICALM/STX4/HLA-B/PLD4/MYO1E/B2M/RAB39A/WAS/HLA-F/CORO1A/HLA-C/TAP2/TAP1/CTLA4/HLA-E/APOE/MSR1/STAB1/HVCN1/HLA-DQA2/CD163/HLA-DQB1/HLA-DQB2/HLA-DRA/HLA-DPA1/FCGR1A/HLA-DQA1/TLR7/CYBB/MPEG1	54
CC	GO:0001772	immunological synapse	17/1277	36/19717	1.48077e-11	7.84807e-10	6.58906e-10	HAVCR2/ICAM1/CD37/RHOH/GZMA/LCK/ZAP70/CD6/GZMB/CD3E/CARD11/CORO1A/PTPRJ/LAT/SCIMP/CD53/CD28	17
CC	GO:0042581	specific granule	36/1277	160/19717	3.33424e-11	1.61989e-09	1.36002e-09	NFKB1/VCL/TMC6/CTSD/CLEC4D/PTPN6/ITGAL/ANO6/SLC2A5/TRPM2/TNFRSF1B/GSDMD/CHIT1/STX4/B2M/CFP/STK10/ATP8B4/ITGAM/P2RX1/GPR84/PTPRJ/OSCAR/HVCN1/MMP25/CLEC12A/RAB37/KCNAB2/LYZ/CD33/C3AR1/LAIR1/ITGB2/CYBB/CD53/DOCK2	36
CC	GO:0010008	endosome membrane	69/1277	479/19717	3.07272e-10	1.378e-08	1.15694e-08	VTI1B/FCGR1B/OPTN/MYO1B/HLA-DRB5/CHMP5/HLA-DPB1/LEPROT/CTSD/MICALL1/PLEKHF1/GNPNAT1/RAB10/SNX10/DTX3L/HLA-A/NPC1/RAB22A/ZNRF2/RAB11FIP5/HLA-DMA/HLA-DOB/NDRG1/KIR2DL4/STAM/CD1B/EGFR/NCF4/IRF7/HLA-G/VPS26A/CAV1/IFITM3/HLA-DRB1/TCIRG1/LAMP3/ANXA6/TLR4/SNX20/SNX6/PML/NDFIP2/HLA-B/B2M/HLA-F/MRC1/HLA-C/SLA2/CD274/CD8B/HLA-E/ACAP1/HLA-DQA2/CD14/HLA-DOA/HLA-DQB1/HLA-DQB2/HLA-DMB/HLA-DRA/MCOLN2/FGD2/HLA-D…	69
CC	GO:0031234	extrinsic component of cytoplasmic side of plasma membrane	25/1277	91/19717	3.86833e-10	1.61088e-08	1.35246e-08	GNG8/GNG7/GNAI1/CYTH3/GNG12/MATK/YES1/PTK6/STAC3/FYN/GNA15/IQGAP1/ATP2A2/LCK/ESYT2/GNGT2/CAV2/RGS1/CARMIL2/HCK/FGR/CNR2/GNG2/BLK/KCNAB2	25
CC	GO:0031983	vesicle lumen	54/1277	339/19717	7.1749e-10	2.78865e-08	2.34128e-08	VTI1B/NFKB1/PGM2/FCN1/VCL/ACTR2/SERPINE1/PSMA5/SERPINA1/LGALS3BP/COTL1/CTSD/PSMB7/S100A8/A2M/MAPK1/SERPING1/PTPN6/CAP1/FASLG/DERA/PGAM1/CTSW/MVP/SERPINB1/ARHGAP45/ALOX5/DBH/GNLY/CAB39/EGFR/PYGL/FERMT3/SERPINB3/GSDMD/S100A9/FAM49B/CHIT1/RNASE2/GHRL/B2M/ARHGAP9/CFP/GMFG/APOE/FGR/OSCAR/HK3/BIN2/LYZ/ADA2/SRGN/MNDA/DOCK2	54
CC	GO:0012507	ER to Golgi transport vesicle membrane	20/1277	62/19717	9.75609e-10	3.55488e-08	2.98459e-08	VTI1B/SEC23IP/HLA-DRB5/HLA-DPB1/HLA-A/TGFA/HLA-G/HLA-DRB1/CD74/HLA-B/B2M/HLA-F/HLA-C/HLA-E/HLA-DQA2/HLA-DQB1/HLA-DQB2/HLA-DRA/HLA-DPA1/HLA-DQA1	20
CC	GO:0060205	cytoplasmic vesicle lumen	53/1277	338/19717	1.82767e-09	6.26783e-08	5.26233e-08	VTI1B/NFKB1/PGM2/FCN1/VCL/ACTR2/SERPINE1/PSMA5/SERPINA1/LGALS3BP/COTL1/CTSD/PSMB7/S100A8/A2M/MAPK1/SERPING1/PTPN6/CAP1/FASLG/DERA/PGAM1/CTSW/MVP/SERPINB1/ARHGAP45/ALOX5/DBH/GNLY/CAB39/PYGL/FERMT3/SERPINB3/GSDMD/S100A9/FAM49B/CHIT1/RNASE2/GHRL/B2M/ARHGAP9/CFP/GMFG/APOE/FGR/OSCAR/HK3/BIN2/LYZ/ADA2/SRGN/MNDA/DOCK2	53
CC	GO:0035579	specific granule membrane	24/1277	91/19717	2.14121e-09	6.93516e-08	5.8226e-08	TMC6/CLEC4D/ITGAL/ANO6/SLC2A5/TRPM2/TNFRSF1B/STK10/ATP8B4/ITGAM/P2RX1/GPR84/PTPRJ/HVCN1/MMP25/CLEC12A/RAB37/KCNAB2/CD33/C3AR1/LAIR1/ITGB2/CYBB/CD53	24
CC	GO:0030134	COPII-coated ER to Golgi transport vesicle	24/1277	93/19717	3.44441e-09	1.05689e-07	8.87342e-08	VTI1B/SEC23IP/HLA-DRB5/SERPINA1/HLA-DPB1/ECPAS/TMED5/HLA-A/TGFA/HLA-G/HLA-DRB1/CD74/HLA-B/B2M/HLA-F/HLA-C/HLA-E/ERGIC2/HLA-DQA2/HLA-DQB1/HLA-DQB2/HLA-DRA/HLA-DPA1/HLA-DQA1	24
CC	GO:0070821	tertiary granule membrane	21/1277	73/19717	3.90764e-09	1.13908e-07	9.56344e-08	TMC6/CLEC4D/ANO6/TRPM2/SIGLEC5/CLEC4C/ATP8B4/ITGAM/SIGLEC14/GPR84/CLEC12A/ITGAX/KCNAB2/CD300A/CD33/FCER1G/LAIR1/LILRB2/ITGB2/CYBB/CD53	21
CC	GO:0034774	secretory granule lumen	50/1277	321/19717	6.5871e-09	1.8287e-07	1.53534e-07	VTI1B/NFKB1/PGM2/FCN1/VCL/ACTR2/SERPINE1/PSMA5/SERPINA1/LGALS3BP/COTL1/CTSD/PSMB7/S100A8/A2M/MAPK1/SERPING1/PTPN6/CAP1/DERA/PGAM1/CTSW/MVP/SERPINB1/ARHGAP45/ALOX5/DBH/CAB39/PYGL/FERMT3/SERPINB3/GSDMD/S100A9/FAM49B/CHIT1/RNASE2/GHRL/B2M/ARHGAP9/CFP/GMFG/FGR/OSCAR/HK3/BIN2/LYZ/ADA2/SRGN/MNDA/DOCK2	50
CC	GO:0009898	cytoplasmic side of plasma membrane	31/1277	154/19717	1.31446e-08	3.48332e-07	2.92452e-07	GNG8/CHUK/GNG7/GNAI1/CYTH3/GNG12/MATK/YES1/PTK6/STAC3/FYN/GNA15/IQGAP1/AKAP5/ATP2A2/LCK/ESYT2/GNGT2/PTPN7/CAV2/RGS1/CD2/CARMIL2/HCK/FGR/CNR2/GNG2/PTPN22/BLK/KCNAB2/PTPRC	31
CC	GO:0045335	phagocytic vesicle	28/1277	132/19717	1.99461e-08	5.05591e-07	4.24483e-07	RAB10/EVL/HLA-A/RAC2/RAB22A/FMNL1/GNLY/NCF4/HLA-G/NCF1/TAPBP/TCIRG1/STX4/HLA-B/PLD4/B2M/RAB39A/WAS/HLA-F/CORO1A/HLA-C/TAP2/TAP1/HLA-E/HVCN1/TLR7/CYBB/MPEG1	28
CC	GO:0019898	extrinsic component of membrane	46/1277	295/19717	2.54988e-08	6.19409e-07	5.20042e-07	SOCS7/GNG8/CRKL/FCN1/CTNND1/GNG7/GNAI1/CYTH3/GNG12/MATK/YES1/MICALL1/PTK6/SNX10/STAC3/CDH3/FYN/PRNP/GNA15/CISH/IQGAP1/NCF1/ATP2A2/JAKMIP1/LCK/PICALM/SOCS1/PML/ESYT2/GNGT2/SLA2/SCUBE1/CAV2/RGS1/NRBF2/CARMIL2/PIK3CD/HCK/FGR/CNR2/GNG2/BLK/KCNAB2/PIK3R6/PIK3CG/PIK3R5	46
CC	GO:0045121	membrane raft	48/1277	315/19717	2.6799e-08	6.24953e-07	5.24696e-07	SLC2A1/GNAI1/CTSD/BST2/MAPK1/FYN/NPC1/PRNP/FASLG/ICAM1/CD19/LAT2/CFLAR/IQGAP1/EGFR/ITGB1/CAV1/TNFRSF1B/AKAP5/CD8A/LCK/ZAP70/CD48/PECAM1/CARD11/RFTN1/P2RY12/SELPLG/JAK2/CAV2/CD2/HCK/ITGAM/P2RX1/MYOF/LAT/INPP5D/CD14/CD79A/MS4A1/TNFRSF1A/KCNA3/CD226/ITGB2/CD4/PTPRC/LCP2/BTK	48
CC	GO:0098857	membrane microdomain	48/1277	316/19717	2.96605e-08	6.65079e-07	5.58385e-07	SLC2A1/GNAI1/CTSD/BST2/MAPK1/FYN/NPC1/PRNP/FASLG/ICAM1/CD19/LAT2/CFLAR/IQGAP1/EGFR/ITGB1/CAV1/TNFRSF1B/AKAP5/CD8A/LCK/ZAP70/CD48/PECAM1/CARD11/RFTN1/P2RY12/SELPLG/JAK2/CAV2/CD2/HCK/ITGAM/P2RX1/MYOF/LAT/INPP5D/CD14/CD79A/MS4A1/TNFRSF1A/KCNA3/CD226/ITGB2/CD4/PTPRC/LCP2/BTK	48
CC	GO:0101003	ficolin-1-rich granule membrane	18/1277	61/19717	3.24143e-08	6.99909e-07	5.87628e-07	CR1/CLEC4D/DSP/DIAPH1/TRPM2/SIGLEC5/TCIRG1/FPR1/CLEC4C/TBC1D10C/SIGLEC14/DOK3/ITGAX/CD300A/FCER1G/LILRB2/ITGB2/NCKAP1L	18
CC	GO:0098562	cytoplasmic side of membrane	33/1277	178/19717	3.75921e-08	7.82721e-07	6.57155e-07	BORCS5/GNG8/CHUK/GNG7/GNAI1/CYTH3/GNG12/MATK/YES1/PTK6/STAC3/FYN/GNA15/IQGAP1/AKAP5/ATP2A2/LCK/ESYT2/GNGT2/RASAL3/PTPN7/CAV2/RGS1/CD2/CARMIL2/HCK/FGR/CNR2/GNG2/PTPN22/BLK/KCNAB2/PTPRC	33
CC	GO:0019897	extrinsic component of plasma membrane	31/1277	165/19717	7.03407e-08	1.41409e-06	1.18724e-06	GNG8/CRKL/FCN1/CTNND1/GNG7/GNAI1/CYTH3/GNG12/MATK/YES1/PTK6/STAC3/CDH3/FYN/GNA15/IQGAP1/ATP2A2/LCK/PICALM/ESYT2/GNGT2/SCUBE1/CAV2/RGS1/CARMIL2/HCK/FGR/CNR2/GNG2/BLK/KCNAB2	31
CC	GO:0098636	protein complex involved in cell adhesion	13/1277	34/19717	8.54624e-08	1.66082e-06	1.39439e-06	ITGA3/ITGAL/ITGB1/TSPAN32/CTLA4/ITGA4/ITGAM/ITGB7/ITGAE/ITGAX/ITGB2/CD80/CD28	13
CC	GO:0098589	membrane region	48/1277	328/19717	9.59956e-08	1.80534e-06	1.51572e-06	SLC2A1/GNAI1/CTSD/BST2/MAPK1/FYN/NPC1/PRNP/FASLG/ICAM1/CD19/LAT2/CFLAR/IQGAP1/EGFR/ITGB1/CAV1/TNFRSF1B/AKAP5/CD8A/LCK/ZAP70/CD48/PECAM1/CARD11/RFTN1/P2RY12/SELPLG/JAK2/CAV2/CD2/HCK/ITGAM/P2RX1/MYOF/LAT/INPP5D/CD14/CD79A/MS4A1/TNFRSF1A/KCNA3/CD226/ITGB2/CD4/PTPRC/LCP2/BTK	48
CC	GO:0030670	phagocytic vesicle membrane	19/1277	76/19717	2.51259e-07	4.57763e-06	3.84328e-06	RAB10/HLA-A/RAC2/RAB22A/HLA-G/TAPBP/TCIRG1/STX4/HLA-B/B2M/RAB39A/HLA-F/CORO1A/HLA-C/TAP2/TAP1/HLA-E/HVCN1/CYBB	19
CC	GO:1904813	ficolin-1-rich granule lumen	25/1277	124/19717	3.17374e-07	5.60694e-06	4.70746e-06	PGM2/FCN1/VCL/ACTR2/PSMA5/SERPINA1/COTL1/CTSD/PSMB7/MAPK1/KCMF1/DERA/PGAM1/MVP/ALOX5/CAB39/PYGL/GSDMD/GMFG/PLEKHO2/CTSS/HK3/BIN2/MNDA/FGL2	25
CC	GO:0045334	clathrin-coated endocytic vesicle	17/1277	63/19717	3.27559e-07	5.61667e-06	4.71563e-06	FCGR1B/HLA-DRB5/HLA-DPB1/SFTPB/HLA-DRB1/CD74/PICALM/MYO1E/CTLA4/APOE/HLA-DQA2/HLA-DQB1/HLA-DQB2/HLA-DRA/HLA-DPA1/FCGR1A/HLA-DQA1	17
CC	GO:0030669	clathrin-coated endocytic vesicle membrane	14/1277	44/19717	3.88759e-07	6.47562e-06	5.43679e-06	FCGR1B/HLA-DRB5/HLA-DPB1/HLA-DRB1/CD74/PICALM/APOE/HLA-DQA2/HLA-DQB1/HLA-DQB2/HLA-DRA/HLA-DPA1/FCGR1A/HLA-DQA1	14
CC	GO:0030662	coated vesicle membrane	31/1277	182/19717	6.8029e-07	1.10169e-05	9.24955e-06	VTI1B/M6PR/FCGR1B/SEC23IP/NECAP1/HLA-DRB5/HLA-DPB1/HLA-A/TGFA/EGFR/HLA-G/HLA-DRB1/CD74/PICALM/CD3G/HLA-B/B2M/HLA-F/HLA-C/HLA-E/APOE/CD3D/HLA-DQA2/HLA-DQB1/IL7R/HLA-DQB2/HLA-DRA/HLA-DPA1/FCGR1A/HLA-DQA1/CD4	31
CC	GO:0031252	cell leading edge	52/1277	403/19717	1.56433e-06	2.46487e-05	2.06945e-05	ARHGAP31/PXN/CTNND1/ACTR2/ARPC3/RASGRP2/EPHA2/GABARAPL1/CYTH3/PTK6/FGD3/EVL/CDK6/EPB41L3/AIF1/IFIT5/RAC2/ACTR3/RAB22A/SLK/ARHGAP45/MYO1G/DIAPH1/IQGAP1/ITGB1/AKAP5/WASL/FERMT1/ABI3/NCKAP1/CLIP1/CXCR4/ABI1/DDX58/S100B/STX4/PLEKHO1/CORO1A/PSTPIP1/CARMIL2/FGR/PTPRJ/RIPOR2/FGD2/WIPF1/DOCK8/ARHGEF6/PLEK/SCIMP/APBB1IP/LCP1/SAMSN1	52
CC	GO:0005884	actin filament	22/1277	111/19717	2.15487e-06	3.30603e-05	2.77567e-05	ARPC3/MYO1B/GNG12/COTL1/YES1/SMTNL1/PLS3/FYN/AIF1/RAC2/IQGAP1/TPM3/WASL/NCKAP1/HCLS1/WAS/CORO1A/PSTPIP1/HCK/RCSD1/WIPF1/LCP1	22
CC	GO:0030479	actin cortical patch	8/1277	16/19717	2.43909e-06	3.55498e-05	2.98468e-05	ACTR2/CAPZA1/CAPZA2/ACTR3/WASL/WAS/GMFG/WIPF1	8
CC	GO:0061645	endocytic patch	8/1277	16/19717	2.43909e-06	3.55498e-05	2.98468e-05	ACTR2/CAPZA1/CAPZA2/ACTR3/WASL/WAS/GMFG/WIPF1	8
CC	GO:0030665	clathrin-coated vesicle membrane	22/1277	115/19717	3.97779e-06	5.65622e-05	4.74884e-05	M6PR/FCGR1B/NECAP1/HLA-DRB5/HLA-DPB1/TGFA/EGFR/HLA-DRB1/CD74/PICALM/CD3G/APOE/CD3D/HLA-DQA2/HLA-DQB1/IL7R/HLA-DQB2/HLA-DRA/HLA-DPA1/FCGR1A/HLA-DQA1/CD4	22
CC	GO:0005925	focal adhesion	50/1277	405/19717	8.63854e-06	0.000119911	0.000100675	G3BP1/ARHGAP31/PXN/VCL/ACTR2/ARPC3/TNS4/EPHA2/LIMS1/ITGA3/YWHAZ/PPFIA1/YES1/RAB10/EVL/MAPK1/CAP1/RAC2/ACTR3/RND3/ICAM1/KIF23/RHOG/IQGAP1/EGFR/ITGB1/RSU1/CAV1/FERMT1/LAP3/NCKAP1/ANXA6/B2M/TES/ADGRE5/PTPN12/JAK2/CAV2/MAP2K1/ITGA4/HCK/ITGB7/YWHAG/CASS4/PARVG/LPXN/ITGB2/APBB1IP/LCP1/PTPRC	50
CC	GO:0005924	cell-substrate adherens junction	50/1277	408/19717	1.05885e-05	0.000143561	0.00012053	G3BP1/ARHGAP31/PXN/VCL/ACTR2/ARPC3/TNS4/EPHA2/LIMS1/ITGA3/YWHAZ/PPFIA1/YES1/RAB10/EVL/MAPK1/CAP1/RAC2/ACTR3/RND3/ICAM1/KIF23/RHOG/IQGAP1/EGFR/ITGB1/RSU1/CAV1/FERMT1/LAP3/NCKAP1/ANXA6/B2M/TES/ADGRE5/PTPN12/JAK2/CAV2/MAP2K1/ITGA4/HCK/ITGB7/YWHAG/CASS4/PARVG/LPXN/ITGB2/APBB1IP/LCP1/PTPRC	50
CC	GO:0030135	coated vesicle	39/1277	289/19717	1.08662e-05	0.000143977	0.00012088	VTI1B/M6PR/FCGR1B/SEC23IP/NECAP1/HLA-DRB5/SERPINA1/HLA-DPB1/ECPAS/TMED5/HLA-A/SFTPB/TGFA/DENND1C/EGFR/HLA-G/HLA-DRB1/CD74/PICALM/CD3G/HLA-B/MYO1E/B2M/HLA-F/HLA-C/CTLA4/HLA-E/APOE/ERGIC2/CD3D/HLA-DQA2/HLA-DQB1/IL7R/HLA-DQB2/HLA-DRA/HLA-DPA1/FCGR1A/HLA-DQA1/CD4	39
CC	GO:0002102	podosome	10/1277	30/19717	1.13861e-05	0.000144875	0.000121634	VCL/ACTR2/ASAP1/TJP1/FERMT3/PTPN12/VCAM1/BIN2/LPXN/LCP1	10
CC	GO:0005765	lysosomal membrane	45/1277	354/19717	1.1431e-05	0.000144875	0.000121634	VTI1B/M6PR/BORCS5/RHEB/HLA-DRB5/ITFG2/GNAI1/MIOS/HLA-DPB1/CTSD/LAPTM5/BST2/PLEKHF1/DTX3L/NPC1/ZNRF2/HLA-DMA/HLA-DOB/TRPM2/CD1B/IFITM3/HLA-DRB1/CD74/TCIRG1/LAMP3/ANXA6/FPR1/HLA-F/SLC15A3/HLA-DQA2/TM6SF1/HLA-DOA/HLA-DQB1/HLA-DQB2/MYO7A/RAB37/HLA-DMB/HLA-DRA/HLA-DPA1/NFAM1/HLA-DQA1/TLR7/C3AR1/TLR8/GIMAP5	45
CC	GO:0098852	lytic vacuole membrane	45/1277	355/19717	1.22892e-05	0.000152438	0.000127984	VTI1B/M6PR/BORCS5/RHEB/HLA-DRB5/ITFG2/GNAI1/MIOS/HLA-DPB1/CTSD/LAPTM5/BST2/PLEKHF1/DTX3L/NPC1/ZNRF2/HLA-DMA/HLA-DOB/TRPM2/CD1B/IFITM3/HLA-DRB1/CD74/TCIRG1/LAMP3/ANXA6/FPR1/HLA-F/SLC15A3/HLA-DQA2/TM6SF1/HLA-DOA/HLA-DQB1/HLA-DQB2/MYO7A/RAB37/HLA-DMB/HLA-DRA/HLA-DPA1/NFAM1/HLA-DQA1/TLR7/C3AR1/TLR8/GIMAP5	45
CC	GO:0030055	cell-substrate junction	50/1277	412/19717	1.38241e-05	0.000167905	0.000140969	G3BP1/ARHGAP31/PXN/VCL/ACTR2/ARPC3/TNS4/EPHA2/LIMS1/ITGA3/YWHAZ/PPFIA1/YES1/RAB10/EVL/MAPK1/CAP1/RAC2/ACTR3/RND3/ICAM1/KIF23/RHOG/IQGAP1/EGFR/ITGB1/RSU1/CAV1/FERMT1/LAP3/NCKAP1/ANXA6/B2M/TES/ADGRE5/PTPN12/JAK2/CAV2/MAP2K1/ITGA4/HCK/ITGB7/YWHAG/CASS4/PARVG/LPXN/ITGB2/APBB1IP/LCP1/PTPRC	50
CC	GO:0008305	integrin complex	10/1277	31/19717	1.58358e-05	0.000188414	0.000158188	ITGA3/ITGAL/ITGB1/TSPAN32/ITGA4/ITGAM/ITGB7/ITGAE/ITGAX/ITGB2	10
CC	GO:0001726	ruffle	27/1277	172/19717	1.65701e-05	0.000193207	0.000162212	RASGRP2/EPHA2/CYTH3/PTK6/FGD3/CDK6/AIF1/IFIT5/RAB22A/ARHGAP45/DIAPH1/IQGAP1/ITGB1/FERMT1/NCKAP1/CLIP1/DDX58/S100B/PLEKHO1/CARMIL2/FGR/PTPRJ/FGD2/WIPF1/PLEK/LCP1/SAMSN1	27
CC	GO:0098802	plasma membrane receptor complex	39/1277	295/19717	1.75705e-05	0.000200855	0.000168633	CHUK/ITGA3/ACVRL1/IL2RA/IL18R1/EBI3/PTPN6/TRAT1/RAMP3/ITGAL/OSMR/ITGB1/IFNL1/CD8A/CD247/CD79B/ZAP70/CD3G/CD6/B2M/IL12RB1/CD3E/GRIN3A/TSPAN32/CD40/CD8B/IL18RAP/ITGA4/ITGAM/ITGB7/ITGAE/CD3D/ITGAX/CD79A/CSF2RB/IL2RB/ITGB2/CD4/APBB1IP	39
CC	GO:0005769	early endosome	44/1277	350/19717	1.88089e-05	0.000210876	0.000177047	VTI1B/FCGR1B/MYO1B/ECPAS/HAVCR2/RAB1A/MAPK1/DTX3L/HLA-A/WASHC5/RAB22A/RAB11FIP5/KIR2DL4/STAM/SAMD9L/EGFR/HLA-G/VPS26A/CYTIP/CAV1/CXCR4/LAMP3/TLR4/SNX20/PICALM/SNX6/PML/HLA-B/B2M/HLA-F/CORO1A/RFTN1/HLA-C/APOC2/CD274/CD8B/HLA-E/MAP2K1/APOE/VCAM1/CD22/FGD2/FCGR1A/CD4	44
CC	GO:0031227	intrinsic component of endoplasmic reticulum membrane	25/1277	158/19717	2.9301e-05	0.000322311	0.000270605	ANKLE2/RTN4/HLA-DRB5/HLA-DPB1/SGMS1/HLA-A/HLA-G/HLA-DRB1/CD74/TAPBP/ESYT2/HLA-B/B2M/HLA-F/HLA-C/TAP2/TAP1/HLA-E/ERGIC2/HLA-DQA2/HLA-DQB1/HLA-DQB2/HLA-DRA/HLA-DPA1/HLA-DQA1	25
CC	GO:0005942	phosphatidylinositol 3-kinase complex	9/1277	27/19717	3.1458e-05	0.00033963	0.000285146	SOCS7/CISH/SOCS1/SLA2/NRBF2/PIK3CD/PIK3R6/PIK3CG/PIK3R5	9
CC	GO:0030176	integral component of endoplasmic reticulum membrane	24/1277	150/19717	3.48619e-05	0.000369537	0.000310255	ANKLE2/RTN4/HLA-DRB5/HLA-DPB1/SGMS1/HLA-A/HLA-G/HLA-DRB1/CD74/TAPBP/HLA-B/B2M/HLA-F/HLA-C/TAP2/TAP1/HLA-E/ERGIC2/HLA-DQA2/HLA-DQB1/HLA-DQB2/HLA-DRA/HLA-DPA1/HLA-DQA1	24
CC	GO:0000502	proteasome complex	14/1277	63/19717	3.96796e-05	0.000412125	0.000346011	PSMA5/UBQLN1/ECPAS/PSMB7/USP14/UCHL5/PSMA4/PSMB8/PSME1/UBE3C/PSMA8/PSME2/PSMB10/PSMB9	14
CC	GO:0030660	Golgi-associated vesicle membrane	20/1277	114/19717	4.02935e-05	0.000412125	0.000346011	VTI1B/SEC23IP/HLA-DRB5/HLA-DPB1/HLA-A/TGFA/HLA-G/HLA-DRB1/CD74/HLA-B/B2M/HLA-F/HLA-C/HLA-E/HLA-DQA2/HLA-DQB1/HLA-DQB2/HLA-DRA/HLA-DPA1/HLA-DQA1	20
CC	GO:0042629	mast cell granule	8/1277	22/19717	4.26739e-05	0.000428946	0.000360133	MILR1/LAT2/RASGRP1/PIK3CD/LAT/PIK3CG/SRGN/BTK	8
CC	GO:1905369	endopeptidase complex	14/1277	64/19717	4.77949e-05	0.000472279	0.000396515	PSMA5/UBQLN1/ECPAS/PSMB7/USP14/UCHL5/PSMA4/PSMB8/PSME1/UBE3C/PSMA8/PSME2/PSMB10/PSMB9	14
CC	GO:0055038	recycling endosome membrane	16/1277	81/19717	5.34241e-05	0.000519104	0.000435828	VTI1B/OPTN/MICALL1/RAB10/HLA-A/RAB11FIP5/NDRG1/HLA-G/HLA-B/B2M/HLA-F/HLA-C/CD274/HLA-E/ACAP1/MCOLN2	16
CC	GO:0005774	vacuolar membrane	48/1277	412/19717	5.78883e-05	0.000553261	0.000464505	VTI1B/M6PR/BORCS5/RHEB/HLA-DRB5/ITFG2/GNAI1/GABARAPL1/MIOS/HLA-DPB1/CTSD/LAPTM5/BST2/PLEKHF1/DTX3L/NPC1/ZNRF2/HLA-DMA/HLA-DOB/TRPM2/CD1B/IFITM3/HLA-DRB1/CD74/TCIRG1/LAMP3/ANXA6/FPR1/HLA-F/RUBCNL/SLC15A3/HLA-DQA2/TM6SF1/HLA-DOA/HLA-DQB1/HLA-DQB2/MYO7A/RAB37/HLA-DMB/HLA-DRA/HLA-DPA1/NFAM1/HLA-DQA1/TLR7/C3AR1/TMEM150B/TLR8/GIMAP5	48
CC	GO:0005770	late endosome	33/1277	256/19717	0.000123546	0.00116173	0.000975363	VTI1B/M6PR/HLA-DRB5/ECPAS/BST2/MICALL1/GNPNAT1/SLC31A2/MAPK1/NPC1/RAB22A/HLA-DMA/SFTPB/VAMP5/EGFR/IFITM3/HLA-DRB1/CD74/CXCR4/TCIRG1/LAMP3/ANXA6/NDFIP2/CST7/SLA2/MAP2K1/CTSS/IL12B/HLA-DMB/CD79A/HLA-DRA/MCOLN2/GIMAP5	33
CC	GO:0061702	inflammasome complex	6/1277	14/19717	0.000139378	0.0012898	0.00108289	CASP1/GSDMD/AIM2/NLRP3/CASP5/NLRC4	6
CC	GO:0005839	proteasome core complex	7/1277	20/19717	0.000172361	0.0015701	0.00131822	PSMA5/PSMB7/PSMA4/PSMB8/PSMA8/PSMB10/PSMB9	7
CC	GO:0030136	clathrin-coated vesicle	26/1277	188/19717	0.000204309	0.00183249	0.00153852	M6PR/FCGR1B/NECAP1/HLA-DRB5/HLA-DPB1/SFTPB/TGFA/DENND1C/EGFR/HLA-DRB1/CD74/PICALM/CD3G/MYO1E/CTLA4/APOE/CD3D/HLA-DQA2/HLA-DQB1/IL7R/HLA-DQB2/HLA-DRA/HLA-DPA1/FCGR1A/HLA-DQA1/CD4	26
CC	GO:0005798	Golgi-associated vesicle	25/1277	178/19717	0.000210534	0.00185971	0.00156137	VTI1B/SEC23IP/HLA-DRB5/SERPINA1/HLA-DPB1/ECPAS/TMED5/SCFD1/HLA-A/TGFA/HLA-G/HLA-DRB1/CD74/HLA-B/B2M/HLA-F/HLA-C/HLA-E/ERGIC2/HLA-DQA2/HLA-DQB1/HLA-DQB2/HLA-DRA/HLA-DPA1/HLA-DQA1	25
CC	GO:0005938	cell cortex	37/1277	308/19717	0.000213828	0.00186062	0.00156213	PXN/SLC2A1/CTNND1/ACTR2/CAPZA1/GNAI1/EXOC3L1/COTL1/HAMP/RAB10/CAPZA2/CAP1/ACTR3/FNBP1/RND3/FMNL1/BFSP2/NEDD4/RHOG/RHOH/CYTIP/EXOC6B/CAV1/WASL/MELK/MPP1/HCLS1/PLA2G4C/WAS/CORO1A/RASAL3/GMFG/GYPC/MYO7A/ANLN/WIPF1/BIN2	37
CC	GO:0031901	early endosome membrane	22/1277	149/19717	0.000241352	0.00206924	0.00173729	VTI1B/FCGR1B/DTX3L/HLA-A/RAB11FIP5/KIR2DL4/STAM/EGFR/HLA-G/CAV1/SNX20/SNX6/PML/HLA-B/B2M/HLA-F/HLA-C/CD274/CD8B/HLA-E/FGD2/FCGR1A	22
CC	GO:0031680	G-protein beta/gamma-subunit complex	5/1277	11/19717	0.000375639	0.00317387	0.00266471	GNG8/GNG7/GNG12/GNGT2/GNG2	5
CC	GO:0030658	transport vesicle membrane	27/1277	208/19717	0.000439027	0.00365647	0.00306989	VTI1B/BORCS5/SEC23IP/SYPL1/HLA-DRB5/HLA-DPB1/OTOF/RAB1A/HLA-A/RAB11FIP5/DBH/TGFA/DNM1L/HLA-G/HLA-DRB1/CD74/HLA-B/B2M/HLA-F/HLA-C/HLA-E/HLA-DQA2/HLA-DQB1/HLA-DQB2/HLA-DRA/HLA-DPA1/HLA-DQA1	27
CC	GO:0031256	leading edge membrane	23/1277	170/19717	0.000633589	0.00520257	0.00436796	RASGRP2/EPHA2/GABARAPL1/EPB41L3/AIF1/IFIT5/ARHGAP45/MYO1G/DIAPH1/ITGB1/AKAP5/FERMT1/NCKAP1/DDX58/PLEKHO1/FGR/PTPRJ/RIPOR2/FGD2/DOCK8/PLEK/SCIMP/LCP1	23
CC	GO:0030027	lamellipodium	25/1277	193/19717	0.000724613	0.00586735	0.0049261	ARHGAP31/PXN/CTNND1/ACTR2/ARPC3/EPHA2/FGD3/EVL/AIF1/RAC2/ACTR3/MYO1G/ITGB1/WASL/ABI3/NCKAP1/ABI1/STX4/CORO1A/PSTPIP1/CARMIL2/FGD2/DOCK8/ARHGEF6/APBB1IP	25
CC	GO:0001931	uropod	5/1277	13/19717	0.000938037	0.00739021	0.00620466	ICAM2/SELPLG/PSTPIP1/SCIMP/SPN	5
CC	GO:0031254	cell trailing edge	5/1277	13/19717	0.000938037	0.00739021	0.00620466	ICAM2/SELPLG/PSTPIP1/SCIMP/SPN	5
CC	GO:0032587	ruffle membrane	15/1277	94/19717	0.00100469	0.00780982	0.00655695	RASGRP2/EPHA2/AIF1/IFIT5/ARHGAP45/DIAPH1/ITGB1/FERMT1/DDX58/PLEKHO1/FGR/PTPRJ/FGD2/PLEK/LCP1	15
CC	GO:0001891	phagocytic cup	7/1277	27/19717	0.001324	0.0101565	0.00852714	ARHGAP25/AIF1/MYO1G/TLR4/CORO1A/BIN2/LCP1	7
CC	GO:0034362	low-density lipoprotein particle	5/1277	14/19717	0.00138174	0.0104617	0.00878343	APOBR/APOC2/APOE/MSR1/PLA2G7	5
CC	GO:1905368	peptidase complex	14/1277	89/19717	0.00168159	0.0125688	0.0105525	PSMA5/UBQLN1/ECPAS/PSMB7/USP14/UCHL5/PSMA4/PSMB8/PSME1/UBE3C/PSMA8/PSME2/PSMB10/PSMB9	14
CC	GO:0030864	cortical actin cytoskeleton	14/1277	90/19717	0.00187518	0.0138384	0.0116184	SLC2A1/ACTR2/CAPZA1/COTL1/CAPZA2/CAP1/ACTR3/WASL/HCLS1/WAS/CORO1A/GMFG/ANLN/WIPF1	14
CC	GO:0035580	specific granule lumen	11/1277	62/19717	0.00192718	0.0139551	0.0117164	NFKB1/VCL/CTSD/PTPN6/GSDMD/CHIT1/B2M/CFP/OSCAR/LYZ/DOCK2	11
CC	GO:0005639	integral component of nuclear inner membrane	5/1277	15/19717	0.00196281	0.0139551	0.0117164	SUN1/TMEM43/P2RX5/P2RX7/P2RX1	5
CC	GO:0031229	intrinsic component of nuclear inner membrane	5/1277	15/19717	0.00196281	0.0139551	0.0117164	SUN1/TMEM43/P2RX5/P2RX7/P2RX1	5
CC	GO:0034358	plasma lipoprotein particle	8/1277	37/19717	0.00216116	0.0149995	0.0125932	APOL1/CETP/APOBR/APOC2/APOE/MSR1/APOC1/PLA2G7	8
CC	GO:1990777	lipoprotein particle	8/1277	37/19717	0.00216116	0.0149995	0.0125932	APOL1/CETP/APOBR/APOC2/APOE/MSR1/APOC1/PLA2G7	8
CC	GO:0032588	trans-Golgi network membrane	14/1277	92/19717	0.00231801	0.0158988	0.0133483	M6PR/MYO1B/HLA-DRB5/HLA-DPB1/AP4E1/HLA-DRB1/CD74/PLD4/HLA-DQA2/HLA-DQB1/HLA-DQB2/HLA-DRA/HLA-DPA1/HLA-DQA1	14
CC	GO:0005834	heterotrimeric G-protein complex	7/1277	30/19717	0.00255997	0.0171547	0.0144027	GNG8/GNG7/GNAI1/GNG12/GNA15/GNGT2/GNG2	7
CC	GO:1905360	GTPase complex	7/1277	30/19717	0.00255997	0.0171547	0.0144027	GNG8/GNG7/GNAI1/GNG12/GNA15/GNGT2/GNG2	7
CC	GO:0044453	nuclear membrane part	5/1277	16/19717	0.00270403	0.0179142	0.0150404	SUN1/TMEM43/P2RX5/P2RX7/P2RX1	5
CC	GO:0032994	protein-lipid complex	8/1277	39/19717	0.0030701	0.0201109	0.0168847	APOL1/CETP/APOBR/APOC2/APOE/MSR1/APOC1/PLA2G7	8
CC	GO:0030863	cortical cytoskeleton	16/1277	116/19717	0.00328953	0.0213089	0.0178904	SLC2A1/ACTR2/CAPZA1/COTL1/CAPZA2/CAP1/ACTR3/WASL/MPP1/HCLS1/WAS/CORO1A/GMFG/GYPC/ANLN/WIPF1	16
CC	GO:0005911	cell-cell junction	45/1277	459/19717	0.00366323	0.0234689	0.0197039	ANKRD23/SLC2A1/VCL/CTNND1/EPHA2/LIMS1/PANX1/CYTH3/HAMP/RAB10/CLIC4/MTDH/EPB41L3/KRIT1/CDH3/JAML/PTPN6/FRMD6/ACTR3/NDRG1/DSP/TJP1/VAMP5/IQGAP1/ITGB1/ATP2A2/DDX58/ZAP70/MYO1E/PECAM1/CD3E/WAS/TMOD3/CORO1A/YBX3/SLC8A1/CD2/P2RX7/VAV1/PTPRJ/LAT/THEMIS/ITK/LCP2/CD53	45
CC	GO:0019774	proteasome core complex, beta-subunit complex	4/1277	11/19717	0.00399831	0.0251388	0.0211059	PSMB7/PSMB8/PSMB10/PSMB9	4
CC	GO:0044448	cell cortex part	22/1277	184/19717	0.00401013	0.0251388	0.0211059	SLC2A1/CTNND1/ACTR2/CAPZA1/GNAI1/EXOC3L1/COTL1/HAMP/RAB10/CAPZA2/CAP1/ACTR3/EXOC6B/WASL/MPP1/HCLS1/WAS/CORO1A/GMFG/GYPC/ANLN/WIPF1	22
CC	GO:0044853	plasma membrane raft	15/1277	109/19717	0.00444304	0.0275563	0.0231357	SLC2A1/MAPK1/FASLG/CAV1/CD8A/P2RY12/SELPLG/JAK2/CAV2/HCK/ITGAM/MYOF/MS4A1/ITGB2/LCP2	15
CC	GO:0005771	multivesicular body	9/1277	51/19717	0.0050236	0.030829	0.0258834	ECPAS/BST2/SFTPB/EGFR/CD74/NDFIP2/CST7/CD79A/GIMAP5	9
CC	GO:0030133	transport vesicle	39/1277	392/19717	0.00511535	0.0310651	0.0260815	VTI1B/M6PR/BORCS5/SEC23IP/SYPL1/HLA-DRB5/EXOC3L1/HLA-DPB1/OTOF/RAB10/RAB1A/YKT6/HLA-A/GOLGA5/RAB11FIP5/AP3S1/DBH/TGFA/PDE4B/DNM1L/HLA-G/HLA-DRB1/CD74/STX11/PICALM/STX4/HLA-B/B2M/HLA-F/HLA-C/CAV2/HLA-E/HCK/HLA-DQA2/HLA-DQB1/HLA-DQB2/HLA-DRA/HLA-DPA1/HLA-DQA1	39
CC	GO:0031904	endosome lumen	7/1277	34/19717	0.00539579	0.0324304	0.0272278	AP4E1/SFTPB/PRF1/B2M/JAK2/CTSS/IL12B	7
CC	GO:0000932	P-body	12/1277	84/19717	0.00770441	0.0450572	0.037829	TNRC6C/AGO2/SYNE1/PATL2/PATL1/AICDA/PSMA4/TRIM21/APOBEC3G/APOBEC3H/APOBEC3D/ZC3H12D	12
CC	GO:0034361	very-low-density lipoprotein particle	5/1277	20/19717	0.00773105	0.0450572	0.037829	APOL1/APOBR/APOC2/APOE/APOC1	5
CC	GO:0034385	triglyceride-rich plasma lipoprotein particle	5/1277	20/19717	0.00773105	0.0450572	0.037829	APOL1/APOBR/APOC2/APOE/APOC1	5
CC	GO:0042627	chylomicron	4/1277	13/19717	0.0078058	0.0450572	0.037829	APOBR/APOC2/APOE/APOC1	4
CC	GO:1904724	tertiary granule lumen	9/1277	55/19717	0.00833423	0.0476358	0.039994	CTSD/PTPN6/GSDMD/CHIT1/B2M/CFP/OSCAR/CTSS/LYZ	9
MF	GO:0004896	cytokine receptor activity	35/1222	96/17697	4.5587e-17	4.10739e-14	3.57978e-14	IL10RA/IL2RA/IL18R1/EBI3/CSF3R/CCRL2/IL21R/IL2RG/OSMR/CCR5/CD74/CXCR4/IL3RA/IL15RA/CXCR6/CXCR3/IL12RB1/XCR1/CSF2RA/IL18RAP/CCR6/IL9R/CXCR5/IL7R/IL12B/CSF2RB/FLT3/CCR4/CCR8/CCR7/CMKLR1/IL2RB/CCR1/CCR2/CD4	35
MF	GO:0019955	cytokine binding	38/1222	128/17697	5.10369e-15	2.29921e-12	2.00387e-12	IL10RA/ACVRL1/IL2RA/IL18R1/TNFRSF14/A2M/EBI3/CSF3R/CCRL2/IL2RG/OSMR/ITGB1/TNFRSF1B/CCR5/CD74/CXCR4/IL3RA/NRROS/CXCR6/CXCR3/IL12RB1/GBP1/XCR1/CSF2RA/CCR6/ITGA4/CXCR5/IL12B/IL18BP/CSF1R/CCR4/CCR8/TNFRSF1A/CCR7/IL2RB/CCR1/CCR2/CD4	38
MF	GO:0023023	MHC protein complex binding	17/1222	25/17697	1.05616e-14	3.172e-12	2.76454e-12	KLRC1/CD160/KLRD1/TAPBPL/HLA-DMA/HLA-DOB/CD8A/KLRC2/HLA-DRB1/CD74/FAM49B/HLA-DOA/HLA-DMB/HLA-DRA/MS4A1/LILRB2/LILRB1	17
MF	GO:0030246	carbohydrate binding	55/1222	271/17697	3.05928e-13	6.89104e-11	6.00586e-11	ATRN/M6PR/KLRC1/GANC/FCN1/CLEC2D/KLRD1/GNPNAT1/SELL/CLEC4D/SIGLEC1/CLECL1/ENPP2/KLRC3/CD72/CLEC7A/DBH/SLC2A5/GALNT3/GALM/LGALS9/PYGL/KLRC2/HLA-DRB1/SIGLEC5/CLEC1A/CLEC17A/ASGR2/MRC1/KLRG1/FCER2/CLEC6A/FBXO6/CLEC4C/IL2/KLRK1/SIGLEC14/CD209/KLRC4-KLRK1/CLEC4E/CLEC12A/KLRB1/SIGLEC9/CD22/CLEC10A/CD69/LGALS2/HK3/SIGLEC8/HLA-DRA/CLEC9A/SIGLEC7/CD33/CLEC4A/SIGLEC10	55
MF	GO:0042287	MHC protein binding	19/1222	40/17697	2.49376e-12	4.49376e-10	3.91652e-10	KLRD1/CLEC7A/CD8A/CD74/TAPBP/FAM49B/TAP2/TAP1/CD8B/HLA-E/KLRK1/KLRC4-KLRK1/LAG3/CD244/PILRA/FCRL6/LILRB2/CD4/LILRB1	19
MF	GO:0042605	peptide antigen binding	16/1222	31/17697	2.71104e-11	4.07108e-09	3.54813e-09	HLA-DRB5/HLA-DPB1/HLA-A/HLA-G/HLA-DRB1/TAPBP/HLA-B/HLA-F/HLA-C/TAP1/HLA-E/CD209/HLA-DQB1/HLA-DRA/HLA-DPA1/HLA-DQA1	16
MF	GO:0019956	chemokine binding	16/1222	32/17697	5.07503e-11	6.53229e-09	5.69319e-09	A2M/CCRL2/ITGB1/CCR5/CXCR4/CXCR6/CXCR3/XCR1/CCR6/ITGA4/CXCR5/CCR4/CCR8/CCR7/CCR1/CCR2	16
MF	GO:0001637	G protein-coupled chemoattractant receptor activity	14/1222	26/17697	2.29193e-10	2.29448e-08	1.99974e-08	CCRL2/CCR5/CXCR4/CXCR6/CXCR3/XCR1/CCR6/CXCR5/CCR4/CCR8/CCR7/CMKLR1/CCR1/CCR2	14
MF	GO:0004950	chemokine receptor activity	14/1222	26/17697	2.29193e-10	2.29448e-08	1.99974e-08	CCRL2/CCR5/CXCR4/CXCR6/CXCR3/XCR1/CCR6/CXCR5/CCR4/CCR8/CCR7/CMKLR1/CCR1/CCR2	14
MF	GO:0016493	C-C chemokine receptor activity	13/1222	23/17697	4.54292e-10	4.09317e-08	3.56739e-08	CCRL2/CCR5/CXCR4/CXCR6/CXCR3/XCR1/CCR6/CXCR5/CCR4/CCR8/CCR7/CCR1/CCR2	13
MF	GO:0042288	MHC class I protein binding	12/1222	20/17697	8.35687e-10	6.84504e-08	5.96577e-08	CD8A/TAPBP/TAP2/TAP1/CD8B/HLA-E/KLRK1/KLRC4-KLRK1/CD244/PILRA/LILRB2/LILRB1	12
MF	GO:0019957	C-C chemokine binding	13/1222	24/17697	9.28453e-10	6.97113e-08	6.07566e-08	CCRL2/CCR5/CXCR4/CXCR6/CXCR3/XCR1/CCR6/CXCR5/CCR4/CCR8/CCR7/CCR1/CCR2	13
MF	GO:0005125	cytokine activity	42/1222	220/17697	1.41262e-09	9.79052e-08	8.53289e-08	CXCL13/CCL4/IFNG/IL27/LTB/IL26/IFNB1/EBI3/FASLG/IL16/IL1A/TNFSF14/IL7/IL15/CCL23/SECTM1/IFNL1/NAMPT/TNFSF13B/IL32/LTA/CXCL10/TNFSF12/CSF1/FLT3LG/CXCL11/CCL3L1/CCL8/CCL18/TNFSF4/IL2/IL21/CCL5/CCL13/CCL3/CCL19/XCL2/IL10/IL12B/CD40LG/TNFSF8/CXCL9	42
MF	GO:0015026	coreceptor activity	17/1222	44/17697	1.90052e-09	1.22312e-07	1.06601e-07	CD86/RAMP3/TMIGD2/ITGB1/CD8A/CCR5/CXCR4/CXCR6/CD8B/ITGA4/FCRL1/LILRA4/LY96/CCR8/CD4/CD80/CD28	17
MF	GO:0005126	cytokine receptor binding	49/1222	286/17697	2.86356e-09	1.72005e-07	1.4991e-07	CXCL13/CCL4/IFNG/IL27/LTB/IFNB1/EBI3/CCRL2/FASLG/ERAP1/SH2B3/IL1A/TNFSF14/FEM1B/IL7/IL15/CCL23/CFLAR/STAP1/IFNL1/TNFSF13B/LTA/CXCL10/TNFSF12/CSF1/STAT1/IL12RB1/CXCL11/CCL3L1/JAK2/CCL8/CCL18/USP15/TNFSF4/IL2/IL21/CCL5/CCL13/CCL3/CCL19/XCL2/IL10/IL12B/TRAF1/CD40LG/TNFSF8/CD300LF/CCR2/CXCL9	49
MF	GO:0004715	non-membrane spanning protein tyrosine kinase activity	17/1222	46/17697	4.24415e-09	2.38999e-07	2.08299e-07	TXK/SLA/ABL2/MATK/YES1/PTK6/FYN/MELK/LCK/ZAP70/JAK3/JAK2/HCK/FGR/BLK/ITK/BTK	17
MF	GO:0019865	immunoglobulin binding	12/1222	24/17697	1.38319e-08	7.2592e-07	6.32673e-07	FCGR1B/LILRA2/FCER2/JCHAIN/FCGR2A/FCGR2B/CD22/FCGR3A/FCGR1A/MS4A1/FCER1G/CD4	12
MF	GO:0001614	purinergic nucleotide receptor activity	11/1222	20/17697	1.5308e-08	7.2592e-07	6.32673e-07	GPR171/P2RY2/P2RY14/P2RX5/P2RY12/P2RX7/P2RX1/GPR34/P2RY13/P2RY8/P2RY10	11
MF	GO:0016502	nucleotide receptor activity	11/1222	20/17697	1.5308e-08	7.2592e-07	6.32673e-07	GPR171/P2RY2/P2RY14/P2RX5/P2RY12/P2RX7/P2RX1/GPR34/P2RY13/P2RY8/P2RY10	11
MF	GO:0032395	MHC class II receptor activity	8/1222	10/17697	2.00747e-08	9.04365e-07	7.88196e-07	HLA-DOB/HLA-DQA2/HLA-DOA/HLA-DQB1/HLA-DQB2/HLA-DRA/HLA-DPA1/HLA-DQA1	8
MF	GO:0005070	SH3/SH2 adaptor activity	17/1222	52/17697	3.57963e-08	1.53583e-06	1.33855e-06	CRKL/SLA/GRAP/SH2B3/PTPN11/SKAP2/STAM/SH2D2A/STAP1/SH2D1A/GRAP2/SH2D3C/SLA2/FCRL2/LAT/CLNK/CD28	17
MF	GO:0035586	purinergic receptor activity	11/1222	25/17697	2.94262e-07	1.20514e-05	1.05033e-05	GPR171/P2RY2/P2RY14/P2RX5/P2RY12/P2RX7/P2RX1/GPR34/P2RY13/P2RY8/P2RY10	11
MF	GO:0001618	virus receptor activity	19/1222	74/17697	4.2467e-07	1.59428e-05	1.38949e-05	EPHA2/CD86/TNFRSF14/CR1/NPC1/ICAM1/EGFR/ITGB1/TNFRSF4/SERPINB3/CCR5/CXCR4/SELPLG/MRC1/SLAMF1/ITGB7/CD209/CD4/CD80	19
MF	GO:0104005	hijacked molecular function	19/1222	74/17697	4.2467e-07	1.59428e-05	1.38949e-05	EPHA2/CD86/TNFRSF14/CR1/NPC1/ICAM1/EGFR/ITGB1/TNFRSF4/SERPINB3/CCR5/CXCR4/SELPLG/MRC1/SLAMF1/ITGB7/CD209/CD4/CD80	19
MF	GO:0001608	G protein-coupled nucleotide receptor activity	8/1222	13/17697	4.75556e-07	1.64798e-05	1.43629e-05	GPR171/P2RY2/P2RY14/P2RY12/GPR34/P2RY13/P2RY8/P2RY10	8
MF	GO:0045028	G protein-coupled purinergic nucleotide receptor activity	8/1222	13/17697	4.75556e-07	1.64798e-05	1.43629e-05	GPR171/P2RY2/P2RY14/P2RY12/GPR34/P2RY13/P2RY8/P2RY10	8
MF	GO:0048020	CCR chemokine receptor binding	14/1222	43/17697	6.10787e-07	2.03822e-05	1.7764e-05	CXCL13/CCL4/CCRL2/CCL23/STAT1/CCL3L1/CCL8/CCL18/CCL5/CCL13/CCL3/CCL19/XCL2/CCR2	14
MF	GO:0003823	antigen binding	29/1222	160/17697	1.47889e-06	4.73545e-05	4.12716e-05	HLA-DRB5/KLRD1/HLA-DPB1/HLA-A/CD1B/HLA-G/KLRC2/HLA-DRB1/LILRA2/TAPBP/CD48/HLA-B/HLA-F/SLAMF1/HLA-C/TAP1/LILRA1/HLA-E/ITGA4/IGLL5/CD209/LAG3/JCHAIN/HLA-DQB1/IL7R/HLA-DRA/HLA-DPA1/HLA-DQA1/LILRB4	29
MF	GO:0035591	signaling adaptor activity	19/1222	80/17697	1.54477e-06	4.73545e-05	4.12716e-05	CRKL/SLA/GRAP/TRAT1/SH2B3/PTPN11/SKAP2/DOK2/STAM/SH2D2A/STAP1/SH2D1A/GRAP2/SH2D3C/SLA2/FCRL2/LAT/CLNK/CD28	19
MF	GO:0001784	phosphotyrosine residue binding	13/1222	40/17697	1.57737e-06	4.73545e-05	4.12716e-05	CRKL/ABL2/YES1/MAPK1/PTPN6/PTPN11/STAP1/LCK/ZAP70/HCK/FGR/VAV1/SAMSN1	13
MF	GO:0042379	chemokine receptor binding	17/1222	66/17697	1.62929e-06	4.73545e-05	4.12716e-05	CXCL13/CCL4/CCRL2/CCL23/CXCL10/STAT1/CXCL11/CCL3L1/CCL8/CCL18/CCL5/CCL13/CCL3/CCL19/XCL2/CCR2/CXCL9	17
MF	GO:0008009	chemokine activity	14/1222	49/17697	3.55715e-06	0.000100156	8.72906e-05	CXCL13/CCL4/CCL23/CXCL10/CXCL11/CCL3L1/CCL8/CCL18/CCL5/CCL13/CCL3/CCL19/XCL2/CXCL9	14
MF	GO:0005164	tumor necrosis factor receptor binding	11/1222	31/17697	3.79997e-06	0.000103751	9.04235e-05	LTB/FASLG/TNFSF14/TNFSF13B/LTA/TNFSF12/STAT1/TNFSF4/TRAF1/CD40LG/TNFSF8	11
MF	GO:0023026	MHC class II protein complex binding	8/1222	16/17697	3.94085e-06	0.000104432	9.10177e-05	HLA-DMA/HLA-DOB/HLA-DRB1/CD74/HLA-DOA/HLA-DMB/HLA-DRA/MS4A1	8
MF	GO:0045309	protein phosphorylated amino acid binding	14/1222	51/17697	5.97771e-06	0.000153883	0.000134116	CRKL/ABL2/YES1/MAPK1/PTPN6/PTPN11/NEDD4/STAP1/LCK/ZAP70/HCK/FGR/VAV1/SAMSN1	14
MF	GO:0032813	tumor necrosis factor receptor superfamily binding	13/1222	46/17697	9.03679e-06	0.000226171	0.000197118	LTB/FASLG/TNFSF14/FEM1B/CFLAR/TNFSF13B/LTA/TNFSF12/STAT1/TNFSF4/TRAF1/CD40LG/TNFSF8	13
MF	GO:0003725	double-stranded RNA binding	17/1222	75/17697	1.06293e-05	0.000258838	0.000225589	AGO2/OAS1/DDX1/DHX58/OAS3/DDX60/MTDH/DDX58/YRDC/OASL/RFTN1/IFIH1/EIF4H/OAS2/DDX21/TLR7/TLR8	17
MF	GO:0004713	protein tyrosine kinase activity	24/1222	134/17697	1.4272e-05	0.000338396	0.000294928	HIPK2/MET/EPHA2/TXK/SLA/ABL2/MATK/YES1/PTK6/FYN/EGFR/MELK/LCK/ZAP70/JAK3/JAK2/MAP2K1/HCK/FGR/BLK/FLT3/CSF1R/ITK/BTK	24
MF	GO:0019864	IgG binding	6/1222	11/17697	3.65753e-05	0.000844982	0.000736441	FCGR1B/FCGR2A/FCGR2B/FCGR3A/FCGR1A/FCER1G	6
MF	GO:0038187	pattern recognition receptor activity	8/1222	21/17697	4.5604e-05	0.00102723	0.000895278	FCN1/CLEC7A/TLR4/CLEC4E/CD14/LY96/TLR7/TLR8	8
MF	GO:0051015	actin filament binding	29/1222	198/17697	9.71475e-05	0.00213488	0.00186064	ACTR2/ARPC3/MYO1B/CAPZA1/PANX1/SYNE1/COTL1/ABL2/PLS3/CORO7/CAPZA2/AIF1/ACTR3/FMNL1/EGFR/TPM3/WASL/FERMT1/ANXA6/HCLS1/MYO1E/MICAL1/WAS/CORO1A/PSTPIP1/MYO7A/RCSD1/WIPF1/LCP1	29
MF	GO:0030674	protein binding, bridging	26/1222	170/17697	0.000106659	0.00228808	0.00199417	CRKL/RAD50/OPTN/SLA/GRAP/TRAT1/SH2B3/PTPN11/SKAP2/TRIM22/DOK2/STAM/SH2D2A/STAP1/CAV1/SH2D1A/GRAP2/SH2D3C/SLA2/FCRL2/CAV2/LAT/ADAP2/JCHAIN/CLNK/CD28	26
MF	GO:0050839	cell adhesion molecule binding	57/1222	499/17697	0.000121806	0.00255226	0.00222441	RTN4/CRKL/PXN/VCL/CTNND1/EPHA2/ITGA3/MYO1B/CAPZA1/CHMP5/YWHAZ/EIF5/MICALL1/RAB10/RAB1A/YKT6/CDH3/JAML/PTPN6/ASAP1/SLK/ICAM1/PTPN11/ITGAL/NDRG1/ICAM2/KTN1/DSP/TJP1/IQGAP1/EGFR/ITGB1/BAG3/PCBP1/FERMT3/BZW1/ABI1/STK24/PICALM/ESYT2/STAT1/TES/TMOD3/BZW2/FCER2/EIF4H/ITGA4/ITGB7/VCAM1/PTPRJ/ANLN/ISG15/CD226/LILRB2/ITGB2/ICAM3/LCP1	57
MF	GO:0043548	phosphatidylinositol 3-kinase binding	9/1222	30/17697	0.000131548	0.00269374	0.00234772	NLRC3/FAM83B/FYN/LCK/CORO1A/JAK2/FAM83A/HCST/PIK3AP1	9
MF	GO:0008528	G protein-coupled peptide receptor activity	23/1222	146/17697	0.000166548	0.00333465	0.0029063	OGFR/CCRL2/TSHR/RAMP3/SSTR3/CCR5/CXCR4/CXCR6/FPR1/CXCR3/CRCP/CYSLTR2/XCR1/CCR6/GPR84/CXCR5/CCR4/CCR8/CCR7/CMKLR1/CCR1/FPR3/CCR2	23
MF	GO:0005543	phospholipid binding	50/1222	427/17697	0.000171698	0.00336305	0.00293105	MCF2L/GSDMC/MYO1B/CYTH3/CPNE5/MICALL1/OSBPL8/PLEKHF1/SNX10/KRIT1/RUFY4/PITPNB/PLEKHN1/ASAP1/MYO1G/SMURF1/CETP/ITPR3/DENND1C/IQGAP1/STAP1/NCF4/NCF1/RASGRP1/GSDMD/ANXA6/SNX20/PICALM/SNX6/ESYT2/MYO1E/PLA2G4C/ARHGAP9/TREM2/CARMIL2/APOE/RUBCNL/APOC1/MYOF/ADAP2/JCHAIN/PREX1/CD300A/FGD2/PLA2G7/PLA2G2D/BIN2/PLEK/CD300LF/BTK	50
MF	GO:0046935	1-phosphatidylinositol-3-kinase regulator activity	6/1222	14/17697	0.000198436	0.00380405	0.00331541	SOCS7/CISH/SOCS1/SLA2/PIK3R6/PIK3R5	6
MF	GO:0060090	molecular adaptor activity	32/1222	237/17697	0.000206504	0.00387626	0.00337834	CRKL/RAD50/OPTN/SLA/GRAP/ECPAS/OTUD4/TRAT1/IPPK/SH2B3/ISCU/PTPN11/SKAP2/TRIM22/DOK2/STAM/SH2D2A/IQGAP1/STAP1/CAV1/SH2D1A/GRAP2/AIMP2/SH2D3C/SLA2/FCRL2/CAV2/LAT/ADAP2/JCHAIN/CLNK/CD28	32
MF	GO:0001664	G protein-coupled receptor binding	36/1222	280/17697	0.000229869	0.00422678	0.00368383	FCN1/CXCL13/CCL4/GNAI1/CCRL2/FYN/PRNP/GNA15/PTPN11/ADM/NEDD4/CCL23/AKAP5/ATP2A2/CXCL10/GHRL/FPR1/STAT1/PNOC/CXCL11/CCL3L1/JAK2/CCL8/RTP4/CCL18/IL2/CCL5/CCL13/RTP5/CCL3/CCL19/INSL3/XCL2/ADA2/CCR2/CXCL9	36
MF	GO:0003924	GTPase activity	40/1222	324/17697	0.000252559	0.00452967	0.00394782	RHEB/GNG8/AGAP2/MFN2/RAB39B/GNG7/GNAI1/EIF5/GNG12/RAB10/RAB1A/NUGGC/ATL3/TUBB6/RAC2/RGS20/RAB22A/GNA15/RND3/RHOG/RGS13/MX2/DNM1L/RHOH/GBP4/GBP2/GNGT2/MX1/RAB18/RAB39A/GBP1/RAB33A/GTPBP4/RGS1/GNG2/RAB37/ARHGDIB/RGS18/GBP5/GIMAP7	40
MF	GO:0008329	signaling pattern recognition receptor activity	7/1222	20/17697	0.000256396	0.00452967	0.00394782	FCN1/CLEC7A/TLR4/CD14/LY96/TLR7/TLR8	7
MF	GO:0001653	peptide receptor activity	23/1222	152/17697	0.000305174	0.00528772	0.00460849	OGFR/CCRL2/TSHR/RAMP3/SSTR3/CCR5/CXCR4/CXCR6/FPR1/CXCR3/CRCP/CYSLTR2/XCR1/CCR6/GPR84/CXCR5/CCR4/CCR8/CCR7/CMKLR1/CCR1/FPR3/CCR2	23
MF	GO:1990404	protein ADP-ribosylase activity	6/1222	15/17697	0.000311445	0.00529456	0.00461446	TNKS2/PARP10/PARP14/PARP8/PARP12/PARP15	6
MF	GO:0004298	threonine-type endopeptidase activity	7/1222	21/17697	0.000361793	0.00592682	0.0051655	PSMA5/PSMB7/PSMA4/PSMB8/PSMA8/PSMB10/PSMB9	7
MF	GO:0070003	threonine-type peptidase activity	7/1222	21/17697	0.000361793	0.00592682	0.0051655	PSMA5/PSMB7/PSMA4/PSMB8/PSMA8/PSMB10/PSMB9	7
MF	GO:0003950	NAD+ ADP-ribosyltransferase activity	7/1222	22/17697	0.000499205	0.00799638	0.00696921	TNKS2/PARP9/PARP10/PARP14/PARP8/PARP12/PARP15	7
MF	GO:0005035	death receptor activity	5/1222	11/17697	0.000505875	0.00799638	0.00696921	TNFRSF10A/TNFRSF14/TNFRSF1B/TNFRSF4/TNFRSF1A	5
MF	GO:0042277	peptide binding	36/1222	295/17697	0.000624538	0.00970187	0.00845563	HLA-DRB5/HLA-DPB1/HLA-A/PRNP/ERAP1/RAMP3/SSTR3/C1QA/CD1B/HLA-G/HLA-DRB1/CD74/TAPBP/NOLC1/TLR4/PICALM/HLA-B/PEX5/HLA-F/HLA-C/TREM2/TAP1/HLA-E/APOE/MSR1/ITGAM/CD209/CD14/HLA-DQB1/FCGR2B/HLA-DRA/HLA-DPA1/HLA-DQA1/ITM2A/LILRB2/ITGB2	36
MF	GO:0035014	phosphatidylinositol 3-kinase regulator activity	6/1222	17/17697	0.00068312	0.0104321	0.00909201	SOCS7/CISH/SOCS1/SLA2/PIK3R6/PIK3R5	6
MF	GO:1901981	phosphatidylinositol phosphate binding	23/1222	161/17697	0.000701099	0.0105282	0.00917578	GSDMC/MYO1B/CYTH3/OSBPL8/PLEKHF1/KRIT1/RUFY4/PLEKHN1/ASAP1/MYO1G/DENND1C/IQGAP1/NCF4/NCF1/GSDMD/SNX20/PICALM/ARHGAP9/RUBCNL/ADAP2/FGD2/PLEK/BTK	23
MF	GO:0003779	actin binding	48/1222	431/17697	0.000714003	0.0105462	0.00919148	VCL/ACTR2/ARPC3/TNS4/MYO1B/CAPZA1/PANX1/SYNE1/SETD3/COTL1/ABL2/VASH1/EVL/PLS3/EPB41L3/CORO7/CAPZA2/CAP1/AIF1/ACTR3/MYO1G/FMNL1/DIAPH1/EGFR/ITGB1/TPM3/WASL/FERMT1/MYO1F/CCR5/CXCR4/ANXA6/HCLS1/MYO1E/MICAL1/GBP1/WAS/TMOD3/CORO1A/PSTPIP1/GMFG/LSP1/MYO7A/RCSD1/ANLN/WIPF1/PARVG/LCP1	48
MF	GO:0016004	phospholipase activator activity	5/1222	12/17697	0.000818023	0.0115885	0.0100999	STX4/CCL8/APOC2/CCL5/CCL3	5
MF	GO:0033691	sialic acid binding	5/1222	12/17697	0.000818023	0.0115885	0.0100999	FCN1/AGRN/CD22/ST8SIA4/CD33	5
MF	GO:0001540	amyloid-beta binding	14/1222	78/17697	0.000823157	0.0115885	0.0100999	PRNP/RAMP3/C1QA/CD74/TLR4/PICALM/TREM2/APOE/MSR1/ITGAM/FCGR2B/ITM2A/LILRB2/ITGB2	14
MF	GO:0032549	ribonucleoside binding	43/1222	382/17697	0.00106678	0.0147631	0.0128667	RHEB/AGAP2/MFN2/RAB39B/GNAI1/GIMAP4/EIF5/RAB10/RAB1A/NUGGC/ATL3/TUBB6/RAC2/RAB22A/POLR1B/GNA15/RND3/RHOG/MX2/DNM1L/RHOH/GIMAP1/GBP4/GBP2/ANXA6/NOLC1/ACSM5/MX1/RAB18/RAB39A/GBP1/RAB33A/GTPBP4/SAMHD1/IFI44L/CIITA/RAB37/GIMAP8/GBP5/GIMAP2/GIMAP5/GIMAP6/GIMAP7	43
MF	GO:0030695	GTPase regulator activity	36/1222	304/17697	0.00108142	0.0147631	0.0128667	AGAP2/ARHGAP31/ARHGAP25/RALBP1/BNIP2/EIF5/ARHGAP21/RASAL2/KRIT1/ASAP1/RGS20/ARHGAP45/DNM1L/IQGAP1/RHOH/SMAP2/WASL/GPSM3/ARHGAP15/WAS/RASAL3/GMIP/ARHGAP9/RGS1/ACAP1/TBC1D10C/ADAP2/RASGRP3/PREX1/ARHGDIB/RGS18/ARHGEF6/ARHGAP30/TAGAP/DOCK2/NCKAP1L	36
MF	GO:0016763	transferase activity, transferring pentosyl groups	10/1222	47/17697	0.00117038	0.015739	0.0137173	TNKS2/PARP9/PARP10/PARP14/NAMPT/UPP1/PARP8/TYMP/PARP12/PARP15	10
MF	GO:0005525	GTP binding	42/1222	374/17697	0.00126896	0.0168137	0.0146539	RHEB/AGAP2/MFN2/RAB39B/GNAI1/GIMAP4/EIF5/RAB10/RAB1A/NUGGC/ATL3/TUBB6/RAC2/RAB22A/GNA15/RND3/RHOG/MX2/DNM1L/RHOH/GIMAP1/GBP4/GBP2/ANXA6/NOLC1/ACSM5/MX1/RAB18/RAB39A/GBP1/RAB33A/GTPBP4/SAMHD1/IFI44L/CIITA/RAB37/GIMAP8/GBP5/GIMAP2/GIMAP5/GIMAP6/GIMAP7	42
MF	GO:0019903	protein phosphatase binding	20/1222	140/17697	0.0015173	0.0192278	0.0167579	ANKLE2/PXN/MET/SMTNL1/MVP/FCRL3/IQGAP1/EGFR/AKAP5/LCK/JAK3/MASTL/STAT1/GRIN3A/CD22/FCRL6/CSF1R/CD33/LILRB2/LILRB1	20
MF	GO:0001882	nucleoside binding	43/1222	389/17697	0.00152513	0.0192278	0.0167579	RHEB/AGAP2/MFN2/RAB39B/GNAI1/GIMAP4/EIF5/RAB10/RAB1A/NUGGC/ATL3/TUBB6/RAC2/RAB22A/POLR1B/GNA15/RND3/RHOG/MX2/DNM1L/RHOH/GIMAP1/GBP4/GBP2/ANXA6/NOLC1/ACSM5/MX1/RAB18/RAB39A/GBP1/RAB33A/GTPBP4/SAMHD1/IFI44L/CIITA/RAB37/GIMAP8/GBP5/GIMAP2/GIMAP5/GIMAP6/GIMAP7	43
MF	GO:0051219	phosphoprotein binding	14/1222	83/17697	0.00154169	0.0192278	0.0167579	CRKL/ABL2/YES1/MAPK1/PTPN6/PTPN11/NEDD4/STAP1/LCK/ZAP70/HCK/FGR/VAV1/SAMSN1	14
MF	GO:0048018	receptor ligand activity	51/1222	482/17697	0.00155006	0.0192278	0.0167579	CXCL13/CCL4/IFNG/IL27/LTB/IL26/HAMP/IFNB1/EBI3/FASLG/IL16/IL1A/TNFSF14/IL7/ADM/IL15/CCL23/TGFA/SECTM1/IFNL1/NAMPT/TNFSF13B/IL32/LTA/CXCL10/TNFSF12/GHRL/CSF1/PNOC/FLT3LG/CXCL11/TYMP/CCL3L1/CCL8/CCL18/GMFG/TNFSF4/IL2/IL21/CCL5/CCL13/CCL3/CCL19/INSL3/XCL2/IL10/IL12B/CD40LG/TNFSF8/ADA2/CXCL9	51
MF	GO:0032550	purine ribonucleoside binding	42/1222	378/17697	0.00155786	0.0192278	0.0167579	RHEB/AGAP2/MFN2/RAB39B/GNAI1/GIMAP4/EIF5/RAB10/RAB1A/NUGGC/ATL3/TUBB6/RAC2/RAB22A/GNA15/RND3/RHOG/MX2/DNM1L/RHOH/GIMAP1/GBP4/GBP2/ANXA6/NOLC1/ACSM5/MX1/RAB18/RAB39A/GBP1/RAB33A/GTPBP4/SAMHD1/IFI44L/CIITA/RAB37/GIMAP8/GBP5/GIMAP2/GIMAP5/GIMAP6/GIMAP7	42
MF	GO:0035091	phosphatidylinositol binding	30/1222	245/17697	0.00161325	0.0196424	0.0171193	MCF2L/GSDMC/MYO1B/CYTH3/OSBPL8/PLEKHF1/SNX10/KRIT1/RUFY4/PITPNB/PLEKHN1/ASAP1/MYO1G/ITPR3/DENND1C/IQGAP1/NCF4/NCF1/GSDMD/SNX20/PICALM/SNX6/ESYT2/MYO1E/ARHGAP9/RUBCNL/ADAP2/FGD2/PLEK/BTK	30
MF	GO:1990782	protein tyrosine kinase binding	15/1222	93/17697	0.00169687	0.0203851	0.0177666	TRAT1/SH2B3/PTPN11/DOK2/FCRL3/STAP1/CD247/EIF3A/FLT3LG/TREM2/CD2/YWHAG/ITGAX/CASS4/CD4	15
MF	GO:0001883	purine nucleoside binding	42/1222	381/17697	0.00181077	0.0214671	0.0187096	RHEB/AGAP2/MFN2/RAB39B/GNAI1/GIMAP4/EIF5/RAB10/RAB1A/NUGGC/ATL3/TUBB6/RAC2/RAB22A/GNA15/RND3/RHOG/MX2/DNM1L/RHOH/GIMAP1/GBP4/GBP2/ANXA6/NOLC1/ACSM5/MX1/RAB18/RAB39A/GBP1/RAB33A/GTPBP4/SAMHD1/IFI44L/CIITA/RAB37/GIMAP8/GBP5/GIMAP2/GIMAP5/GIMAP6/GIMAP7	42
MF	GO:0060229	lipase activator activity	5/1222	14/17697	0.00184046	0.0215358	0.0187694	STX4/CCL8/APOC2/CCL5/CCL3	5
MF	GO:0038024	cargo receptor activity	14/1222	85/17697	0.00194787	0.0219653	0.0191438	LGALS3BP/CD5/ENPP2/APOBR/SCARF1/CD6/ASGR2/MRC1/FOLR2/MSR1/ITGAM/STAB1/CD163/ITGB2	14
MF	GO:0019001	guanyl nucleotide binding	43/1222	394/17697	0.00195031	0.0219653	0.0191438	RHEB/AGAP2/MFN2/RAB39B/GNAI1/GIMAP4/EIF5/RAB10/RAB1A/NUGGC/ATL3/TUBB6/RAC2/RAB22A/GNA15/RND3/RHOG/MX2/DNM1L/RHOH/GIMAP1/GBP4/GBP2/ANXA6/NOLC1/ACSM5/MX1/RAB18/RAB39A/GBP1/RAB33A/GTPBP4/SAMHD1/IFI44L/CIITA/PDE6G/RAB37/GIMAP8/GBP5/GIMAP2/GIMAP5/GIMAP6/GIMAP7	43
MF	GO:0032561	guanyl ribonucleotide binding	43/1222	394/17697	0.00195031	0.0219653	0.0191438	RHEB/AGAP2/MFN2/RAB39B/GNAI1/GIMAP4/EIF5/RAB10/RAB1A/NUGGC/ATL3/TUBB6/RAC2/RAB22A/GNA15/RND3/RHOG/MX2/DNM1L/RHOH/GIMAP1/GBP4/GBP2/ANXA6/NOLC1/ACSM5/MX1/RAB18/RAB39A/GBP1/RAB33A/GTPBP4/SAMHD1/IFI44L/CIITA/PDE6G/RAB37/GIMAP8/GBP5/GIMAP2/GIMAP5/GIMAP6/GIMAP7	43
MF	GO:0045296	cadherin binding	37/1222	331/17697	0.00258872	0.0287955	0.0250966	RTN4/CRKL/VCL/CTNND1/EPHA2/MYO1B/CAPZA1/CHMP5/YWHAZ/EIF5/MICALL1/RAB10/RAB1A/YKT6/CDH3/ASAP1/SLK/NDRG1/KTN1/TJP1/IQGAP1/EGFR/ITGB1/BAG3/PCBP1/BZW1/ABI1/STK24/PICALM/ESYT2/STAT1/TES/TMOD3/BZW2/EIF4H/PTPRJ/ANLN	37
MF	GO:0042169	SH2 domain binding	8/1222	36/17697	0.00268228	0.0294724	0.0256866	PTPN6/LAT2/LCK/SIT1/JAK2/LAX1/SIGLEC10/LILRB1	8
MF	GO:0060589	nucleoside-triphosphatase regulator activity	38/1222	344/17697	0.00280764	0.0304781	0.0265631	AGAP2/ARHGAP31/ARHGAP25/RALBP1/BNIP2/EIF5/ARHGAP21/RASAL2/KRIT1/ASAP1/RGS20/ARHGAP45/DNM1L/IQGAP1/RHOH/SMAP2/BAG3/WASL/GPSM3/ARHGAP15/DNAJB6/WAS/RASAL3/GMIP/ARHGAP9/RGS1/ACAP1/TBC1D10C/ADAP2/RASGRP3/PREX1/ARHGDIB/RGS18/ARHGEF6/ARHGAP30/TAGAP/DOCK2/NCKAP1L	38
MF	GO:0033218	amide binding	39/1222	356/17697	0.00288291	0.0309226	0.0269505	HLA-DRB5/HLA-DPB1/HLA-A/PRNP/ERAP1/RAMP3/SSTR3/C1QA/CD1B/HLA-G/HLA-DRB1/CD74/TAPBP/NOLC1/TLR4/PICALM/HLA-B/PEX5/HLA-F/HLA-C/FOLR2/TREM2/PHB2/TAP1/HLA-E/APOE/MSR1/ITGAM/CD209/CD14/HLA-DQB1/FCGR2B/HLA-DRA/HLA-DPA1/HLA-DQA1/ITM2A/LILRB2/CD300LF/ITGB2	39
MF	GO:0005537	mannose binding	6/1222	22/17697	0.00305675	0.0324016	0.0282395	M6PR/CLEC17A/MRC1/CLEC6A/CD209/CLEC4A	6
MF	GO:0036312	phosphatidylinositol 3-kinase regulatory subunit binding	4/1222	10/17697	0.00339022	0.0355185	0.030956	NLRC3/FAM83B/FAM83A/PIK3AP1	4
MF	GO:0017124	SH3 domain binding	18/1222	130/17697	0.00359414	0.0372221	0.0324407	SOCS7/ARHGAP31/EVL/PTPN6/SH2D2A/NCF1/AKAP5/ABI3/ABI1/HCLS1/MICAL1/CD3E/WAS/PTPN12/INPP5D/PTPN22/ELMO1/WIPF1	18
MF	GO:0019902	phosphatase binding	23/1222	185/17697	0.00441876	0.0452421	0.0394306	ANKLE2/PXN/MET/SMTNL1/MAPK1/MVP/FCRL3/IQGAP1/EGFR/AKAP5/LCK/JAK3/MASTL/STAT1/GRIN3A/NFATC2/CD22/FCRL6/CSF1R/CD33/LILRB2/SIGLEC10/LILRB1	23
MF	GO:0005547	phosphatidylinositol-3,4,5-trisphosphate binding	8/1222	39/17697	0.00453793	0.0459401	0.040039	MYO1B/CYTH3/ASAP1/MYO1G/IQGAP1/ARHGAP9/ADAP2/BTK	8
MF	GO:0061134	peptidase regulator activity	26/1222	219/17697	0.00482217	0.0482753	0.0420741	SERPINB9/SERPINE1/SERPINA1/CASP1/BST2/A2M/SERPING1/SERPINB5/CLPX/TNFSF14/SERPINB1/USP14/GAPDH/CFLAR/CAV1/VSIR/SERPINB3/UCHL5/PSME1/SERPINB4/CST7/CD27/RENBP/CARD16/PSME2/SPOCK2	26
MF	GO:0045236	CXCR chemokine receptor binding	4/1222	11/17697	0.00503842	0.0490964	0.0427897	CXCL13/CXCL10/CXCL11/CXCL9	4
MF	GO:0050786	RAGE receptor binding	4/1222	11/17697	0.00503842	0.0490964	0.0427897	S100A8/S100A9/S100B/FPR1	4
MF	GO:0048029	monosaccharide binding	12/1222	75/17697	0.00506766	0.0490964	0.0427897	M6PR/GNPNAT1/DBH/SLC2A5/LGALS9/PYGL/CLEC17A/MRC1/CLEC6A/CD209/HK3/CLEC4A	12

## Sheet: KEGG (2)
ID	Description	GeneRatio	BgRatio	pvalue	p.adjust	qvalue	geneID	Count
hsa04640	hsa04640	Hematopoietic cell lineage	48/706	99/8112	1.95556e-25	3.31217e-23	2.51165e-23	ITGA3/HLA-DRB5/IL2RA/HLA-DPB1/CD38/CSF3R/CR1/CD5/CR1L/IL1A/HLA-DMA/HLA-DOB/IL7/CD37/CD19/CD1B/CD8A/HLA-DRB1/IL3RA/CD3G/CSF1/FLT3LG/CD3E/CSF2RA/CD8B/FCER2/CD2/ITGA4/ITGAM/CD7/CD3D/HLA-DQA2/IL9R/CD14/HLA-DOA/HLA-DQB1/IL7R/CD22/HLA-DMB/HLA-DRA/HLA-DPA1/FCGR1A/HLA-DQA1/FLT3/MS4A1/CSF1R/CD33/CD4	48
hsa05330	hsa05330	Allograft rejection	30/706	38/8112	2.17906e-25	3.31217e-23	2.51165e-23	HLA-DRB5/CD86/IFNG/HLA-DPB1/HLA-A/FASLG/HLA-DMA/HLA-DOB/HLA-G/HLA-DRB1/PRF1/HLA-B/GZMB/HLA-F/HLA-C/CD40/HLA-E/IL2/HLA-DQA2/HLA-DOA/IL10/HLA-DQB1/IL12B/HLA-DMB/HLA-DRA/HLA-DPA1/HLA-DQA1/CD40LG/CD80/CD28	30
hsa04060	hsa04060	Cytokine-cytokine receptor interaction	82/706	295/8112	1.14935e-22	1.16467e-20	8.83183e-21	CXCL13/CCL4/IL10RA/IFNG/ACVRL1/IL27/IL2RA/LTB/TNFRSF10A/IL26/IL18R1/TNFRSF14/IFNB1/EBI3/CSF3R/FASLG/IL16/IL1A/TNFSF14/IL7/IL15/IL21R/IL2RG/CCL23/OSMR/IFNL1/TNFRSF1B/TNFRSF4/CCR5/TNFRSF13B/CXCR4/IL3RA/IL15RA/TNFSF13B/IL32/CXCR6/LTA/CXCL10/TNFSF12/CXCR3/CSF1/IL12RB1/CXCL11/XCR1/CSF2RA/CD27/CCL3L1/CCL8/CD40/CCL18/TNFRSF8/IL18RAP/CCR6/TNFSF4/IL2/IL21/CCL5/CCL13/CCL3/CCL19/XCL2/IL9R/CXCR5/IL10/IL7R/TN…	82
hsa05332	hsa05332	Graft-versus-host disease	29/706	42/8112	8.89879e-22	6.76308e-20	5.12851e-20	KLRC1/HLA-DRB5/CD86/IFNG/KLRD1/HLA-DPB1/HLA-A/FASLG/IL1A/HLA-DMA/HLA-DOB/HLA-G/HLA-DRB1/PRF1/HLA-B/GZMB/HLA-F/HLA-C/HLA-E/IL2/HLA-DQA2/HLA-DOA/HLA-DQB1/HLA-DMB/HLA-DRA/HLA-DPA1/HLA-DQA1/CD80/CD28	29
hsa04940	hsa04940	Type I diabetes mellitus	29/706	43/8112	2.51186e-21	1.52721e-19	1.1581e-19	HLA-DRB5/CD86/IFNG/HLA-DPB1/HLA-A/FASLG/IL1A/HLA-DMA/HLA-DOB/HLA-G/HLA-DRB1/PRF1/HLA-B/LTA/GZMB/HLA-F/HLA-C/HLA-E/IL2/HLA-DQA2/HLA-DOA/HLA-DQB1/IL12B/HLA-DMB/HLA-DRA/HLA-DPA1/HLA-DQA1/CD80/CD28	29
hsa04514	hsa04514	Cell adhesion molecules	54/706	149/8112	4.88692e-21	2.47604e-19	1.87761e-19	HLA-DRB5/CD86/HLA-DPB1/PDCD1LG2/SELL/CDH3/HLA-A/SIGLEC1/ICAM1/HLA-DMA/HLA-DOB/ITGAL/ICAM2/ITGB1/HLA-G/CD8A/VSIR/HLA-DRB1/PDCD1/HLA-B/PECAM1/CD6/HLA-F/SELPLG/TIGIT/HLA-C/ICOS/CD40/CD274/CD8B/CTLA4/CD2/HLA-E/ITGA4/ITGAM/ITGB7/VCAM1/HLA-DQA2/HLA-DOA/HLA-DQB1/CD22/HLA-DMB/HLA-DRA/HLA-DPA1/HLA-DQA1/CD40LG/CD226/ITGB2/CD4/CD80/ICAM3/PTPRC/SPN/CD28	54
hsa04612	hsa04612	Antigen processing and presentation	38/706	78/8112	1.84972e-20	8.03307e-19	6.09156e-19	KLRC1/HLA-DRB5/IFNG/KLRD1/HLA-DPB1/HLA-A/KLRC3/HLA-DMA/HLA-DOB/KIR2DL4/HLA-G/CD8A/KLRC2/HLA-DRB1/CD74/TAPBP/IFI30/PSME1/HLA-B/B2M/HLA-F/KLRC4/HLA-C/TAP2/TAP1/CD8B/HLA-E/PSME2/HLA-DQA2/CIITA/HLA-DOA/HLA-DQB1/CTSS/HLA-DMB/HLA-DRA/HLA-DPA1/HLA-DQA1/CD4	38
hsa04672	hsa04672	Intestinal immune network for IgA production	30/706	49/8112	3.31821e-20	1.26092e-18	9.5617e-19	MAP3K14/HLA-DRB5/CD86/HLA-DPB1/HLA-DMA/HLA-DOB/IL15/AICDA/HLA-DRB1/TNFRSF13B/CXCR4/IL15RA/TNFSF13B/ICOS/CD40/ITGA4/IL2/ITGB7/HLA-DQA2/HLA-DOA/IL10/HLA-DQB1/TNFRSF17/HLA-DMB/HLA-DRA/HLA-DPA1/HLA-DQA1/CD40LG/CD80/CD28	30
hsa04062	hsa04062	Chemokine signaling pathway	60/706	192/8112	1.55964e-19	5.26812e-18	3.99487e-18	NFKB1/GNG8/CRKL/PXN/RASGRP2/CHUK/CXCL13/GNG7/CCL4/GNAI1/GNG12/MAPK1/RAC2/CCL23/NCF1/CCR5/CXCR4/STAT2/JAK3/CXCR6/GNGT2/CXCL10/CXCR3/STAT1/CXCL11/XCR1/WAS/CCL3L1/JAK2/CCL8/CCL18/CCR6/MAP2K1/PIK3CD/HCK/CCL5/CCL13/FGR/VAV1/CCL3/CCL19/XCL2/GNG2/CXCR5/PREX1/CCL4L2/PIK3R6/ELMO1/CCR4/PIK3CG/CCR8/CCR7/CCR1/PLCB2/CCR2/CXCL9/PIK3R5/ITK/PRKCB/DOCK2	60
hsa04061	hsa04061	Viral protein interaction with cytokine and cytokine receptor	42/706	100/8112	2.03561e-19	6.18825e-18	4.69261e-18	CXCL13/CCL4/IL10RA/IL2RA/TNFRSF10A/IL18R1/TNFRSF14/TNFSF14/IL2RG/CCL23/TNFRSF1B/CCR5/CXCR4/LTA/CXCL10/CXCR3/CSF1/CXCL11/XCR1/CCL3L1/CCL8/CCL18/IL18RAP/CCR6/IL2/CCL5/CCL13/CCL3/CCL19/XCL2/CXCR5/IL10/CCL4L2/CSF1R/CCR4/CCR8/TNFRSF1A/CCR7/IL2RB/CCR1/CCR2/CXCL9	42
hsa05320	hsa05320	Autoimmune thyroid disease	30/706	53/8112	7.82745e-19	2.16322e-17	1.64039e-17	HLA-DRB5/CD86/HLA-DPB1/HLA-A/TSHR/FASLG/HLA-DMA/HLA-DOB/HLA-G/HLA-DRB1/PRF1/HLA-B/GZMB/HLA-F/HLA-C/CD40/CTLA4/HLA-E/IL2/HLA-DQA2/HLA-DOA/IL10/HLA-DQB1/HLA-DMB/HLA-DRA/HLA-DPA1/HLA-DQA1/CD40LG/CD80/CD28	30
hsa05416	hsa05416	Viral myocarditis	31/706	60/8112	7.24557e-18	1.83554e-16	1.39191e-16	HLA-DRB5/CD86/HLA-DPB1/ABL2/FYN/HLA-A/RAC2/ICAM1/HLA-DMA/HLA-DOB/ITGAL/HLA-G/CAV1/HLA-DRB1/PRF1/HLA-B/HLA-F/HLA-C/CD40/HLA-E/HLA-DQA2/HLA-DOA/HLA-DQB1/HLA-DMB/HLA-DRA/HLA-DPA1/HLA-DQA1/CD40LG/ITGB2/CD80/CD28	31
hsa05140	hsa05140	Leishmaniasis	35/706	77/8112	1.02509e-17	2.39713e-16	1.81777e-16	NFKB1/HLA-DRB5/IFNG/HLA-DPB1/MAPK1/CR1/PTPN6/CR1L/IL1A/HLA-DMA/HLA-DOB/ITGB1/NCF4/NCF1/HLA-DRB1/TLR4/STAT1/JAK2/ITGA4/ITGAM/HLA-DQA2/HLA-DOA/IL10/HLA-DQB1/FCGR2A/IL12B/HLA-DMB/FCGR3A/HLA-DRA/HLA-DPA1/FCGR1A/HLA-DQA1/ITGB2/CYBB/PRKCB	35
hsa04650	hsa04650	Natural killer cell mediated cytotoxicity	46/706	131/8112	1.88613e-17	4.0956e-16	3.10574e-16	KLRC1/MICB/IFNG/KLRD1/TNFRSF10A/IFNB1/MAPK1/FYN/HLA-A/PTPN6/TYROBP/FASLG/RAC2/KLRC3/ICAM1/PTPN11/ITGAL/ICAM2/HLA-G/KLRC2/SH2D1A/LCK/PRF1/CD247/ZAP70/CD48/HLA-B/GZMB/HLA-C/HLA-E/MAP2K1/PIK3CD/KLRK1/NFATC2/VAV1/NCR1/KLRC4-KLRK1/LAT/HCST/NCR3/CD244/FCGR3A/FCER1G/ITGB2/PRKCB/LCP2	46
hsa04658	hsa04658	Th1 and Th2 cell differentiation	38/706	92/8112	2.20682e-17	4.47248e-16	3.39153e-16	NFKB1/NFKBIE/CHUK/HLA-DRB5/STAT4/IFNG/IL2RA/HLA-DPB1/MAPK1/HLA-DMA/HLA-DOB/IL2RG/HLA-DRB1/STAT5A/LCK/CD247/ZAP70/CD3G/TBX21/JAK3/STAT1/IL12RB1/CD3E/JAK2/IL2/NFATC2/CD3D/LAT/HLA-DQA2/HLA-DOA/HLA-DQB1/IL12B/HLA-DMB/HLA-DRA/HLA-DPA1/HLA-DQA1/IL2RB/CD4	38
hsa04659	hsa04659	Th17 cell differentiation	41/706	107/8112	2.99132e-17	5.68351e-16	4.30986e-16	NFKB1/NFKBIE/CHUK/HLA-DRB5/IFNG/AHR/IL2RA/HLA-DPB1/MAPK1/HLA-DMA/HLA-DOB/IL21R/IL2RG/HLA-DRB1/STAT5A/LCK/CD247/ZAP70/FOXP3/CD3G/TBX21/JAK3/STAT1/IL12RB1/CD3E/JAK2/IL2/IL21/NFATC2/CD3D/LAT/HLA-DQA2/HLA-DOA/HLA-DQB1/HLA-DMB/HLA-DRA/HLA-DPA1/HLA-DQA1/IL2RB/IRF4/CD4	41
hsa04380	hsa04380	Osteoclast differentiation	44/706	128/8112	2.41482e-16	4.31827e-15	3.27459e-15	NFKB1/SPI1/MAP3K14/CHUK/IFNG/IFNB1/FOSL1/MAPK1/FYN/TYROBP/IL1A/NCF4/NCF1/LILRA2/LCK/ACP5/SOCS1/STAT2/LILRA5/CSF1/STAT1/TREM2/SIRPG/LILRA1/MAP2K1/LILRB5/PIK3CD/NFATC2/OSCAR/SIRPB1/LILRA4/FCGR2A/LILRA6/FCGR2B/LILRB3/FCGR3A/FCGR1A/CSF1R/TNFRSF1A/LILRB2/LILRB4/LILRB1/LCP2/BTK	44
hsa04662	hsa04662	B cell receptor signaling pathway	33/706	82/8112	7.34829e-15	1.24104e-13	9.41096e-14	NFKB1/NFKBIE/CHUK/MAPK1/PTPN6/RAC2/IFITM1/CD72/CD19/LILRA2/CD79B/LILRA5/CARD11/LILRA1/MAP2K1/LILRB5/PIK3CD/NFATC2/VAV1/INPP5D/LILRA4/PIK3AP1/LILRA6/RASGRP3/FCGR2B/CD22/CD79A/LILRB3/LILRB2/LILRB4/LILRB1/PRKCB/BTK	33
hsa05321	hsa05321	Inflammatory bowel disease	29/706	65/8112	1.25338e-14	2.0054e-13	1.52072e-13	NFKB1/HLA-DRB5/STAT4/IFNG/HLA-DPB1/IL18R1/IL1A/HLA-DMA/HLA-DOB/IL21R/IL2RG/HLA-DRB1/TLR4/FOXP3/TBX21/STAT1/IL12RB1/IL18RAP/IL2/IL21/HLA-DQA2/HLA-DOA/IL10/HLA-DQB1/IL12B/HLA-DMB/HLA-DRA/HLA-DPA1/HLA-DQA1	29
hsa05340	hsa05340	Primary immunodeficiency	22/706	38/8112	2.00954e-14	3.0545e-13	2.31626e-13	IL2RG/CD19/CD8A/AICDA/TNFRSF13B/LCK/ZAP70/JAK3/CD3E/TAP2/ICOS/CD40/TAP1/CD8B/CD3D/CIITA/IL7R/CD79A/CD40LG/CD4/PTPRC/BTK	22
hsa05169	hsa05169	Epstein-Barr virus infection	53/706	202/8112	7.99347e-14	1.15715e-12	8.77479e-13	GADD45G/NFKB1/MAP3K14/NFKBIE/CHUK/HLA-DRB5/OAS1/HLA-DPB1/OAS3/IFNB1/CDK6/HLA-A/MYC/ICAM1/HLA-DMA/HLA-DOB/ITGAL/NEDD4/CD19/IRF7/HLA-G/HLA-DRB1/TAPBP/CD247/DDX58/STAT2/CD3G/JAK3/HLA-B/CXCL10/STAT1/B2M/CD3E/HLA-F/HLA-C/TAP2/CD40/TAP1/FCER2/HLA-E/PIK3CD/OAS2/ENTPD1/CD3D/HLA-DQA2/HLA-DOA/HLA-DQB1/HLA-DMB/ISG15/HLA-DRA/HLA-DPA1/HLA-DQA1/BTK	53
hsa05164	hsa05164	Influenza A	48/706	172/8112	1.00789e-13	1.39272e-12	1.05611e-12	NFKB1/CHUK/HLA-DRB5/IFNG/OAS1/HLA-DPB1/CASP1/TNFRSF10A/OAS3/IFNB1/CDK6/MAPK1/FASLG/IL1A/ICAM1/HLA-DMA/HLA-DOB/MX2/IRF7/HLA-DRB1/EIF2S1/TLR4/DDX58/STAT2/PML/RSAD2/CXCL10/MX1/STAT1/JAK2/IFIH1/MAP2K1/PIK3CD/CCL5/NLRP3/OAS2/HLA-DQA2/CIITA/HLA-DOA/HLA-DQB1/IL12B/HLA-DMB/HLA-DRA/HLA-DPA1/HLA-DQA1/TLR7/TNFRSF1A/PRKCB	48
hsa04145	hsa04145	Phagosome	44/706	152/8112	2.72325e-13	3.59943e-12	2.72949e-12	M6PR/DYNC1I2/HLA-DRB5/HLA-DPB1/SEC61B/C1R/HLA-A/TUBB6/HLA-DMA/HLA-DOB/CLEC7A/ITGB1/NCF4/HLA-G/NCF1/HLA-DRB1/TCIRG1/TLR4/HLA-B/HLA-F/CORO1A/MRC1/HLA-C/TAP2/TAP1/HLA-E/MSR1/ITGAM/CD209/HLA-DQA2/CD14/HLA-DOA/HLA-DQB1/FCGR2A/FCGR2B/CTSS/HLA-DMB/FCGR3A/HLA-DRA/HLA-DPA1/FCGR1A/HLA-DQA1/ITGB2/CYBB	44
hsa04660	hsa04660	T cell receptor signaling pathway	35/706	104/8112	6.11104e-13	7.74065e-12	5.86982e-12	NFKB1/MAP3K14/NFKBIE/CHUK/IFNG/MAPK1/FYN/PTPN6/RASGRP1/CD8A/LCK/CD247/GRAP2/ZAP70/PDCD1/CD3G/CD3E/CARD11/ICOS/CD8B/CTLA4/MAP2K1/IL2/PIK3CD/NFATC2/VAV1/CD3D/LAT/IL10/CD40LG/CD4/ITK/PTPRC/LCP2/CD28	35
hsa05152	hsa05152	Tuberculosis	48/706	180/8112	6.51741e-13	7.92517e-12	6.00973e-12	NFKB1/HLA-DRB5/IL10RA/IFNG/VDR/HLA-DPB1/CTSD/CYP27B1/IFNB1/MAPK1/CR1/CR1L/IL1A/HLA-DMA/HLA-DOB/CLEC7A/HLA-DRB1/CD74/TCIRG1/TLR4/STAT1/CORO1A/MRC1/JAK2/ITGAM/LSP1/CD209/CLEC4E/HLA-DQA2/CIITA/CD14/HLA-DOA/IL10/HLA-DQB1/FCGR2A/FCGR2B/ITGAX/CTSS/IL12B/HLA-DMB/FCGR3A/HLA-DRA/HLA-DPA1/FCGR1A/HLA-DQA1/TNFRSF1A/FCER1G/ITGB2	48
hsa05145	hsa05145	Toxoplasmosis	36/706	112/8112	1.3624e-12	1.59295e-11	1.20795e-11	NFKB1/CHUK/HLA-DRB5/GNAI1/IL10RA/LAMB3/IFNG/HLA-DPB1/MAPK1/HLA-DMA/HLA-DOB/ALOX5/ITGB1/HLA-DRB1/CCR5/TLR4/SOCS1/STAT1/JAK2/CD40/HLA-DQA2/CIITA/HLA-DOA/IL10/HLA-DQB1/IL12B/HLA-DMB/PIK3R6/HLA-DRA/HLA-DPA1/LY96/HLA-DQA1/CD40LG/PIK3CG/TNFRSF1A/PIK3R5	36
hsa05150	hsa05150	Staphylococcus aureus infection	32/706	96/8112	8.1774e-12	9.20714e-11	6.98187e-11	HLA-DRB5/C1QB/HLA-DPB1/C1S/C1R/C2/ICAM1/HLA-DMA/HLA-DOB/ITGAL/CFB/C1QA/HLA-DRB1/FPR1/SELPLG/ITGAM/HLA-DQA2/HLA-DOA/IL10/HLA-DQB1/FCGR2A/FCGR2B/HLA-DMB/FCGR3A/HLA-DRA/HLA-DPA1/FCGR1A/HLA-DQA1/C3AR1/C1QC/FPR3/ITGB2	32
hsa05323	hsa05323	Rheumatoid arthritis	31/706	93/8112	1.7428e-11	1.89218e-10	1.43486e-10	HLA-DRB5/CD86/IFNG/HLA-DPB1/LTB/IL1A/ICAM1/HLA-DMA/HLA-DOB/ITGAL/IL15/HLA-DRB1/TCIRG1/TLR4/ACP5/TNFSF13B/CSF1/CCL3L1/CTLA4/CCL5/CCL3/HLA-DQA2/HLA-DOA/HLA-DQB1/HLA-DMB/HLA-DRA/HLA-DPA1/HLA-DQA1/ITGB2/CD80/CD28	31
hsa05166	hsa05166	Human T-cell leukemia virus 1 infection	51/706	219/8112	3.22523e-11	3.38093e-10	2.5638e-10	NFKB1/SPI1/MAP3K14/SLC2A1/CHUK/HLA-DRB5/IL2RA/HLA-DPB1/BUB3/FOSL1/MAPK1/HLA-A/MYC/ICAM1/HLA-DMA/HLA-DOB/ITGAL/IL15/IL2RG/ETS1/HLA-G/HLA-DRB1/STAT5A/LCK/IL15RA/CD3G/JAK3/HLA-B/LTA/B2M/CD3E/HLA-F/HLA-C/CD40/HLA-E/MAP2K1/IL2/PIK3CD/NFATC2/CD3D/HLA-DQA2/HLA-DOA/HLA-DQB1/HLA-DMB/HLA-DRA/HLA-DPA1/HLA-DQA1/TNFRSF1A/IL2RB/ITGB2/CD4	51
hsa05235	hsa05235	PD-L1 expression and PD-1 checkpoint pathway in cancer	29/706	89/8112	1.47747e-10	1.49717e-09	1.13532e-09	NFKB1/NFKBIE/CHUK/IFNG/BATF3/MAPK1/PTPN6/PTPN11/EGFR/RASGRP1/LCK/CD247/TLR4/ZAP70/PDCD1/CD3G/BATF/STAT1/CD3E/JAK2/BATF2/CD274/MAP2K1/PIK3CD/NFATC2/CD3D/LAT/CD4/CD28	29
hsa05135	hsa05135	Yersinia infection	37/706	137/8112	2.07108e-10	2.031e-09	1.54013e-09	NFKB1/CRKL/PXN/ACTR2/ARPC3/CHUK/CASP1/IFNB1/MAPK1/RAC2/ACTR3/SKAP2/RHOG/ITGB1/WASL/CD8A/LCK/TLR4/ZAP70/WAS/CD8B/MAP2K1/ITGA4/IL2/PIK3CD/NLRP3/NFATC2/VAV1/LAT/IL10/NLRC4/FCGR2A/ELMO1/WIPF1/FYB1/CD4/LCP2	37
hsa05310	hsa05310	Asthma	16/706	31/8112	7.95958e-10	7.5616e-09	5.73404e-09	HLA-DRB5/HLA-DPB1/HLA-DMA/HLA-DOB/HLA-DRB1/CD40/HLA-DQA2/HLA-DOA/IL10/HLA-DQB1/HLA-DMB/HLA-DRA/HLA-DPA1/HLA-DQA1/CD40LG/FCER1G	16
hsa04064	hsa04064	NF-kappa B signaling pathway	30/706	104/8112	1.98473e-09	1.82836e-08	1.38646e-08	GADD45G/NFKB1/MAP3K14/CHUK/CCL4/LTB/TNFSF14/ICAM1/CFLAR/LCK/TLR4/DDX58/ZAP70/TNFSF13B/BCL2A1/LTA/CARD11/CD40/CCL13/VCAM1/CCL19/LAT/CD14/CCL4L2/TRAF1/LY96/CD40LG/TNFRSF1A/PRKCB/BTK	30
hsa04630	hsa04630	JAK-STAT signaling pathway	38/706	162/8112	9.07462e-09	8.11378e-08	6.15276e-08	SOCS7/STAT4/IL10RA/IFNG/IL2RA/IFNB1/CSF3R/PTPN6/MYC/PTPN11/IL7/IL15/IL21R/STAM/IL2RG/CISH/OSMR/EGFR/IFNL1/STAT5A/IL3RA/IL15RA/SOCS1/STAT2/JAK3/STAT1/IL12RB1/CSF2RA/JAK2/IL2/PIK3CD/IL21/IL9R/IL10/IL7R/IL12B/CSF2RB/IL2RB	38
hsa05170	hsa05170	Human immunodeficiency virus 1 infection	45/706	212/8112	1.09791e-08	9.53616e-08	7.23137e-08	NFKB1/GNG8/CRKL/PXN/CHUK/CUL1/GNG7/GNAI1/GNG12/BST2/IFNB1/MAPK1/HLA-A/FASLG/RAC2/ITPR3/HLA-G/TNFRSF1B/CCR5/TAPBP/CXCR4/CD247/TLR4/CD3G/HLA-B/APOBEC3G/GNGT2/B2M/CD3E/HLA-F/APOBEC3H/HLA-C/TAP2/TAP1/APOBEC3D/SAMHD1/HLA-E/MAP2K1/PIK3CD/NFATC2/CD3D/GNG2/TNFRSF1A/CD4/PRKCB	45
hsa05162	hsa05162	Measles	34/706	139/8112	1.8103e-08	1.5287e-07	1.15923e-07	NFKB1/CHUK/OAS1/IL2RA/OAS3/IFNB1/CDK6/FASLG/IL1A/IL2RG/MX2/IRF7/STAT5A/EIF2S1/TLR4/DDX58/STAT2/CD3G/JAK3/MX1/STAT1/CD3E/SLAMF1/IFIH1/IL2/PIK3CD/OAS2/CD209/CD3D/FCGR2B/IL12B/TLR7/IL2RB/CD28	34
hsa05133	hsa05133	Pertussis	23/706	76/8112	5.77469e-08	4.74461e-07	3.59789e-07	NFKB1/GNAI1/C1QB/C1S/CASP1/C1R/C2/MAPK1/SERPING1/IL1A/C1QA/ITGB1/IRF1/TLR4/ITGAM/NLRP3/CD14/IL10/IL12B/LY96/C1QC/ITGB2/IRF8	23
hsa05142	hsa05142	Chagas disease	27/706	102/8112	9.40608e-08	7.52487e-07	5.70618e-07	NFKB1/SERPINE1/CHUK/GNAI1/C1QB/IFNG/IFNB1/MAPK1/FASLG/GNA15/C1QA/CFLAR/CD247/TLR4/CD3G/CD3E/CCL3L1/IL2/PIK3CD/CCL5/CCL3/CD3D/IL10/IL12B/TNFRSF1A/C1QC/PLCB2	27
hsa05167	hsa05167	Kaposi sarcoma-associated herpesvirus infection	40/706	193/8112	1.45036e-07	1.13053e-06	8.57295e-07	NFKB1/GNG8/MICB/CHUK/GNG7/GABARAPL1/CD86/GNG12/IFNB1/CDK6/MAPK1/HLA-A/MYC/ICAM1/ITPR3/IRF7/HLA-G/CCR5/STAT2/HLA-B/GNGT2/STAT1/HLA-F/HLA-C/JAK2/CD200R1/HLA-E/MAP2K1/PIK3CD/HCK/NFATC2/GNG2/PREX1/PIK3R6/CCR4/PIK3CG/CCR8/TNFRSF1A/CCR1/PIK3R5	40
hsa05163	hsa05163	Human cytomegalovirus infection	44/706	225/8112	2.01015e-07	1.52771e-06	1.15848e-06	RHEB/NFKB1/GNG8/CRKL/PXN/CHUK/GNG7/CCL4/GNAI1/IL10RA/GNG12/IFNB1/CDK6/MAPK1/HLA-A/MYC/FASLG/RAC2/ITPR3/EGFR/HLA-G/CCR5/TAPBP/CXCR4/HLA-B/GNGT2/B2M/HLA-F/CCL3L1/HLA-C/TAP2/TAP1/HLA-E/MAP2K1/PIK3CD/CCL5/NFATC2/CCL3/GNG2/CCL4L2/TNFRSF1A/CCR1/PLCB2/PRKCB	44
hsa05144	hsa05144	Malaria	17/706	50/8112	4.93637e-07	3.66014e-06	2.77552e-06	MET/IFNG/CR1/CR1L/ICAM1/ITGAL/TLR4/PECAM1/CD40/KLRK1/VCAM1/KLRC4-KLRK1/GYPC/IL10/KLRB1/CD40LG/ITGB2	17
hsa04621	hsa04621	NOD-like receptor signaling pathway	36/706	181/8112	1.72807e-06	1.25079e-05	9.48491e-06	NFKB1/MFN2/CHUK/GABARAPL1/OAS1/PANX1/CASP1/TRPV2/OAS3/IFNB1/MAPK1/ITPR3/TRPM2/DNM1L/IRF7/NAMPT/GSDMD/GBP4/GBP2/TLR4/NEK7/STAT2/STAT1/GBP1/AIM2/PSTPIP1/CARD16/P2RX7/CCL5/NLRP3/OAS2/CASP5/NLRC4/GBP5/PLCB2/CYBB	36
hsa04620	hsa04620	Toll-like receptor signaling pathway	25/706	104/8112	1.99215e-06	1.4084e-05	1.06801e-05	NFKB1/CHUK/CCL4/CD86/IFNB1/MAPK1/IRF7/TLR4/CXCL10/STAT1/CXCL11/CCL3L1/CD40/MAP2K1/PIK3CD/CCL5/CCL3/CD14/IL12B/CCL4L2/LY96/TLR7/TLR8/CXCL9/CD80	25
hsa05322	hsa05322	Systemic lupus erythematosus	29/706	136/8112	4.21408e-06	2.91155e-05	2.20786e-05	HLA-DRB5/C1QB/CD86/IFNG/HLA-DPB1/C1S/C1R/C2/HLA-DMA/HLA-DOB/C1QA/HLA-DRB1/TRIM21/CD40/HLA-DQA2/HLA-DOA/IL10/HLA-DQB1/FCGR2A/HLA-DMB/FCGR3A/HLA-DRA/HLA-DPA1/FCGR1A/HLA-DQA1/CD40LG/C1QC/CD80/CD28	29
hsa04666	hsa04666	Fc gamma R-mediated phagocytosis	22/706	97/8112	2.19563e-05	0.000146662	0.000111215	CRKL/ACTR2/ARPC3/MAPK1/ASAP1/RAC2/ACTR3/NCF1/PLA2G4C/WAS/MAP2K1/PIK3CD/HCK/VAV1/LAT/INPP5D/FCGR2A/FCGR2B/FCGR3A/FCGR1A/PRKCB/PTPRC	22
hsa04625	hsa04625	C-type lectin receptor signaling pathway	23/706	104/8112	2.21922e-05	0.000146662	0.000111215	NFKB1/MAP3K14/CHUK/CASP1/MAPK1/CLEC4D/PTPN11/CLEC7A/ITPR3/IRF1/STAT2/STAT1/CLEC6A/IL2/PIK3CD/NLRP3/NFATC2/LSP1/CD209/CLEC4E/IL10/IL12B/FCER1G	23
hsa04670	hsa04670	Leukocyte transendothelial migration	24/706	114/8112	3.51149e-05	0.000227126	0.000172232	PXN/VCL/CTNND1/TXK/GNAI1/RAC2/ICAM1/PTPN11/ITGAL/ITGB1/RHOH/NCF4/NCF1/CXCR4/PECAM1/ITGA4/PIK3CD/ITGAM/VCAM1/VAV1/ITGB2/CYBB/ITK/PRKCB	24
hsa05221	hsa05221	Acute myeloid leukemia	17/706	67/8112	4.11875e-05	0.000260854	0.000197808	NFKB1/SPI1/CHUK/PPARD/MAPK1/MYC/STAT5A/PML/BCL2A1/MAP2K1/PIK3CD/ITGAM/CD14/PIM2/FCGR1A/FLT3/CSF1R	17
hsa05160	hsa05160	Hepatitis C	29/706	157/8112	7.33686e-05	0.000455185	0.000345171	NFKB1/CHUK/YWHAZ/IFNG/IFIT1/OAS1/OAS3/IFNB1/CDK6/MAPK1/MYC/FASLG/MX2/CFLAR/EGFR/IRF7/EIF2S1/DDX58/STAT2/RSAD2/CXCL10/MX1/STAT1/NR1H3/MAP2K1/PIK3CD/OAS2/YWHAG/TNFRSF1A	29
hsa05130	hsa05130	Pathogenic Escherichia coli infection	33/706	197/8112	0.000174025	0.00105807	0.000802348	NFKB1/ACTR2/ARPC3/CHUK/MYO1B/CYTH3/CASP1/TNFRSF10A/RAB1A/MAPK1/FYN/PTPN6/TUBB6/FASLG/ACTR3/PTPN11/MYO1G/TJP1/GAPDH/ITGB1/WASL/MYO1F/NCKAP1/ABI1/TLR4/HCLS1/CYTH4/MYO1E/NLRP3/FCGR2A/WIPF1/TNFRSF1A/NCKAP1L	33
hsa05143	hsa05143	African trypanosomiasis	11/706	37/8112	0.000208465	0.00124261	0.000942286	IFNG/APOL1/FASLG/ICAM1/IDO1/IDO2/VCAM1/IL10/IL12B/PLCB2/PRKCB	11
hsa04668	hsa04668	TNF signaling pathway	22/706	112/8112	0.000215053	0.00125723	0.000953371	NFKB1/MAP3K14/MLKL/CHUK/IL18R1/IFNB1/MAPK1/ICAM1/IL15/DNM1L/CFLAR/IRF1/TNFRSF1B/LTA/CXCL10/CSF1/MAP2K1/PIK3CD/CCL5/VCAM1/TRAF1/TNFRSF1A	22
hsa04144	hsa04144	Endocytosis	39/706	252/8112	0.000260879	0.00149636	0.0011347	AGAP2/ACTR2/ARPC3/CAPZA1/CHMP5/CYTH3/IL2RA/RAB10/HLA-A/CAPZA2/WASHC5/ASAP1/ACTR3/RAB22A/RAB11FIP5/SMURF1/NEDD4/STAM/IL2RG/EGFR/HLA-G/VPS26A/SMAP2/CAV1/WASL/CCR5/CXCR4/SNX6/CYTH4/PML/HLA-B/HLA-F/HLA-C/FOLR2/CAV2/HLA-E/ACAP1/WIPF1/IL2RB	39
hsa04610	hsa04610	Complement and coagulation cascades	18/706	85/8112	0.000302848	0.00170492	0.00129286	SERPINE1/C1QB/SERPINA1/C1S/C1R/C2/A2M/CR1/SERPING1/CR1L/CFB/C1QA/VSIG4/ITGAM/ITGAX/C3AR1/C1QC/ITGB2	18
hsa04151	hsa04151	PI3K-Akt signaling pathway	50/706	354/8112	0.000371211	0.00205179	0.00155589	MYB/RHEB/NFKB1/GNG8/TCL1A/MET/CHUK/EPHA2/ITGA3/GNG7/YWHAZ/LAMB3/IL2RA/GNG12/IFNB1/CDK6/CSF3R/MAPK1/MYC/FASLG/IL7/IL2RG/TGFA/CD19/OSMR/EGFR/ITGB1/COL6A5/IL3RA/TLR4/JAK3/GNGT2/CSF1/FLT3LG/JAK2/MAP2K1/ITGA4/IL2/PIK3CD/ITGB7/YWHAG/GNG2/IL7R/PIK3AP1/PIK3R6/FLT3/CSF1R/PIK3CG/IL2RB/PIK3R5	50
hsa04014	hsa04014	Ras signaling pathway	36/706	232/8112	0.000423247	0.00225732	0.00171175	NFKB1/GNG8/MET/RASGRP2/CHUK/EPHA2/GNG7/PLA1A/RALBP1/GNG12/ABL2/RASAL2/MAPK1/FASLG/RAC2/PTPN11/TGFA/ETS1/EGFR/RASGRP1/ZAP70/GNGT2/PLA2G4C/CSF1/RASGRP4/FLT3LG/RASAL3/MAP2K1/PIK3CD/LAT/GNG2/RASGRP3/FLT3/PLA2G2D/CSF1R/PRKCB	36
hsa05171	hsa05171	Coronavirus disease - COVID-19	36/706	232/8112	0.000423247	0.00225732	0.00171175	NFKB1/CHUK/C1QB/OAS1/C1S/CASP1/C1R/OAS3/IFNB1/C2/MAPK1/CFB/C1QA/MX2/EGFR/TLR4/DDX58/STAT2/CXCL10/MX1/STAT1/IFIH1/IL2/PIK3CD/NLRP3/OAS2/FCGR2A/IL12B/ISG15/TLR7/TNFRSF1A/C3AR1/C1QC/TLR8/CYBB/PRKCB	36
hsa04611	hsa04611	Platelet activation	22/706	124/8112	0.000933505	0.00489285	0.0037103	RASGRP2/GNAI1/MAPK1/FYN/ITPR3/ITGB1/RASGRP1/FERMT3/PLA2G4C/P2RY12/PIK3CD/P2RX1/FCGR2A/TBXAS1/PIK3R6/PIK3CG/FCER1G/PLCB2/PIK3R5/APBB1IP/LCP2/BTK	22
hsa04210	hsa04210	Apoptosis	23/706	136/8112	0.00141738	0.00730309	0.00553801	GADD45G/NFKB1/MAP3K14/CHUK/CTSO/CTSD/TNFRSF10A/MAPK1/FASLG/CTSW/ITPR3/CFLAR/EIF2S1/IL3RA/PRF1/BCL2A1/GZMB/MAP2K1/PIK3CD/CTSS/TRAF1/CSF2RB/TNFRSF1A	23
hsa05417	hsa05417	Lipid and atherosclerosis	32/706	215/8112	0.00176112	0.00892299	0.00676639	NFKB1/CHUK/CASP1/TNFRSF10A/IFNB1/MAPK1/FASLG/ERO1A/ICAM1/NCF4/IRF7/NCF1/EIF2S1/TLR4/CCL3L1/JAK2/CD40/PIK3CD/CCL5/NLRP3/POU2F2/NFATC2/VCAM1/VAV1/CCL3/CD14/IL12B/LY96/CD40LG/TNFRSF1A/PLCB2/CYBB	32
hsa04664	hsa04664	Fc epsilon RI signaling pathway	14/706	68/8112	0.00183828	0.00916127	0.00694708	MAPK1/FYN/RAC2/ALOX5/PLA2G4C/MAP2K1/PIK3CD/VAV1/LAT/INPP5D/ALOX5AP/FCER1G/LCP2/BTK	14
hsa05100	hsa05100	Bacterial invasion of epithelial cells	15/706	77/8112	0.00228901	0.0112235	0.0085109	CRKL/PXN/VCL/MET/ACTR2/ARPC3/ACTR3/RHOG/ITGB1/CAV1/WASL/HCLS1/CAV2/PIK3CD/ELMO1	15
hsa04623	hsa04623	Cytosolic DNA-sensing pathway	13/706	63/8112	0.00258775	0.0124869	0.00946897	NFKB1/CHUK/CCL4/CASP1/IFNB1/POLR3G/IRF7/DDX58/CXCL10/AIM2/CCL5/ZBP1/CCL4L2	13
hsa05146	hsa05146	Amoebiasis	18/706	102/8112	0.00280003	0.0131634	0.00998197	NFKB1/SERPINB9/VCL/LAMB3/IFNG/GNA15/CD1B/SERPINB3/TLR4/SERPINB4/PIK3CD/ITGAM/CD14/IL10/IL12B/PLCB2/ITGB2/PRKCB	18
hsa04520	hsa04520	Adherens junction	14/706	71/8112	0.00281455	0.0131634	0.00998197	VCL/CTNND1/MET/YES1/MAPK1/FYN/PTPN6/RAC2/TJP1/IQGAP1/EGFR/WASL/WAS/PTPRJ	14
hsa05132	hsa05132	Salmonella infection	35/706	249/8112	0.00295989	0.0136335	0.0103384	M6PR/NFKB1/DYNC1I2/ACTR2/ARPC3/MLKL/CHUK/CYTH3/CASP1/TNFRSF10A/MAPK1/TUBB6/MYC/ACTR3/RHOG/GAPDH/RHOH/WASL/GSDMD/NCKAP1/ABI1/TLR4/CYTH4/MAP2K1/PIK3CD/NLRP3/CASP5/CD14/NLRC4/ELMO1/LY96/PIK3CG/TNFRSF1A/PTPRC/NCKAP1L	35
hsa04613	hsa04613	Neutrophil extracellular trap formation	28/706	190/8112	0.00383447	0.0173982	0.0131932	NFKB1/CASP1/MAPK1/CR1/CR1L/RAC2/ITGAL/CLEC7A/NCF4/NCF1/GSDMD/TLR4/FPR1/SELPLG/MAP2K1/PIK3CD/ITGAM/FCGR2A/SIGLEC9/FCGR3A/FCGR1A/TLR7/TLR8/PLCB2/FPR3/ITGB2/CYBB/PRKCB	28
hsa04810	hsa04810	Regulation of actin cytoskeleton	31/706	218/8112	0.00419841	0.0187693	0.014233	CRKL/PXN/VCL/ACTR2/ARPC3/ITGA3/GNG12/FGD3/MAPK1/RAC2/ACTR3/PIP4K2C/ITGAL/DIAPH1/IQGAP1/EGFR/ITGB1/WASL/NCKAP1/CXCR4/MAP2K1/ITGA4/PIK3CD/ITGAM/ITGB7/ITGAE/VAV1/ITGAX/ARHGEF6/ITGB2/NCKAP1L	31
hsa03050	hsa03050	Proteasome	10/706	46/8112	0.00532902	0.0234786	0.0178041	PSMA5/IFNG/PSMB7/PSMA4/PSMB8/PSME1/PSMA8/PSME2/PSMB10/PSMB9	10
hsa05131	hsa05131	Shigellosis	33/706	246/8112	0.00785627	0.0341187	0.0258725	NFKB1/CRKL/PXN/VCL/ACTR2/ARPC3/CHUK/CUL1/GABARAPL1/CYTH3/CASP1/IFNB1/MAPK1/ACTR3/FNBP1/ITPR3/DIAPH1/EGFR/ITGB1/WASL/TLR4/HCLS1/CYTH4/UBE2D1/PIK3CD/CCL5/NLRP3/CD14/NLRC4/HK3/ELMO1/TNFRSF1A/PLCB2	33
hsa04015	hsa04015	Rap1 signaling pathway	29/706	210/8112	0.00829444	0.0355142	0.0269308	CRKL/CTNND1/MET/RASGRP2/EPHA2/GNAI1/PRKD2/EVL/MAPK1/KRIT1/RAC2/ITGAL/EGFR/ITGB1/FPR1/CSF1/MAP2K1/PIK3CD/ITGAM/VAV1/LAT/RASGRP3/FYB1/CSF1R/PLCB2/ITGB2/APBB1IP/PRKCB/LCP2	29
hsa05134	hsa05134	Legionellosis	11/706	57/8112	0.00908221	0.0383471	0.029079	NFKB1/CASP1/RAB1A/CR1/CR1L/TLR4/ITGAM/CD14/NLRC4/IL12B/ITGB2	11
hsa04217	hsa04217	Necroptosis	23/706	159/8112	0.0103482	0.0430939	0.0326786	MLKL/STAT4/CHMP5/IFNG/CASP1/TNFRSF10A/IFNB1/FASLG/IL1A/DNM1L/CFLAR/PYGL/STAT5A/TLR4/STAT2/JAK3/PLA2G4C/STAT1/JAK2/NLRP3/ZBP1/TNFRSF1A/CYBB	23

## Sheet: risk (2)
id	ANGPTL4	SBDS	ICOS	LTBR	ISG20
TCGA-DS-A7WI	5.89947	7.14684	0.620311	6.6148	2.77571
TCGA-C5-A8XH	4.74094	6.96328	2.29971	6.51345	4.65426
TCGA-JW-A5VI	5.89802	8.5741	2.37793	7.08585	3.97298
TCGA-DS-A0VM	5.65421	7.12544	1.53182	6.4136	4.89544
TCGA-EK-A2RC	5.44727	7.15572	1.89251	5.82002	4.61564
TCGA-VS-A9U7	4.8318	6.95284	2.42678	5.06306	4.8415
TCGA-EK-A2IP	4.78685	6.96219	0.425819	6.91444	4.25291
TCGA-EK-A2R8	8.84966	7.77418	0.732321	7.55615	3.80755
TCGA-EK-A2H0	6.19756	7.54992	1.08946	6.87546	4.60162
TCGA-Q1-A73Q	3.91224	7.09566	1.84492	5.65593	4.57846
TCGA-VS-A953	4.45518	7.33049	0.839187	6.78731	2.30639
TCGA-C5-A3HE	2.44151	6.91163	1.61061	7.05445	4.00735
TCGA-VS-A94X	5.22309	7.29078	2.55709	7.22263	3.39357
TCGA-JW-A5VL	6.2891	7.46527	2.51539	6.39256	5.24704
TCGA-ZJ-AAXA	3.2379	7.5766	0.394035	5.85905	2.55763
TCGA-C5-A8XI	6.11721	7.03565	2.78768	6.51801	5.50318
TCGA-DR-A0ZM	5.22529	6.46183	1.68647	5.64094	4.35296
TCGA-VS-A9UU	5.12587	6.60419	1.21793	5.65259	3.78557
TCGA-EK-A2H1	8.39307	6.97135	2.46292	6.56306	5.48366
TCGA-C5-A1BE	6.59783	7.598	2.25926	6.71619	5.11606
TCGA-C5-A3HL	7.20895	7.06678	1.17649	6.3754	3.50018
TCGA-HG-A2PA	4.5979	7.41332	1.85111	6.50903	4.36965
TCGA-VS-A8QM	4.92381	7.04674	3.68672	5.64713	3.84657
TCGA-C5-A0TN	7.96289	7.07561	1.9929	6.70464	4.63754
TCGA-C5-A1M7	3.13805	7.59313	2.09702	6.00561	4.18125
TCGA-DS-A1OB	6.00073	8.35901	1.45505	6.43825	2.63689
TCGA-C5-A2LX	3.45134	6.01589	4.05386	6.70411	5.62919
TCGA-C5-A7CJ	5.44711	7.38644	3.07719	6.57099	4.34032
TCGA-C5-A907	4.61818	7.66904	1.33662	6.75319	4.9594
TCGA-EA-A1QT	4.75161	7.77534	2.09225	5.41815	5.27498
TCGA-VS-A94Z	5.29495	7.00691	4.30763	6.0135	4.51027
TCGA-C5-A1BM	5.34138	7.28483	2.0769	6.18611	4.07084
TCGA-C5-A1MF	4.80595	6.10977	0.934461	6.54315	4.56912
TCGA-MA-AA3Y	6.75832	7.76997	3.27125	6.59433	4.19856
TCGA-EX-A69M	7.85451	6.54785	2.1165	5.97562	4.19801
TCGA-WL-A834	5.29492	7.12805	1.03914	7.20129	2.09062
TCGA-VS-A9UL	1.5899	6.58948	0.157682	5.94052	2.26812
TCGA-C5-A1BJ	5.83328	6.92126	3.22288	6.52346	4.84118
TCGA-EX-A69L	3.68587	7.24107	3.18519	6.83769	5.33906
TCGA-MY-A5BE	2.93876	6.54546	4.36527	5.84451	7.0922
TCGA-EX-A3L1	8.33886	7.67688	1.54394	6.50788	4.18384
TCGA-IR-A3LL	5.45218	7.3586	2.36433	6.10249	5.46219
TCGA-C5-A1MH	5.96353	6.50204	2.91453	6.44921	4.57732
TCGA-VS-A958	6.28489	7.03115	2.89011	6.39139	4.32774
TCGA-C5-A7UI	7.21017	7.13972	2.63917	6.26337	6.01165
TCGA-EA-A5FO	5.54743	6.83219	0.581036	5.65829	3.92304
TCGA-VS-A9UM	6.02994	7.10529	2.61275	6.17197	3.6375
TCGA-DG-A2KK	5.90117	6.51615	1.09567	6.01705	2.90991
TCGA-VS-A9V3	5.38499	7.36142	2.72811	6.21176	4.64552
TCGA-ZJ-A8QQ	6.67718	7.16492	1.5346	6.88783	5.07735
TCGA-C5-A7UE	4.89008	7.11165	1.12281	6.53402	5.32106
TCGA-VS-A9V2	5.21829	7.11123	2.64831	5.12929	3.03058
TCGA-C5-A1MK	7.95473	7.42765	1.49391	5.67148	3.99163
TCGA-MU-A5YI	5.67215	7.21487	1.19428	5.61485	3.25933
TCGA-EA-A43B	8.42989	7.30049	1.89753	5.41964	5.30597
TCGA-EA-A5O9	4.76729	7.03959	1.10829	6.73777	4.90379
TCGA-VS-A8Q8	4.90615	7.09474	1.64248	6.2038	6.01799
TCGA-C5-A1BI	6.21442	7.41252	2.85912	5.84233	3.18703
TCGA-UC-A7PF	5.5476	6.61584	2.3174	5.97381	4.84263
TCGA-C5-A7CK	5.59825	7.29776	0.797834	6.14052	3.3909
TCGA-FU-A3TQ	4.94125	6.93943	1.81162	5.77678	4.43943
TCGA-VS-A8EG	6.30645	7.18075	1.13617	5.68269	3.98256
TCGA-C5-A1M5	5.35958	6.75762	2.2152	5.5763	4.40662
TCGA-C5-A3HD	5.65649	7.54823	0.806501	6.02995	2.96831
TCGA-Q1-A73O	7.75534	7.11251	2.30095	7.02932	3.65357
TCGA-EA-A3HR	5.90038	7.37287	0.917337	6.01668	2.96843
TCGA-C5-A8ZZ	2.78393	7.41037	1.49241	6.23758	3.95169
TCGA-FU-A2QG	4.76837	6.61637	1.06811	5.40269	3.28581
TCGA-C5-A7UH	5.54289	7.6691	1.6916	5.9291	2.21951
TCGA-VS-A8EL	3.60004	6.71388	2.235	6.35522	4.43878
TCGA-EA-A3QD	1.87461	7.13803	3.72607	5.60293	5.24041
TCGA-C5-A1ML	4.66663	7.21338	2.39448	6.39403	2.89222
TCGA-VS-AA62	6.30321	7.77902	3.37933	6.4628	4.73991
TCGA-C5-A7XC	4.78142	7.41419	2.00549	6.11892	3.9061
TCGA-VS-A9U6	3.63613	6.86564	2.17873	6.66383	3.19437
TCGA-VS-A8QC	5.89317	6.91474	1.10041	6.0667	3.86662
TCGA-MA-AA3Z	5.29256	7.57072	2.24779	6.56552	4.79981
TCGA-C5-A1MP	4.00283	7.17421	2.33598	6.05949	3.91448
TCGA-EA-A3HU	7.58855	6.94626	3.103	6.00532	5.27389
TCGA-MU-A51Y	4.72957	7.06905	2.50142	6.27925	4.55865
TCGA-IR-A3LK	5.51322	7.65942	2.25653	5.42853	3.14956
TCGA-C5-A7CH	6.37354	6.90979	1.35405	6.29611	3.32155
TCGA-IR-A3LH	5.03067	7.75395	3.21987	5.84734	5.05225
TCGA-DG-A2KL	6.70307	7.11395	2.12451	5.61083	3.04444
TCGA-DS-A5RQ	3.63114	7.38913	1.49638	5.69827	4.32811
TCGA-EA-A1QS	4.93427	7.03351	1.4595	6.58958	2.81864
TCGA-DS-A0VL	3.99097	7.68828	2.3104	5.59873	3.86809
TCGA-EK-A2RM	6.32653	6.63118	0.704431	6.95191	4.29097
TCGA-EA-A44S	6.21614	7.48816	1.89711	5.87665	3.98605
TCGA-JW-A5VG	3.67501	6.78324	1.80944	6.11754	6.04103
TCGA-VS-A9UY	5.16129	7.12589	2.08284	6.17223	4.24738
TCGA-EX-A8YF	1.98257	7.61011	2.222	6.11805	5.22441
TCGA-VS-A8EH	5.26202	6.9169	0.816736	6.17662	3.35889
TCGA-DS-A1O9	5.8604	7.64472	2.58228	6.31712	4.57958
TCGA-C5-A1BN	5.79298	10.235	0.23827	5.82851	3.01289
TCGA-MY-A913	6.65138	7.64299	3.45933	6.09471	6.10665
TCGA-DS-A0VN	4.48789	7.36073	3.11787	6.55859	4.28586
TCGA-VS-A9UI	4.26205	6.77397	2.3545	5.2387	3.74838
TCGA-UC-A7PG	5.34928	7.35791	1.35048	6.01532	2.04428
TCGA-FU-A3WB	4.2219	7.03654	0.947792	6.36898	4.36466
TCGA-VS-A9UC	3.64899	6.74916	1.30205	5.42658	3.64408
TCGA-JW-A5VJ	6.8918	7.80552	1.08831	5.76012	2.8716
TCGA-UC-A7PD	6.60194	7.89689	1.49986	6.53659	4.17523
TCGA-EA-A6QX	7.1108	6.8799	2.69484	5.92885	6.10348
TCGA-EK-A2RA	4.82377	6.52584	2.73501	5.70852	4.33118
TCGA-ZX-AA5X	5.86277	6.94064	1.90893	6.17545	4.29209
TCGA-C5-A7UC	7.67562	8.59133	0.781144	7.10397	3.35564
TCGA-C5-A905	5.97881	7.52178	0.78136	6.25729	3.54979
TCGA-VS-A8Q9	3.9345	7.27813	0.905783	6.77698	5.15338
TCGA-MY-A5BF	8.75494	6.6497	2.10179	5.94472	5.11961
TCGA-ZJ-A8QR	3.40846	6.71444	0.519697	7.14954	3.89285
TCGA-LP-A4AX	4.94996	8.24493	3.2716	5.63202	5.0307
TCGA-C5-A7CO	4.46943	6.98943	1.35435	5.50797	2.83831
TCGA-VS-A954	4.1918	6.85915	1.87929	6.33298	2.96262
TCGA-C5-A7X3	2.77557	7.66281	1.90441	7.62644	4.81324
TCGA-FU-A3NI	4.01856	8.79041	1.24712	6.4729	2.82931
TCGA-BI-A0VR	6.70085	7.28675	2.87788	6.25352	5.01413
TCGA-EK-A2GZ	5.21154	7.00836	1.60805	6.31907	2.22032
TCGA-C5-A8XJ	4.97806	6.97818	2.41578	6.30904	3.77829
TCGA-EA-A5ZD	7.10594	7.0588	3.05988	6.66523	3.6536
TCGA-EK-A2PI	3.38395	6.6085	0.988542	6.31522	4.11165
TCGA-C5-A8YQ	3.81649	6.87349	0.452562	8.10261	2.63374
TCGA-VS-A8EB	6.71059	7.0366	1.65417	7.99466	2.47402
TCGA-VS-A950	5.37297	7.40849	1.69092	6.0871	5.28684
TCGA-EK-A2RN	4.08312	5.47693	0.831362	5.1377	2.69728
TCGA-C5-A2LT	6.53639	7.48717	2.58047	6.84646	2.71105
TCGA-C5-A7X5	5.15924	7.4151	0.779143	7.14032	4.60244
TCGA-DG-A2KJ	5.09766	4.3513	1.63794	5.38801	5.3872
TCGA-MA-AA43	8.1864	6.97243	1.19055	5.61581	2.93663
TCGA-EA-A3QE	7.27552	7.07746	3.2622	5.57843	4.90772
TCGA-FU-A3HY	6.97991	7.40921	0.302777	6.48482	2.752
TCGA-DS-A0VK	5.74364	7.57606	0.506367	6.40493	4.01406
TCGA-C5-A8YT	2.82352	6.48673	0.434507	6.46971	2.15932
TCGA-PN-A8MA	1.79708	6.59171	2.10611	6.03621	3.01268
TCGA-EA-A50E	6.35006	8.37165	1.35911	5.93913	2.35483
TCGA-VS-A959	5.13514	6.56081	2.23362	6.06263	4.19562
TCGA-FU-A3HZ	3.11657	6.92151	1.49779	6.36733	3.66315
TCGA-C5-A8XK	5.48619	7.65366	1.28345	6.85614	4.56674
TCGA-C5-A1BQ	8.4324	7.14766	1.6582	6.3315	4.41499
TCGA-EA-A5ZF	2.92821	6.53298	0.455943	6.08543	2.48574
TCGA-IR-A3L7	3.82249	6.7738	0.134361	5.81255	2.67167
TCGA-C5-A901	5.17949	7.18887	1.59964	5.8841	4.12497
TCGA-JW-A852	7.88519	5.19104	1.41963	5.84913	5.52383
TCGA-DG-A2KM	4.45783	7.37182	4.85598	5.50541	5.62235
TCGA-JX-A5QV	5.16274	6.81185	1.84641	6.7928	5.07441
TCGA-C5-A1BK	5.65036	7.38916	3.04519	4.96801	5.98635
TCGA-EA-A3HT	6.5236	7.1186	2.01598	6.35171	3.10193
TCGA-C5-A2LV	4.02337	7.67951	2.36889	6.07728	2.94535
TCGA-VS-A8QF	5.53958	6.83719	2.12136	5.24645	3.82548
TCGA-C5-A8YR	7.61293	7.08816	1.85656	6.77118	3.35544
TCGA-EA-A5ZE	3.64578	7.02286	2.04714	6.12155	3.55437
TCGA-C5-A7CG	3.8455	6.91472	3.92445	6.09258	5.01727
TCGA-HM-A3JJ	5.23846	7.02935	2.04849	6.85969	4.07367
TCGA-C5-A1MN	7.23368	7.73514	1.13401	6.50355	2.95397
TCGA-IR-A3LC	3.64898	7.3367	0.835093	7.26818	4.18675
TCGA-JW-A5VH	4.49873	6.73981	0.284538	5.40018	3.58189
TCGA-EK-A2PG	6.68216	7.73595	0.868263	5.83207	1.69942
TCGA-Q1-A6DW	5.75626	8.06696	1.49352	6.62168	4.11779
TCGA-EA-A411	5.52338	7.33559	1.45677	5.80347	2.90766
TCGA-VS-A9UB	4.05965	7.30946	2.84624	5.09809	4.95501
TCGA-VS-A8EC	2.95915	6.88874	0.254228	6.49905	3.23048
TCGA-EA-A439	2.10871	6.85039	1.41261	5.93896	4.12453
TCGA-C5-A1BF	7.56274	6.856	1.38564	6.3707	3.31563
TCGA-EA-A78R	6.27807	6.9226	2.58032	5.52437	5.74505
TCGA-C5-A2LY	4.93279	7.08034	2.80444	4.99233	4.68529
TCGA-LP-A4AU	6.48521	7.31	1.18301	6.0585	5.42078
TCGA-VS-A94W	3.50017	6.45973	4.62721	5.76764	4.72558
TCGA-VS-A9UD	0.77643	6.3342	3.43872	5.55785	6.06347
TCGA-VS-A9UH	4.42499	7.30553	3.94759	6.86489	5.60905
TCGA-R2-A69V	6.74489	7.67854	3.67551	5.61887	5.2123
TCGA-VS-A9UV	4.70471	7.90313	0.372	6.16968	2.65152
TCGA-VS-A94Y	9.24995	7.66008	0.731479	7.66588	5.17223
TCGA-C5-A902	6.68512	6.14882	2.19691	6.20692	5.10993
TCGA-4J-AA1J	5.40879	7.44106	1.07812	6.48424	3.98524
TCGA-BI-A20A	2.24248	6.56815	2.45002	6.51893	4.13667
TCGA-VS-A8EJ	2.04198	6.17825	1.10459	5.60283	2.70795
TCGA-BI-A0VS	3.45668	6.86496	2.20063	6.05088	3.40543
TCGA-DS-A1OD	3.90794	7.00478	4.17603	7.55249	5.32519
TCGA-FU-A23L	3.49674	7.18993	2.36915	6.47861	4.42784
TCGA-VS-A8EK	5.18453	7.25112	1.53294	7.03909	2.94548
TCGA-MU-A8JM	8.42319	7.50507	2.18526	7.21192	3.74807
TCGA-HM-A6W2	3.66853	5.99691	1.25874	4.95383	2.45323
TCGA-JW-A5VK	7.75724	6.70448	0.924661	6.34549	4.11161
TCGA-C5-A1M6	4.59611	6.3575	0.215327	6.34064	3.1464
TCGA-JW-AAVH	6.15914	7.15925	0.751204	6.22788	4.33983
TCGA-EA-A3HS	4.46886	7.54254	1.96256	7.07783	3.61792
TCGA-MA-AA41	6.43027	7.45488	1.26471	6.8895	3.24905
TCGA-JX-A3PZ	6.43125	7.9624	1.0839	5.80566	4.08196
TCGA-FU-A5XV	5.99952	7.58581	1.48999	6.54775	3.12725
TCGA-MA-AA42	7.56863	6.74246	4.61675	6.08503	5.00842
TCGA-EK-A2RJ	8.00703	8.00033	2.00575	6.41624	3.11801
TCGA-EK-A2IR	1.70363	6.61528	0.224168	7.20909	2.81779
TCGA-C5-A2LZ	6.11868	7.45121	2.1314	6.18341	3.98757
TCGA-VS-A8QA	4.83114	6.281	0.996852	5.5574	4.71654
TCGA-GH-A9DA	8.80476	7.67001	1.86217	7.97263	4.72297
TCGA-XS-A8TJ	5.30621	6.67216	1.51307	6.36862	3.80657
TCGA-C5-A7CL	7.81216	7.05561	1.92031	5.72919	4.60158
TCGA-JX-A3Q0	6.16067	6.72482	2.64655	5.66758	4.67233
TCGA-HM-A4S6	6.4168	6.72745	2.29674	6.56027	3.6386
TCGA-MY-A5BD	3.38354	6.71079	1.50766	6.6789	3.20448
TCGA-C5-A1M8	2.6803	7.21967	0.438179	4.86878	5.22456
TCGA-Q1-A6DT	4.98453	7.2881	1.158	4.91753	2.4443
TCGA-EK-A2RE	6.24697	6.65988	0.673127	5.94938	3.2038
TCGA-DS-A3LQ	2.55553	6.87486	1.31158	6.5	4.02036
TCGA-Q1-A5R2	6.10732	6.93007	1.83029	5.97969	5.23269
TCGA-C5-A1BL	5.73705	7.72879	2.64886	5.32417	3.87361
TCGA-EA-A410	4.26444	6.37486	0.990714	3.58144	2.61681
TCGA-EA-A3Y4	8.67355	6.79155	2.19639	6.52592	4.72722
TCGA-VS-A9U5	4.19192	6.68333	2.46877	6.85066	4.00608
TCGA-MA-AA3W	5.03163	7.13107	3.58656	6.43148	5.15428
TCGA-DS-A1OC	8.03745	7.65553	2.2431	5.81587	3.15645
TCGA-VS-A9UJ	7.4241	6.90098	0.23385	7.00453	3.84018
TCGA-EX-A1H5	5.92548	6.33408	1.45301	6.89874	4.35889
TCGA-HM-A3JK	6.65065	6.5592	1.10618	6.34542	3.38063
TCGA-FU-A3TX	5.02652	7.08786	1.90131	7.01591	3.05863
TCGA-C5-A1MQ	5.54776	6.80165	2.24767	5.71967	5.1706
TCGA-MA-AA3X	4.27469	7.04746	0.801589	5.58321	3.41816
TCGA-DR-A0ZL	4.92088	8.19162	1.37042	6.8918	3.93609
TCGA-C5-A1MI	2.73442	7.04095	2.88335	6.43326	4.19013
TCGA-FU-A3YQ	5.41597	7.11394	2.11324	6.02386	3.93644
TCGA-Q1-A5R3	7.76482	5.09432	2.49055	5.51244	5.5155
TCGA-VS-A957	6.04134	6.54909	0.615548	6.01211	3.09202
TCGA-RA-A741	4.33923	6.82143	2.26665	6.47745	4.79997
TCGA-FU-A23K	2.31414	6.17165	3.48171	5.11748	4.40643
TCGA-VS-A8EI	4.41252	7.49312	2.74655	6.87857	4.96159
TCGA-EA-A3HQ	4.27331	7.30836	2.7811	6.3242	2.97028
TCGA-DS-A1OA	6.5796	7.47242	2.57213	6.08258	4.71081

## Sheet: target (2)
SOCS7
TNRC6C
MCF2L
NDUFA13
GADD45G
RNFT2
NAA38
CASTOR3
CYP51A1
KDM5B
SUN1
ATRN
BTBD7
ACSS1
HIPK2
TRIM24
RIBC1
AGO2
ANKRD23
MYB
RFX3
ESF1
ANKRD46
ANKLE2
LRRC8A
CRLF3
VTI1B
M6PR
PABPC4
SUN1
BORCS5
RHEB
G3BP1
GSDMC
CEACAM4
TMEM43
BTN3A2
KLRC1
CARM1
NFKB1
CYBC1
SERPINB9
GNG8
MAGOHB
AGAP2
MRPL51
USP18
NUDT15
OXNAD1
PGM2
MPZL2
ARHGAP31
RTN4
CRKL
XPOT
ZNF154
CBLN3
TGS1
MMP12
OTOA
MICB
CDCP1
GANC
FCGR1B
SPI1
DYNC1I2
PXN
SEC23IP
FAM234B
DDX60L
KIF14
DLEU7
FCN1
SLC6A12
RIMKLB
GAB3
MAP3K14
ACSL5
TNKS2
PRC1
ARHGAP25
SYPL1
RAD50
SLC2A1
VCL
TCL1A
CTNND1
ABI3BP
TMEM185B
OTUD1
NFKBIE
MET
ACTR2
ARPC3
WAPL
MFN2
RILPL2
KCTD9
DDX47
TNS4
FKBP11
NDST1
RASGRP2
GTF2H3
SERPINE1
MMP19
MLKL
CHUK
PRPF40A
BORA
NINJ1
MORC3
EPHA2
CXCL13
TXK
LIMS1
RAB39B
CUL1
ITGA3
NECAP1
OPTN
OPTN
MYO1B
CTSO
CEBPZ
GNG7
LUZP1
PPARD
ADIPOR1
TMC6
CCL4
PLA1A
CAPZA1
OR2I1P
KLHL7
GBGT1
HLA-DRB5
ITFG2
STAT4
MTPN
PSMA5
GNAI1
STYX
ZNF12
RBP5
SCO2
CLEC2D
TWISTNB
GABARAPL1
RALBP1
C1QB
IL10RA
CHMP5
CD86
GIMAP4
AGRN
YWHAZ
CCDC88B
BNIP2
LAMB3
EIF5
EXOC3L1
IFNG
ZNF384
MAP7D1
PPFIA1
BATF3
VDR
UBE2H
ZNF831
AHR
ENTHD1
MIOS
GPBAR1
ACVRL1
TFAM
NCAPG2
IFIT1
IL27
UBQLN1
CD160
HEXDC
GPR171
OAS1
CERS2
MAPK6
ABRAXAS2
SLA
PANX1
CYTH3
SYNE1
IRF6
HMMR
SP100
PRMT5
PPM1M
SERPINA1
IL2RA
KLRD1
AIPL1
GSTO1
CPNE5
BTLA
SPNS3
HLA-DPB1
DEF6
C1orf109
SETD3
LGALS3BP
C1orf162
SEC61B
DDX1
GRAP
AMPD1
GNG12
COTL1
FAM210A
FAM206A
LEPROT
C1S
NAA35
ECPAS
CTSD
PNPT1
ARHGAP21
NLRC3
PARP9
TMED5
IL4I1
CASP1
GART
ABL2
VASH1
MATK
CRTAM
COPS2
HEATR9
SGMS1
FKBP11
DHX58
SARDH
GLS
TRPV2
PRKD2
OGFR
PMS2
LTB
LAPTM5
CYP27B1
BST2
YES1
CD38
TNFRSF10A
SMTNL1
LTN1
OTOF
IL26
MICALL1
PSMB7
PTK6
IL18R1
NR3C1
OSBPL8
PTBP3
RASAL2
ZMYND15
PLEKHF1
TNFRSF14
HAVCR2
BUB3
C1R
BLZF1
TRAF3IP3
SDS
FAM83B
OAS3
NOC3L
DDX60
GNPNAT1
PDCD1LG2
HAMP
RAB10
S100A8
EPHA2
CHORDC1
OR52N4
ZBTB32
TCEA1
RAB1A
IFNB1
CLIC4
KRT6A
FOXN2
FOSL1
C2
EFR3A
SNX10
RINT1
A2M
FAM177B
C19orf38
EBI3
FAM126A
STAC3
GPR65
DEF6
FGD3
NUGGC
FAM208B
EVL
CDK6
AHCTF1
MTDH
TAF2
SCFD1
SLC7A1
ARHGEF18
TAPBPL
POLR3G
CSF3R
CCRL2
PLS3
P2RY2
SLC31A2
MAPK1
YKT6
ARNTL2
ZNF655
CR1
DTX3L
FCF1
SELL
LATS2
APOL1
EPB41L3
OGDH
PPP1R2C
SDAD1
DKC1
OPN3
UBE2Q2
ADAMTSL4
G0S2
SERPING1
STK3
GPR18
KRIT1
CDH3
MFSD14B
OTUD4
CLEC4D
FYN
HLA-A
RUFY4
JAML
PTPN6
CORO7
RBAK
PKD2L1
ATL3
TRAT1
GOLGA5
NPC1
ITPRIP
SIGLEC1
OAS3
ASCC3
SERPINB5
AP4E1
ST8SIA1
PITPNB
PLEKHN1
DDX60
CD5
TMEM219
ZNFX1
PRNP
BNC1
GLIPR2
TAF1B
CAMSAP2
SRP72
FRMD6
CALHM6
KBTBD2
C1RL
CR1L
TUBB6
MRPL32
PARP10
TAF1A
TYROBP
N4BP2L1
CAPZA2
WASHC5
MYC
AC136428.1
IPPK
CAP1
DSE
NAA25
INPP1
TSHR
CCDC141
AEBP2
FASLG
ERAP1
PPP4R1
CLECL1
EHBP1
ASAP1
AIF1
KCMF1
MARS2
HELZ2
IARS
IFIT5
SDSL
ANKIB1
RAMP3
SLC4A1AP
RAC2
SH2B3
FAM120A
TAX1BP1
KIF20B
RGS20
RCOR1
IL16
ACTR3
NIFK
RAB22A
DHX32
DERA
IFI6
TNPO3
CLPX
XAF1
POLR1B
PTPRE
IL1A
PGAM1
TMIGD2
GNA15
DBF4
ZNRF2
CTSW
ISCU
FNBP1
UTP4
JMJD1C
RAB11FIP5
AC134669.1
TNFSF14
DNAJC9
ZNF101
CARNMT1
MVP
ENPP2
HERC4
ITPRIPL2
KDM5A
SERPINB1
FEM1B
NUP205
IFITM1
RND3
SLK
NCAPD2
PIP4K2C
UBXN2A
AP3S1
KLRC3
SOWAHC
ARHGAP45
ERO1A
ICAM1
HLA-DMA
HLA-DOB
PTPN11
LY6E
SLAMF7
DDX18
MYO1G
RIOK1
SSTR3
IL7
KMO
OTUD6B
ALOX5
CD72
ADM
FMNL1
FNDC9
BEND4
KLHDC7B
SOWAHD
CD37
MILR1
APOL2
ITGAL
KLHDC7B
CLIP4
LINGO3
PATL2
USP14
NDRG1
BTN2A2
PNPLA8
CFB
SFTPB
SMTNL1
IL15
SKAP2
PARP14
TRIM22
P2RY14
BFSP2
TNIP3
HERPUD2
ICAM2
VPREB3
SMURF1
MCMBP
NEDD4
DOK2
FCRL3
BCAP29
LST1
DUSP7
S1PR4
CETP
VNN2
KIR2DL4
IL21R
CLEC7A
RNF213
STAM
KIF23
SMC3
DBH
SAMD9L
RHOG
RGS13
MEF2C
ADGRE1
IFIT2
KTN1
UBD
YARS2
FAM241A
EDF1
KCTD5
DSP
TJP1
IL2RG
ANO6
TMEM229B
SP100
FBXL18
GAPDH
DDX60L
CCL23
ANGPTL6
APOBR
TGFA
IFITM1
C1QA
EMILIN2
MX2
SLC2A5
TIMM23B
ITPR3
NUDCD1
ETS1
DENND1C
BTN3A2
IFI44
VAMP5
CXorf65
PDE1B
HAUS2
DIAPH1
TAOK3
MS4A4E
TRPM2
SH2D2A
PDE4B
CISH
RBMS1
CORO7
NOM1
GNLY
DNM1L
IGFLR1
CD19
CD1B
TESPA1
SECTM1
LAT2
CFLAR
CAB39
IQGAP1
OSMR
EGFR
ITGB1
SPRYD7
STAP1
RHOH
NCF4
SCARF1
IRF7
DARS
HERC5
CMIP
GPR132
HLA-G
VPS26A
SEPT7
CYTIP
SMAP2
TRIM14
VSIG4
C4orf50
GALNT3
EXOC6B
ABCE1
HEATR1
NCF1
IRF1
CPVL
C1orf54
RSU1
TPM3
IFNL1
IDO1
BAG3
GALM
TMEM156
CAV1
RASGRP1
FFAR4
EMG1
TNFRSF1B
CCT6A
NAMPT
AKAP5
ADGRF4
LGALS9
WASL
COL6A5
OSBPL3
NMI
PYGL
SMNDC1
YAP1
IFITM3
PCBP1
PATL1
CD8A
FERMT1
GZMA
SLC25A28
KLRC2
MELK
KLF10
DUSP11
IFIT2
KLF6
VSIR
ATP2A3
FERMT3
FCRL4
TNFRSF4
MYO1F
STRIP2
FAM78A
AICDA
SERPINB3
BHLHE22
GIMAP1
ABI3
ZNF800
HLA-DRB1
ADK
IPCEF1
VRK2
IFIT1
LAP3
UCHL5
LILRA2
SH2D1A
GSDMD
PMM2
DTX3L
NCKAP1
BZW1
ATP2A2
CCR5
CD96
LY9
GBP4
CD74
TNFRSF13B
S100A9
STAT5A
TAPBP
CASP1
JAKMIP1
CLIP1
SIGLEC5
CXCR4
TCIRG1
ABI1
STX11
WDR43
LCK
GBP2
IDH3A
TNFAIP8L2
EIF2S1
MPP1
IL3RA
GOLT1B
ELK3
STK17B
SLC38A2
NRROS
LAMP3
ANXA6
TAPBP
PRF1
TRIM69
PDSS1
INTS13
CD247
NOLC1
TLR4
DDX58
LGALS9
CD79B
FAM91A1
GRAP2
IFI30
NEK7
ZAP70
SASH3
SPTLC1
EMB
STK24
SNX20
HCLS1
APOL6
SEPT6
ZNF683
HAPLN3
AIMP2
IL15RA
AL157935.2
PDCD1
ACP5
TRIM69
NFKBIE
CACNA2D4
HERC5
SNAI3
UPP1
SIRPD
LAIR2
PICALM
FOXP3
MRPS35
FAM49B
SOCS1
STAT2
PYHIN1
GPSM3
VAMP5
DDX58
PARP8
TNFSF13B
CKAP2L
VKORC1L1
ACSM5
SNX6
PSMA4
YRDC
HSD11B1
PTGDR
PARP9
S100B
CD3G
MLLT10
SEPT10
COPS7A
OASL
BCL2L14
CD52
SLAMF6
LIMD2
PSMB8
IL32
TBX21
PSME1
LAMP3
GNG8
WARS
BACH1
ODF3B
JAK3
CYTH4
PML
SLC25A32
MASTL
ESYT2
DENND2D
NCOA4
BATF
CHIT1
POU2AF1
TMC8
LACTB
RSAD2
TRIM21
LYL1
SIRPB2
UBA7
NDFIP2
STX4
C19orf66
RHOG
YME1L1
BCL2A1
CXCR6
EIF3A
SH2D2A
CD48
GFI1
NLRC5
APOL2
HLA-B
GPR55
WBP11
PTGDS
LTA
GAPT
OGFR
GZMH
ZEB2
APOBEC3G
GNGT2
SH2D3C
CXCL10
LY6E
SERPINB4
SRPK2
ARHGAP15
ZNF804A
MX1
ATN1
PLD4
MYO1E
TNFSF12
PECAM1
ARRDC5
RNASE2
GHRL
FPR1
IDO2
TMEM106A
RAB18
CXCR3
MICAL1
LILRA5
AC040162.1
PLA2G4C
MLF2
CSF1
P2RX5
CLEC1A
STAT1
CD6
B2M
SLFN12L
TMEM248
SCML4
PNOC
IL12RB1
RNF166
RASGRP4
HLA-A
DNAJB6
FLT3LG
GZMB
TES
HERC6
TRIM21
CD101
RAB39A
CRCP
CLEC17A
GBP1
MAP4K1
WARS
CD3E
CST7
APOC4-APOC2
RAB33A
CYSLTR2
TOX
NKG7
AIM2
CXCL11
ADGRE5
NMI
PEX5
SIT1
PLEKHO1
XCR1
UBASH3A
CARD11
TYMP
WAS
HLA-F
TMOD3
CORO1A
TENT5C
ASGR2
RASAL3
EIF3J
ELAVL4
RFTN1
GMIP
P2RY12
PTPN6
CSF2RA
NR1H3
IPMK
SELPLG
HLA-B
ST3GAL5
APOBEC3H
AC010616.1
ADGRG5
PTPN7
CD27
FLT3LG
KLRC4
IL32
BTN3A1
TIGIT
RARRES3
BZW2
STRAP
ZNF671
GRIN3A
RNF213
TPK1
MRC1
PTPN12
SLAMF1
CCL3L1
YBX3
SEPT1
HLA-C
BTN3A3
DNAJC2
JAK2
CCL8
Z82206.1
TMIGD2
FOLR2
GTPBP4
ARHGAP9
TREM2
TAP2
MAFK
FUT7
BST2
SERPING1
IFI44
ICOS
ISG20
SLA2
TSPAN32
CD40
PHB2
DNAH8
PUS7
CLIC2
RSAD2
SCUBE1
SECTM1
CD200R1
PLXNC1
RTP4
CEACAM21
BATF2
TRAFD1
FCRL2
UBA7
CCL18
TAP1
CFP
APOC2
RENBP
CEP55
IFI35
RASSF2
TNFRSF8
CMPK2
MX2
STK10
NUB1
KLRG1
CD274
SCO2
BCL2L14
ARID5A
SLC8A1
TTC16
SIRPG
CD8B
TYMP
PSTPIP1
UBE3C
EPSTI1
IL18RAP
CAV2
LILRA1
RGS1
CEACAM4
RARRES3
UBE2D1
AC040162.1
APOBEC3D
OTOF
STAT2
IFIH1
GZMM
ADIPOR2
FCER2
CCR6
GMFG
CLEC6A
SP140
TRANK1
IL15RA
CTLA4
PSME1
SAMHD1
HERC6
CD2
IFIT3
HAPLN3
PSMA8
GNLY
NRBF2
CARMIL2
HLA-E
LYPLA1
FBXO6
GPR82
IFI6
RAC2
SUSD3
PARP12
TYW1
USP15
B2M
APOBEC3D
PEAK3
REEP3
FBXO6
EIF4H
GBP2
APOL3
CARD16
FAM83A
MAP2K1
CLEC4C
DNAJC5B
APOE
MSR1
TNFSF4
ERGIC2
P2RX7
LILRB5
ITGA4
IL2
ATP8B4
RUBCNL
DHX58
HSH2D
PATL2
ODF3B
PARP14
ACAP1
PSME2
PIK3CD
KLRK1
TBC1D10C
HCK
ITGAM
MEP1A
NIP7
HLA-C
IFI44L
IL21
CCL5
SPIB
HTRA4
HEBP1
NLRP3
IGLL5
TREML1
SLC15A3
P2RX1
PARP12
POU2F2
SIGLEC14
ITGB7
GPR84
PARP10
CMPK2
PRAM1
OAS2
CCDC69
CCL13
HLA-F
OR52N4
NFATC2
RTP5
ABCB1
HLA-DOB
DPEP2
SQOR
ENTPD1
APOC1
TNFRSF14
APOL6
IFIT3
FGR
VCAM1
ITGAE
TMIGD3
VAV1
MYOF
STAC3
PTPRJ
KCNJ10
LSP1
NCR1
BFSP2
HLA-DMA
OSCAR
SP110
TAP2
CARD16
CD209
STAB1
PSMB10
CD7
KLRC4-KLRK1
MS4A14
CCL3
CNR2
GPBAR1
CLEC4E
CD3D
SUCNR1
ANKRD55
FAM129C
IFI27
SLC15A3
PDCD1LG2
TMEM244
ANKRD44
PCED1B
YWHAG
CCL19
SIRPB1
IFI44L
LAG3
RTP4
LAT
FCRL5
OAS2
PSMB9
HVCN1
HLA-DQA2
NLRC5
TM6SF1
CASP5
IFIH1
CIITA
FLI1
INSL3
ETV7
SLFN14
PSMB10
TMEM176A
XCL2
MMP25
SP110
HCST
FCRLA
FCRL1
ADAP2
IDO1
ETV7
IL9R
GPR34
CLEC12A
RUFY4
LAP3
PSMB8
GNG2
INPP5D
ZNF80
MX1
GPR25
NOP2
PDE6G
C19orf66
PSMB9
BATF2
GYPC
LILRA4
CXCR5
THEMIS2
JCHAIN
DDX21
CD14
HLA-DRB5
HLA-DOA
GTSF1L
MZB1
SFMBT2
CD163
IL10
FGD3
NCR3
TMEM156
CD300C
KLRB1
OAS1
OR2I1P
ACP5
FMNL1
HLA-DQB1
IL7R
NLRC4
UBE2L6
PTCRA
FCGR2A
TBXAS1
CD38
IGFLR1
IRF7
IKZF3
PML
EPSTI1
ZBP1
PIK3AP1
CTSW
UBE2L6
IRF1
HLA-DQB2
UBD
LTB
GPRIN3
RIPOR2
HEATR9
MYO7A
TMEM140
LILRA6
RASGRP3
DOK3
RAB37
TCL1A
FCGR2B
ITGAX
PLEKHO2
TAP1
PREX1
SIGLEC9
TNFRSF17
CTSS
GPR31
GPR183
PTPN22
TRIM22
BLK
FCGR1B
C11orf21
ZBTB32
APOBEC3G
IL12B
S1PR4
CD22
HLA-DMB
HLA-DRB1
GBP1
ZNF683
CLEC10A
CELF2
CLNK
HLA-E
KCNAB2
RCSD1
CD69
TLR10
CD79A
TMC8
ARHGDIB
CD244
C1orf54
PIM2
TMEM176B
HSH2D
CD74
THEMIS
LILRB3
ALOX5AP
CCL4L2
TIMD4
ANLN
BATF
ISG15
DOCK10
CLEC2D
LGALS2
CALHM6
CD300A
HK3
PIK3R6
STAT1
RGS18
NUGGC
SIGLEC8
GIMAP8
FCGR3A
HLA-DRA
CERKL
MCOLN2
CXCL11
ELMO1
IL27
FGD2
GBP4
CLEC9A
TRAF1
HLA-DPA1
GZMA
PSME2
WIPF1
PILRA
ST8SIA4
LY96
RGL4
GBP5
SAMD9L
SPOCK2
C15orf53
STAT4
MS4A4A
IFFO1
RASGRP2
OASL
IL4I1
IFI30
C16orf54
SIGLEC7
FCRL6
NFAM1
FCGR1A
LRRC25
KLRD1
GZMB
DOCK8
CASS4
APOL3
ARHGAP45
CD180
ARHGEF6
LY86
HLA-DQA1
CSF2RB
FYB1
PARVG
TTC24
2021-03-01
FCMR
TNFRSF13B
FLT3
NCF1
NCF4
IL18BP
CD40LG
PLA2G7
HLA-DPB1
APOBR
MS4A1
RASSF4
ADAMDEC1
PLA2G2D
BIN2
CSF1R
SLC7A7
ABCD2
AKNA
MFNG
LYZ
CD19
TNFSF8
APOBEC3H
GIMAP2
TLR7
IFI35
PARP15
MS4A7
ADA2
CXorf65
CCR4
CD33
PIK3CG
TMEM273
CD72
STAP1
LPXN
LAX1
CCR8
CXCL10
ZBP1
CD7
SLCO2B1
AGAP2
TNFRSF1A
C3AR1
TMEM150B
PLEK
TYROBP
CCR7
P2RY13
EOMES
SIGLEC1
FASLG
CMKLR1
CCRL2
ARHGAP30
ITM2A
KCNA3
LST1
ARHGAP25
FCER1G
GPR174
LAIR1
SRGN
CLEC4A
IL2RB
C1orf162
CD226
CD79B
LAT2
CXCL13
CCR1
PPP1R16B
P2RY8
C1QB
EBI3
LILRB2
C1QC
TLR8
FUT7
PLCB2
TNFRSF4
ZC3H12D
MAP4K1
LILRB4
PRF1
FPR3
C1QA
SSTR3
GIMAP5
ZAP70
IRF4
SCML4
CD300LF
ITGB2
SELL
GPSM3
IFNG
SIGLEC10
CCR2
AIF1
IL18RAP
MNDA
SPI1
IGSF6
SCIMP
CXCL9
CLECL1
TIFAB
CCL4
RNASE6
CD247
NLRC3
GIMAP6
KLHL6
SLFN12L
HCST
TAGAP
AOAH
GPR171
JAML
CD4
SEPT1
SAMD3
CD80
LAG3
NKG7
TNFRSF1B
CXorf21
FGL2
CYBB
LAPTM5
TFEC
MS4A6A
MYO1G
SLAMF8
PIK3R5
CCL5
LILRB1
PSTPIP1
TNFAIP8L2
APBB1IP
PDCD1
GAB3
RAB33A
CD8A
WDFY4
ICAM3
JAK3
TRPV2
GNGT2
LCK
GPR18
ABI3
TNFSF13B
CD6
LY9
GZMH
GMFG
JAKMIP1
CD52
GZMK
SLA
TNFRSF9
HAVCR2
CD84
GIMAP7
ITK
ZNF831
CRTAM
CYTH4
MPEG1
LCP1
IRF8
SLA2
FAM78A
GZMM
TRAF3IP3
CD96
IL2RA
IL2RG
FCRL3
PRKCB
SAMSN1
BTLA
CD37
MYO1F
PTPRC
GIMAP1
CD86
LCP2
GIMAP4
IKZF1
BTK
WAS
CYTIP
TBX21
PYHIN1
SLAMF7
FERMT3
CORO1A
EVI2A
EVI2B
CD53
SPN
DOCK2
ACAP1
RHOH
ARHGAP9
GPR65
SELPLG
TRAT1
IL12RB1
SP140
CD5
SLAMF6
PTPN7
DOK2
IL16
UBASH3A
NCKAP1L
GRAP2
TBC1D10C
CD3D
CD28
CST7
CXCR3
SIRPG
FOXP3
P2RY10
CD3E
RASAL3
CD3G
IL10RA
CD27
CXCR6
ARHGAP15
TESPA1
ITGAL
SIT1
SNX20
LTA
SASH3
CD48
CD2
TIGIT
IL21R
SH2D1A
CCR5
SLAMF1

## Sheet: correlation
Prognostic_gene	Target	cor	p.value
ISG20	SOCS7	-0.45928	3.03e-13
ANGPTL4	TNRC6C	-0.445	1.94e-12
ANGPTL4	MCF2L	-0.44296	2.51e-12
SBDS	NDUFA13	-0.43502	6.75e-12
SBDS	GADD45G	-0.43354	8.09e-12
SBDS	RNFT2	-0.42367	2.66e-11
SBDS	NAA38	-0.42015	4.02e-11
ANGPTL4	CASTOR3	-0.41955	4.31e-11
ISG20	CYP51A1	-0.41867	4.77e-11
ISG20	KDM5B	-0.41803	5.14e-11
ISG20	SUN1	-0.41404	8.16e-11
ISG20	ATRN	-0.41031	1.25e-10
ISG20	BTBD7	-0.40954	1.36e-10
ANGPTL4	ACSS1	-0.40953	1.36e-10
ISG20	HIPK2	-0.40923	1.41e-10
ANGPTL4	TRIM24	-0.40869	1.5e-10
SBDS	RIBC1	-0.40725	1.76e-10
ISG20	AGO2	-0.40403	2.53e-10
SBDS	ANKRD23	-0.40396	2.54e-10
ANGPTL4	MYB	-0.40283	2.89e-10
ANGPTL4	RFX3	-0.4027	2.93e-10
ISG20	ESF1	-0.40186	3.21e-10
ISG20	ANKRD46	-0.40066	3.66e-10
LTBR	ANKLE2	0.400011	3.93e-10
SBDS	LRRC8A	0.400087	3.9e-10
SBDS	CRLF3	0.400149	3.87e-10
SBDS	VTI1B	0.400188	3.86e-10
LTBR	M6PR	0.400224	3.84e-10
SBDS	PABPC4	0.400281	3.82e-10
SBDS	SUN1	0.400293	3.81e-10
LTBR	BORCS5	0.400418	3.76e-10
SBDS	RHEB	0.400466	3.74e-10
SBDS	G3BP1	0.400502	3.73e-10
SBDS	GSDMC	0.400519	3.72e-10
ISG20	CEACAM4	0.400576	3.7e-10
SBDS	TMEM43	0.400583	3.69e-10
ISG20	BTN3A2	0.400644	3.67e-10
ICOS	KLRC1	0.400807	3.6e-10
SBDS	CARM1	0.40105	3.51e-10
SBDS	NFKB1	0.401072	3.5e-10
ICOS	CYBC1	0.401128	3.48e-10
ICOS	SERPINB9	0.401152	3.47e-10
ISG20	GNG8	0.401252	3.43e-10
LTBR	MAGOHB	0.401365	3.39e-10
ISG20	AGAP2	0.401419	3.37e-10
LTBR	MRPL51	0.401482	3.35e-10
ISG20	USP18	0.401547	3.32e-10
SBDS	NUDT15	0.401608	3.3e-10
ICOS	OXNAD1	0.401609	3.3e-10
SBDS	PGM2	0.401748	3.25e-10
ANGPTL4	MPZL2	0.401821	3.22e-10
ICOS	ARHGAP31	0.401872	3.21e-10
SBDS	RTN4	0.401925	3.19e-10
SBDS	CRKL	0.401968	3.17e-10
SBDS	XPOT	0.401987	3.16e-10
ICOS	ZNF154	0.401991	3.16e-10
ICOS	CBLN3	0.402058	3.14e-10
SBDS	TGS1	0.4021	3.13e-10
ICOS	MMP12	0.402159	3.11e-10
ICOS	OTOA	0.402347	3.04e-10
ICOS	MICB	0.40251	2.99e-10
ANGPTL4	CDCP1	0.402534	2.98e-10
SBDS	GANC	0.40258	2.96e-10
ISG20	FCGR1B	0.402615	2.95e-10
ISG20	SPI1	0.402627	2.95e-10
SBDS	DYNC1I2	0.402967	2.84e-10
LTBR	PXN	0.403101	2.8e-10
SBDS	SEC23IP	0.403123	2.79e-10
LTBR	FAM234B	0.403161	2.78e-10
ICOS	DDX60L	0.403197	2.77e-10
SBDS	KIF14	0.403291	2.74e-10
ICOS	DLEU7	0.403353	2.72e-10
ICOS	FCN1	0.403575	2.66e-10
ICOS	SLC6A12	0.403642	2.64e-10
LTBR	RIMKLB	0.403988	2.54e-10
ISG20	GAB3	0.40401	2.53e-10
ICOS	MAP3K14	0.404113	2.5e-10
ICOS	ACSL5	0.404121	2.5e-10
SBDS	TNKS2	0.404197	2.48e-10
SBDS	PRC1	0.404227	2.47e-10
ISG20	ARHGAP25	0.404277	2.46e-10
SBDS	SYPL1	0.404285	2.45e-10
SBDS	RAD50	0.404355	2.44e-10
ANGPTL4	SLC2A1	0.40449	2.4e-10
SBDS	VCL	0.40457	2.38e-10
ISG20	TCL1A	0.404642	2.36e-10
SBDS	CTNND1	0.404795	2.32e-10
ICOS	ABI3BP	0.40514	2.23e-10
SBDS	TMEM185B	0.405223	2.21e-10
SBDS	OTUD1	0.405336	2.18e-10
ISG20	NFKBIE	0.40536	2.18e-10
SBDS	MET	0.405455	2.15e-10
SBDS	ACTR2	0.405602	2.12e-10
ISG20	ARPC3	0.405604	2.12e-10
SBDS	WAPL	0.405972	2.03e-10
SBDS	MFN2	0.405972	2.03e-10
ICOS	RILPL2	0.40613	2e-10
SBDS	KCTD9	0.406159	1.99e-10
LTBR	DDX47	0.406206	1.98e-10
ANGPTL4	TNS4	0.406218	1.98e-10
ICOS	FKBP11	0.406241	1.97e-10
SBDS	NDST1	0.406252	1.97e-10
ISG20	RASGRP2	0.406353	1.95e-10
SBDS	GTF2H3	0.406367	1.95e-10
ANGPTL4	SERPINE1	0.406369	1.95e-10
ICOS	MMP19	0.406428	1.93e-10
ICOS	MLKL	0.406466	1.92e-10
SBDS	CHUK	0.406526	1.91e-10
SBDS	PRPF40A	0.406529	1.91e-10
SBDS	BORA	0.406599	1.9e-10
ICOS	NINJ1	0.406797	1.85e-10
SBDS	MORC3	0.406824	1.85e-10
ANGPTL4	EPHA2	0.406926	1.83e-10
ISG20	CXCL13	0.40695	1.82e-10
ICOS	TXK	0.407038	1.81e-10
SBDS	LIMS1	0.407099	1.79e-10
ICOS	RAB39B	0.407195	1.77e-10
SBDS	CUL1	0.407369	1.74e-10
LTBR	ITGA3	0.40746	1.72e-10
LTBR	NECAP1	0.407482	1.72e-10
ICOS	OPTN	0.407593	1.7e-10
ISG20	OPTN	0.407634	1.69e-10
SBDS	MYO1B	0.407672	1.68e-10
ICOS	CTSO	0.407693	1.68e-10
SBDS	CEBPZ	0.407805	1.66e-10
ICOS	GNG7	0.407882	1.64e-10
SBDS	LUZP1	0.408166	1.59e-10
SBDS	PPARD	0.408325	1.56e-10
SBDS	ADIPOR1	0.408666	1.5e-10
ISG20	TMC6	0.40869	1.5e-10
ISG20	CCL4	0.40876	1.49e-10
ICOS	PLA1A	0.408881	1.47e-10
SBDS	CAPZA1	0.408893	1.47e-10
ISG20	OR2I1P	0.409047	1.44e-10
SBDS	KLHL7	0.409165	1.42e-10
ICOS	GBGT1	0.409176	1.42e-10
ISG20	HLA-DRB5	0.409182	1.42e-10
LTBR	ITFG2	0.409191	1.42e-10
ISG20	STAT4	0.409194	1.42e-10
SBDS	MTPN	0.409278	1.4e-10
ISG20	PSMA5	0.409297	1.4e-10
SBDS	GNAI1	0.4094	1.38e-10
SBDS	STYX	0.409568	1.36e-10
SBDS	ZNF12	0.409585	1.36e-10
ICOS	RBP5	0.409586	1.35e-10
ICOS	SCO2	0.409605	1.35e-10
ISG20	CLEC2D	0.409648	1.35e-10
SBDS	TWISTNB	0.409872	1.31e-10
LTBR	GABARAPL1	0.409888	1.31e-10
SBDS	RALBP1	0.409921	1.3e-10
ISG20	C1QB	0.409942	1.3e-10
ISG20	IL10RA	0.410277	1.25e-10
SBDS	CHMP5	0.410296	1.25e-10
ISG20	CD86	0.410328	1.25e-10
ISG20	GIMAP4	0.41042	1.23e-10
LTBR	AGRN	0.410468	1.23e-10
SBDS	YWHAZ	0.410523	1.22e-10
ICOS	CCDC88B	0.41053	1.22e-10
SBDS	BNIP2	0.41054	1.22e-10
ANGPTL4	LAMB3	0.41059	1.21e-10
SBDS	EIF5	0.410618	1.21e-10
ISG20	EXOC3L1	0.410692	1.2e-10
ISG20	IFNG	0.410939	1.16e-10
LTBR	ZNF384	0.410947	1.16e-10
SBDS	MAP7D1	0.410996	1.15e-10
SBDS	PPFIA1	0.41101	1.15e-10
ICOS	BATF3	0.411071	1.14e-10
SBDS	VDR	0.411121	1.14e-10
SBDS	UBE2H	0.411359	1.11e-10
ISG20	ZNF831	0.41142	1.1e-10
SBDS	AHR	0.411421	1.1e-10
ICOS	ENTHD1	0.411426	1.1e-10
SBDS	MIOS	0.411483	1.09e-10
ISG20	GPBAR1	0.411781	1.06e-10
ICOS	ACVRL1	0.411783	1.06e-10
SBDS	TFAM	0.411934	1.04e-10
SBDS	NCAPG2	0.411956	1.04e-10
ICOS	IFIT1	0.41212	1.02e-10
ISG20	IL27	0.412188	1.01e-10
SBDS	UBQLN1	0.412407	9.83e-11
ICOS	CD160	0.412587	9.63e-11
ISG20	HEXDC	0.413009	9.18e-11
ISG20	GPR171	0.413197	8.99e-11
ICOS	OAS1	0.413247	8.93e-11
SBDS	CERS2	0.413378	8.8e-11
SBDS	MAPK6	0.413588	8.59e-11
SBDS	ABRAXAS2	0.413596	8.58e-11
ISG20	SLA	0.413611	8.57e-11
SBDS	PANX1	0.413729	8.46e-11
SBDS	CYTH3	0.413783	8.4e-11
ICOS	SYNE1	0.413813	8.37e-11
SBDS	IRF6	0.413849	8.34e-11
SBDS	HMMR	0.413925	8.27e-11
ISG20	SP100	0.414068	8.13e-11
SBDS	PRMT5	0.41412	8.08e-11
ICOS	PPM1M	0.414179	8.03e-11
ICOS	SERPINA1	0.414274	7.94e-11
ISG20	IL2RA	0.414394	7.83e-11
ISG20	KLRD1	0.41472	7.55e-11
ISG20	AIPL1	0.414959	7.34e-11
ISG20	GSTO1	0.41509	7.23e-11
ICOS	CPNE5	0.415094	7.23e-11
ISG20	BTLA	0.415097	7.23e-11
ICOS	SPNS3	0.41519	7.15e-11
ISG20	HLA-DPB1	0.415211	7.13e-11
ISG20	DEF6	0.415247	7.1e-11
SBDS	C1orf109	0.415311	7.05e-11
SBDS	SETD3	0.41535	7.02e-11
ISG20	LGALS3BP	0.415455	6.93e-11
ISG20	C1orf162	0.415495	6.9e-11
ISG20	SEC61B	0.415499	6.9e-11
SBDS	DDX1	0.415605	6.81e-11
ICOS	GRAP	0.415657	6.77e-11
ICOS	AMPD1	0.415658	6.77e-11
SBDS	GNG12	0.415698	6.74e-11
ICOS	COTL1	0.4159	6.59e-11
SBDS	FAM210A	0.415901	6.59e-11
SBDS	FAM206A	0.416016	6.5e-11
SBDS	LEPROT	0.416054	6.47e-11
ICOS	C1S	0.416095	6.44e-11
SBDS	NAA35	0.416654	6.04e-11
SBDS	ECPAS	0.416683	6.02e-11
ICOS	CTSD	0.416708	6e-11
SBDS	PNPT1	0.416749	5.97e-11
SBDS	ARHGAP21	0.417131	5.71e-11
ISG20	NLRC3	0.417144	5.7e-11
ISG20	PARP9	0.41716	5.69e-11
SBDS	TMED5	0.41717	5.69e-11
ISG20	IL4I1	0.417362	5.56e-11
ISG20	CASP1	0.417411	5.53e-11
SBDS	GART	0.417463	5.5e-11
SBDS	ABL2	0.417572	5.43e-11
ICOS	VASH1	0.417693	5.35e-11
ICOS	MATK	0.41772	5.33e-11
ISG20	CRTAM	0.417832	5.27e-11
SBDS	COPS2	0.418004	5.16e-11
ISG20	HEATR9	0.418005	5.16e-11
SBDS	SGMS1	0.418128	5.09e-11
ISG20	FKBP11	0.418166	5.07e-11
ICOS	DHX58	0.418192	5.05e-11
ICOS	SARDH	0.41831	4.98e-11
SBDS	GLS	0.418372	4.95e-11
ISG20	TRPV2	0.418415	4.92e-11
ICOS	PRKD2	0.418417	4.92e-11
ICOS	OGFR	0.41844	4.91e-11
SBDS	PMS2	0.419456	4.36e-11
ISG20	LTB	0.41952	4.33e-11
ISG20	LAPTM5	0.419557	4.31e-11
SBDS	CYP27B1	0.419565	4.3e-11
ICOS	BST2	0.419579	4.3e-11
SBDS	YES1	0.419847	4.16e-11
ISG20	CD38	0.419966	4.11e-11
SBDS	TNFRSF10A	0.420002	4.09e-11
ISG20	SMTNL1	0.42003	4.08e-11
SBDS	LTN1	0.420088	4.05e-11
ISG20	OTOF	0.420091	4.05e-11
ICOS	IL26	0.420218	3.99e-11
SBDS	MICALL1	0.420328	3.94e-11
ISG20	PSMB7	0.420333	3.93e-11
ANGPTL4	PTK6	0.420379	3.91e-11
ICOS	IL18R1	0.420379	3.91e-11
SBDS	NR3C1	0.420428	3.89e-11
SBDS	OSBPL8	0.420444	3.88e-11
SBDS	PTBP3	0.42067	3.78e-11
SBDS	RASAL2	0.420689	3.77e-11
ICOS	ZMYND15	0.420714	3.76e-11
ICOS	PLEKHF1	0.420923	3.67e-11
ISG20	TNFRSF14	0.421098	3.6e-11
ISG20	HAVCR2	0.421505	3.43e-11
SBDS	BUB3	0.421601	3.39e-11
ICOS	C1R	0.421713	3.35e-11
SBDS	BLZF1	0.421738	3.34e-11
ISG20	TRAF3IP3	0.421783	3.32e-11
ICOS	SDS	0.421802	3.31e-11
SBDS	FAM83B	0.42185	3.29e-11
ICOS	OAS3	0.42189	3.28e-11
SBDS	NOC3L	0.421918	3.27e-11
ISG20	DDX60	0.421981	3.24e-11
SBDS	GNPNAT1	0.422169	3.17e-11
ISG20	PDCD1LG2	0.422254	3.14e-11
ICOS	HAMP	0.422259	3.14e-11
SBDS	RAB10	0.422388	3.09e-11
ANGPTL4	S100A8	0.422431	3.07e-11
SBDS	EPHA2	0.422667	2.99e-11
SBDS	CHORDC1	0.422799	2.94e-11
ISG20	OR52N4	0.422808	2.94e-11
ISG20	ZBTB32	0.422834	2.93e-11
SBDS	TCEA1	0.422835	2.93e-11
SBDS	RAB1A	0.422865	2.92e-11
ISG20	IFNB1	0.422901	2.91e-11
SBDS	CLIC4	0.422962	2.89e-11
SBDS	KRT6A	0.423032	2.86e-11
SBDS	FOXN2	0.423068	2.85e-11
ANGPTL4	FOSL1	0.423113	2.84e-11
ICOS	C2	0.423251	2.79e-11
SBDS	EFR3A	0.423311	2.77e-11
ICOS	SNX10	0.423347	2.76e-11
SBDS	RINT1	0.423358	2.75e-11
ICOS	A2M	0.423583	2.68e-11
ISG20	FAM177B	0.423584	2.68e-11
ICOS	C19orf38	0.423613	2.67e-11
ISG20	EBI3	0.42366	2.66e-11
SBDS	FAM126A	0.423752	2.63e-11
ISG20	STAC3	0.424083	2.53e-11
ISG20	GPR65	0.424162	2.5e-11
ICOS	DEF6	0.424218	2.49e-11
ISG20	FGD3	0.424484	2.41e-11
ISG20	NUGGC	0.424546	2.39e-11
SBDS	FAM208B	0.42455	2.39e-11
ICOS	EVL	0.424571	2.39e-11
SBDS	CDK6	0.424581	2.38e-11
SBDS	AHCTF1	0.42483	2.31e-11
SBDS	MTDH	0.425008	2.27e-11
SBDS	TAF2	0.425024	2.26e-11
SBDS	SCFD1	0.425034	2.26e-11
SBDS	SLC7A1	0.425287	2.19e-11
SBDS	ARHGEF18	0.425595	2.11e-11
ICOS	TAPBPL	0.425635	2.1e-11
SBDS	POLR3G	0.42565	2.1e-11
ICOS	CSF3R	0.425666	2.09e-11
ISG20	CCRL2	0.425703	2.09e-11
SBDS	PLS3	0.425766	2.07e-11
ANGPTL4	P2RY2	0.425766	2.07e-11
SBDS	SLC31A2	0.42577	2.07e-11
SBDS	MAPK1	0.42593	2.03e-11
SBDS	YKT6	0.425932	2.03e-11
SBDS	ARNTL2	0.425948	2.03e-11
SBDS	ZNF655	0.425951	2.02e-11
ICOS	CR1	0.426083	1.99e-11
ISG20	DTX3L	0.426088	1.99e-11
SBDS	FCF1	0.426171	1.97e-11
ISG20	SELL	0.426554	1.88e-11
SBDS	LATS2	0.426574	1.88e-11
ISG20	APOL1	0.426819	1.82e-11
ICOS	EPB41L3	0.426907	1.81e-11
SBDS	OGDH	0.42701	1.78e-11
ICOS	PPP1R2C	0.427067	1.77e-11
SBDS	SDAD1	0.427178	1.75e-11
SBDS	DKC1	0.427182	1.75e-11
SBDS	OPN3	0.427189	1.75e-11
SBDS	UBE2Q2	0.427249	1.73e-11
SBDS	ADAMTSL4	0.427365	1.71e-11
ANGPTL4	G0S2	0.427507	1.68e-11
ISG20	SERPING1	0.427518	1.68e-11
SBDS	STK3	0.427595	1.66e-11
ISG20	GPR18	0.427607	1.66e-11
SBDS	KRIT1	0.427656	1.65e-11
ANGPTL4	CDH3	0.427708	1.64e-11
SBDS	MFSD14B	0.42774	1.63e-11
SBDS	OTUD4	0.42775	1.63e-11
ICOS	CLEC4D	0.42784	1.61e-11
ICOS	FYN	0.42791	1.6e-11
ICOS	HLA-A	0.428029	1.58e-11
ISG20	RUFY4	0.428107	1.56e-11
ISG20	JAML	0.428246	1.54e-11
ISG20	PTPN6	0.428391	1.51e-11
ISG20	CORO7	0.428442	1.5e-11
SBDS	RBAK	0.428518	1.49e-11
ICOS	PKD2L1	0.428674	1.46e-11
SBDS	ATL3	0.428715	1.45e-11
ISG20	TRAT1	0.428944	1.41e-11
SBDS	GOLGA5	0.429004	1.4e-11
SBDS	NPC1	0.429162	1.38e-11
SBDS	ITPRIP	0.429211	1.37e-11
ISG20	SIGLEC1	0.429352	1.35e-11
ISG20	OAS3	0.429534	1.32e-11
SBDS	ASCC3	0.429671	1.3e-11
SBDS	SERPINB5	0.429707	1.29e-11
SBDS	AP4E1	0.429893	1.26e-11
ICOS	ST8SIA1	0.429916	1.26e-11
SBDS	PITPNB	0.430053	1.24e-11
SBDS	PLEKHN1	0.430192	1.22e-11
ICOS	DDX60	0.430389	1.19e-11
ISG20	CD5	0.430455	1.18e-11
ISG20	TMEM219	0.430753	1.14e-11
ICOS	ZNFX1	0.430945	1.11e-11
SBDS	PRNP	0.431114	1.09e-11
SBDS	BNC1	0.431207	1.08e-11
ICOS	GLIPR2	0.431316	1.06e-11
SBDS	TAF1B	0.431363	1.06e-11
SBDS	CAMSAP2	0.431606	1.02e-11
SBDS	SRP72	0.431608	1.02e-11
SBDS	FRMD6	0.431772	1e-11
ISG20	CALHM6	0.431811	9.99e-12
SBDS	KBTBD2	0.431878	9.91e-12
LTBR	C1RL	0.432176	9.56e-12
ICOS	CR1L	0.43221	9.52e-12
SBDS	TUBB6	0.432215	9.51e-12
SBDS	MRPL32	0.432398	9.3e-12
ICOS	PARP10	0.432449	9.25e-12
SBDS	TAF1A	0.432506	9.18e-12
ISG20	TYROBP	0.432727	8.94e-12
ICOS	N4BP2L1	0.432886	8.77e-12
SBDS	CAPZA2	0.433216	8.42e-12
SBDS	WASHC5	0.43362	8.01e-12
SBDS	MYC	0.433633	8e-12
ICOS	AC136428.1	0.433993	7.66e-12
SBDS	IPPK	0.434066	7.59e-12
SBDS	CAP1	0.434124	7.53e-12
SBDS	DSE	0.434216	7.45e-12
SBDS	NAA25	0.43435	7.33e-12
ICOS	INPP1	0.434447	7.24e-12
ICOS	TSHR	0.434669	7.05e-12
ICOS	CCDC141	0.434816	6.92e-12
LTBR	AEBP2	0.434833	6.91e-12
ISG20	FASLG	0.434998	6.77e-12
ICOS	ERAP1	0.435138	6.65e-12
SBDS	PPP4R1	0.435194	6.61e-12
ISG20	CLECL1	0.435256	6.56e-12
SBDS	EHBP1	0.435288	6.53e-12
SBDS	ASAP1	0.435422	6.42e-12
ISG20	AIF1	0.435602	6.28e-12
SBDS	KCMF1	0.435649	6.25e-12
SBDS	MARS2	0.435804	6.13e-12
ICOS	HELZ2	0.43581	6.12e-12
SBDS	IARS	0.436106	5.9e-12
ICOS	IFIT5	0.436243	5.81e-12
ISG20	SDSL	0.436246	5.8e-12
SBDS	ANKIB1	0.436336	5.74e-12
ICOS	RAMP3	0.436385	5.7e-12
SBDS	SLC4A1AP	0.436526	5.61e-12
ISG20	RAC2	0.436739	5.46e-12
ICOS	SH2B3	0.436885	5.36e-12
SBDS	FAM120A	0.436901	5.35e-12
SBDS	TAX1BP1	0.43698	5.3e-12
SBDS	KIF20B	0.437063	5.25e-12
SBDS	RGS20	0.437146	5.19e-12
SBDS	RCOR1	0.437167	5.18e-12
ISG20	IL16	0.437253	5.12e-12
SBDS	ACTR3	0.437398	5.03e-12
SBDS	NIFK	0.437536	4.95e-12
SBDS	RAB22A	0.437548	4.94e-12
SBDS	DHX32	0.43765	4.88e-12
LTBR	DERA	0.437769	4.81e-12
ICOS	IFI6	0.437921	4.72e-12
SBDS	TNPO3	0.437976	4.68e-12
SBDS	CLPX	0.438139	4.59e-12
ICOS	XAF1	0.438174	4.57e-12
SBDS	POLR1B	0.438283	4.51e-12
SBDS	PTPRE	0.43839	4.45e-12
ANGPTL4	IL1A	0.438568	4.35e-12
SBDS	PGAM1	0.438916	4.17e-12
ISG20	TMIGD2	0.439176	4.04e-12
ANGPTL4	GNA15	0.439308	3.97e-12
SBDS	DBF4	0.439351	3.95e-12
SBDS	ZNRF2	0.439456	3.9e-12
ISG20	CTSW	0.439462	3.89e-12
ICOS	ISCU	0.439488	3.88e-12
ICOS	FNBP1	0.439571	3.84e-12
SBDS	UTP4	0.439746	3.76e-12
SBDS	JMJD1C	0.439933	3.67e-12
SBDS	RAB11FIP5	0.440122	3.59e-12
ICOS	AC134669.1	0.440126	3.58e-12
ICOS	TNFSF14	0.440254	3.53e-12
SBDS	DNAJC9	0.440395	3.47e-12
ICOS	ZNF101	0.440434	3.45e-12
SBDS	CARNMT1	0.440451	3.44e-12
ISG20	MVP	0.440502	3.42e-12
ICOS	ENPP2	0.440579	3.39e-12
SBDS	HERC4	0.44061	3.37e-12
SBDS	ITPRIPL2	0.440722	3.33e-12
LTBR	KDM5A	0.440734	3.32e-12
ANGPTL4	SERPINB1	0.440759	3.31e-12
SBDS	FEM1B	0.440761	3.31e-12
SBDS	NUP205	0.440778	3.3e-12
ICOS	IFITM1	0.440824	3.28e-12
SBDS	RND3	0.440875	3.26e-12
SBDS	SLK	0.440956	3.23e-12
LTBR	NCAPD2	0.441087	3.18e-12
SBDS	PIP4K2C	0.44136	3.07e-12
SBDS	UBXN2A	0.441423	3.05e-12
SBDS	AP3S1	0.441457	3.03e-12
ICOS	KLRC3	0.441534	3e-12
SBDS	SOWAHC	0.441579	2.99e-12
ISG20	ARHGAP45	0.441916	2.86e-12
ANGPTL4	ERO1A	0.441925	2.86e-12
ICOS	ICAM1	0.441981	2.84e-12
ISG20	HLA-DMA	0.442139	2.78e-12
ISG20	HLA-DOB	0.442171	2.77e-12
SBDS	PTPN11	0.442342	2.71e-12
ICOS	LY6E	0.442388	2.7e-12
ISG20	SLAMF7	0.442403	2.69e-12
SBDS	DDX18	0.442415	2.69e-12
ISG20	MYO1G	0.442438	2.68e-12
SBDS	RIOK1	0.442454	2.68e-12
ISG20	SSTR3	0.442513	2.66e-12
ICOS	IL7	0.44261	2.62e-12
ICOS	KMO	0.443278	2.41e-12
SBDS	OTUD6B	0.4433	2.41e-12
ICOS	ALOX5	0.443592	2.32e-12
ISG20	CD72	0.443762	2.27e-12
ANGPTL4	ADM	0.444016	2.2e-12
ISG20	FMNL1	0.444055	2.19e-12
ICOS	FNDC9	0.444172	2.15e-12
ICOS	BEND4	0.444417	2.09e-12
ISG20	KLHDC7B	0.444441	2.08e-12
ICOS	SOWAHD	0.444868	1.97e-12
ISG20	CD37	0.444936	1.96e-12
ICOS	MILR1	0.445007	1.94e-12
ICOS	APOL2	0.445088	1.92e-12
ISG20	ITGAL	0.445235	1.88e-12
ICOS	KLHDC7B	0.445389	1.85e-12
SBDS	CLIP4	0.445497	1.82e-12
ICOS	LINGO3	0.445808	1.75e-12
ISG20	PATL2	0.44606	1.69e-12
SBDS	USP14	0.446197	1.67e-12
ANGPTL4	NDRG1	0.44622	1.66e-12
ICOS	BTN2A2	0.446571	1.59e-12
SBDS	PNPLA8	0.446633	1.58e-12
ISG20	CFB	0.446727	1.56e-12
ICOS	SFTPB	0.44678	1.55e-12
ICOS	SMTNL1	0.446827	1.54e-12
ICOS	IL15	0.447262	1.45e-12
SBDS	SKAP2	0.447352	1.44e-12
ISG20	PARP14	0.447364	1.43e-12
ISG20	TRIM22	0.447416	1.43e-12
ICOS	P2RY14	0.44784	1.35e-12
ISG20	BFSP2	0.448033	1.32e-12
ICOS	TNIP3	0.448095	1.31e-12
SBDS	HERPUD2	0.448113	1.3e-12
ICOS	ICAM2	0.448166	1.29e-12
ICOS	VPREB3	0.448296	1.27e-12
SBDS	SMURF1	0.448543	1.23e-12
SBDS	MCMBP	0.448551	1.23e-12
SBDS	NEDD4	0.448637	1.22e-12
ISG20	DOK2	0.448698	1.21e-12
ISG20	FCRL3	0.448748	1.2e-12
SBDS	BCAP29	0.449004	1.16e-12
ISG20	LST1	0.449317	1.12e-12
SBDS	DUSP7	0.449459	1.1e-12
ISG20	S1PR4	0.449567	1.08e-12
ICOS	CETP	0.449783	1.05e-12
ICOS	VNN2	0.450066	1.01e-12
ICOS	KIR2DL4	0.450109	1.01e-12
ISG20	IL21R	0.450449	9.65e-13
ICOS	CLEC7A	0.450605	9.46e-13
ISG20	RNF213	0.450739	9.29e-13
SBDS	STAM	0.450974	9.01e-13
SBDS	KIF23	0.451048	8.93e-13
SBDS	SMC3	0.451086	8.88e-13
ICOS	DBH	0.451124	8.84e-13
ISG20	SAMD9L	0.451141	8.82e-13
ISG20	RHOG	0.451307	8.63e-13
ICOS	RGS13	0.451321	8.62e-13
ICOS	MEF2C	0.451344	8.59e-13
ICOS	ADGRE1	0.451358	8.58e-13
ICOS	IFIT2	0.451396	8.53e-13
SBDS	KTN1	0.451495	8.43e-13
ISG20	UBD	0.451583	8.33e-13
LTBR	YARS2	0.451823	8.07e-13
SBDS	FAM241A	0.452002	7.89e-13
ISG20	EDF1	0.452377	7.51e-13
SBDS	KCTD5	0.452379	7.51e-13
SBDS	DSP	0.45262	7.28e-13
SBDS	TJP1	0.452851	7.06e-13
ISG20	IL2RG	0.453097	6.84e-13
SBDS	ANO6	0.453114	6.83e-13
ICOS	TMEM229B	0.453176	6.77e-13
ICOS	SP100	0.453223	6.73e-13
SBDS	FBXL18	0.453446	6.54e-13
LTBR	GAPDH	0.453456	6.53e-13
ISG20	DDX60L	0.453462	6.52e-13
ICOS	CCL23	0.453622	6.39e-13
ICOS	ANGPTL6	0.453624	6.39e-13
ISG20	APOBR	0.453653	6.36e-13
SBDS	TGFA	0.453699	6.32e-13
ISG20	IFITM1	0.453758	6.28e-13
ISG20	C1QA	0.453884	6.17e-13
ICOS	EMILIN2	0.454043	6.05e-13
ICOS	MX2	0.454295	5.85e-13
ICOS	SLC2A5	0.454345	5.81e-13
SBDS	TIMM23B	0.454398	5.77e-13
SBDS	ITPR3	0.454477	5.71e-13
SBDS	NUDCD1	0.454621	5.6e-13
ICOS	ETS1	0.454706	5.54e-13
ICOS	DENND1C	0.45474	5.52e-13
ICOS	BTN3A2	0.454787	5.48e-13
ICOS	IFI44	0.455156	5.23e-13
ISG20	VAMP5	0.455303	5.13e-13
ISG20	CXorf65	0.45562	4.92e-13
ICOS	PDE1B	0.455975	4.69e-13
SBDS	HAUS2	0.456369	4.45e-13
SBDS	DIAPH1	0.456471	4.4e-13
SBDS	TAOK3	0.456658	4.29e-13
ICOS	MS4A4E	0.456778	4.22e-13
ICOS	TRPM2	0.456808	4.2e-13
ISG20	SH2D2A	0.456967	4.12e-13
ICOS	PDE4B	0.456995	4.1e-13
ICOS	CISH	0.457032	4.08e-13
SBDS	RBMS1	0.457159	4.01e-13
ICOS	CORO7	0.457211	3.99e-13
SBDS	NOM1	0.457243	3.97e-13
ISG20	GNLY	0.457366	3.91e-13
LTBR	DNM1L	0.457491	3.84e-13
ISG20	IGFLR1	0.457535	3.82e-13
ISG20	CD19	0.457585	3.79e-13
ICOS	CD1B	0.457591	3.79e-13
ISG20	TESPA1	0.457769	3.7e-13
ICOS	SECTM1	0.457806	3.68e-13
ISG20	LAT2	0.457917	3.63e-13
ICOS	CFLAR	0.458017	3.58e-13
SBDS	CAB39	0.458152	3.52e-13
SBDS	IQGAP1	0.458179	3.51e-13
SBDS	OSMR	0.458209	3.49e-13
SBDS	EGFR	0.45823	3.48e-13
SBDS	ITGB1	0.458258	3.47e-13
SBDS	SPRYD7	0.458272	3.46e-13
ISG20	STAP1	0.458283	3.46e-13
ISG20	RHOH	0.458496	3.36e-13
ISG20	NCF4	0.458518	3.35e-13
ICOS	SCARF1	0.45858	3.32e-13
ICOS	IRF7	0.458936	3.17e-13
SBDS	DARS	0.458973	3.16e-13
ICOS	HERC5	0.459325	3.01e-13
SBDS	CMIP	0.459368	2.99e-13
ICOS	GPR132	0.459446	2.96e-13
ICOS	HLA-G	0.459458	2.96e-13
SBDS	VPS26A	0.45966	2.88e-13
SBDS	2021-09-07	0.459687	2.87e-13
ISG20	CYTIP	0.459745	2.85e-13
ICOS	SMAP2	0.459844	2.81e-13
ICOS	TRIM14	0.459863	2.8e-13
ICOS	VSIG4	0.459892	2.79e-13
ICOS	C4orf50	0.459935	2.78e-13
SBDS	GALNT3	0.459969	2.76e-13
SBDS	EXOC6B	0.460057	2.73e-13
SBDS	ABCE1	0.460243	2.66e-13
SBDS	HEATR1	0.46026	2.66e-13
ISG20	NCF1	0.460361	2.62e-13
ISG20	IRF1	0.460431	2.6e-13
ICOS	CPVL	0.46045	2.59e-13
ISG20	C1orf54	0.460475	2.58e-13
SBDS	RSU1	0.46071	2.5e-13
SBDS	TPM3	0.461005	2.41e-13
ISG20	IFNL1	0.461421	2.28e-13
ISG20	IDO1	0.461536	2.24e-13
SBDS	BAG3	0.461556	2.24e-13
ICOS	GALM	0.461748	2.18e-13
ISG20	TMEM156	0.461842	2.15e-13
SBDS	CAV1	0.461996	2.11e-13
ICOS	RASGRP1	0.46201	2.1e-13
ICOS	FFAR4	0.462149	2.06e-13
LTBR	EMG1	0.46227	2.03e-13
ISG20	TNFRSF1B	0.46262	1.94e-13
SBDS	CCT6A	0.463093	1.82e-13
SBDS	NAMPT	0.46311	1.81e-13
ICOS	AKAP5	0.463199	1.79e-13
SBDS	ADGRF4	0.463211	1.79e-13
ICOS	LGALS9	0.463423	1.74e-13
SBDS	WASL	0.463527	1.72e-13
ICOS	COL6A5	0.463599	1.7e-13
SBDS	OSBPL3	0.46395	1.62e-13
ICOS	NMI	0.464156	1.58e-13
SBDS	PYGL	0.464231	1.56e-13
SBDS	SMNDC1	0.464328	1.54e-13
SBDS	YAP1	0.46449	1.51e-13
ISG20	IFITM3	0.464615	1.48e-13
SBDS	PCBP1	0.464731	1.46e-13
SBDS	PATL1	0.46476	1.45e-13
ISG20	CD8A	0.464849	1.43e-13
SBDS	FERMT1	0.464979	1.41e-13
ISG20	GZMA	0.465047	1.4e-13
ISG20	SLC25A28	0.465092	1.39e-13
ICOS	KLRC2	0.465227	1.36e-13
SBDS	MELK	0.465246	1.36e-13
SBDS	KLF10	0.465565	1.3e-13
SBDS	DUSP11	0.465831	1.26e-13
ISG20	IFIT2	0.466152	1.2e-13
SBDS	KLF6	0.466168	1.2e-13
ICOS	VSIR	0.466272	1.18e-13
ICOS	ATP2A3	0.466297	1.18e-13
ISG20	FERMT3	0.466413	1.16e-13
ICOS	FCRL4	0.466498	1.15e-13
ISG20	TNFRSF4	0.466592	1.13e-13
ISG20	MYO1F	0.466617	1.13e-13
SBDS	STRIP2	0.466693	1.12e-13
ISG20	FAM78A	0.466698	1.12e-13
ICOS	AICDA	0.467543	9.94e-14
ANGPTL4	SERPINB3	0.467804	9.59e-14
ICOS	BHLHE22	0.467854	9.53e-14
ISG20	GIMAP1	0.467867	9.51e-14
ISG20	ABI3	0.467889	9.48e-14
SBDS	ZNF800	0.468153	9.15e-14
ISG20	HLA-DRB1	0.468239	9.04e-14
SBDS	ADK	0.468258	9.01e-14
ICOS	IPCEF1	0.468267	9e-14
SBDS	VRK2	0.468545	8.67e-14
ISG20	IFIT1	0.468632	8.56e-14
ISG20	LAP3	0.468969	8.18e-14
SBDS	UCHL5	0.469029	8.11e-14
ICOS	LILRA2	0.469556	7.54e-14
ISG20	SH2D1A	0.469597	7.5e-14
ISG20	GSDMD	0.46966	7.44e-14
SBDS	PMM2	0.469786	7.31e-14
ICOS	DTX3L	0.469899	7.2e-14
SBDS	NCKAP1	0.470037	7.06e-14
SBDS	BZW1	0.470403	6.71e-14
SBDS	ATP2A2	0.47054	6.59e-14
ISG20	CCR5	0.471108	6.09e-14
ISG20	CD96	0.471234	5.98e-14
ISG20	LY9	0.471585	5.7e-14
ISG20	GBP4	0.471595	5.69e-14
ISG20	CD74	0.471694	5.61e-14
ISG20	TNFRSF13B	0.471715	5.6e-14
ANGPTL4	S100A9	0.472097	5.31e-14
ICOS	STAT5A	0.47253	5e-14
ICOS	TAPBP	0.472558	4.98e-14
ICOS	CASP1	0.472672	4.9e-14
ISG20	JAKMIP1	0.473031	4.66e-14
SBDS	CLIP1	0.473048	4.65e-14
ICOS	SIGLEC5	0.473069	4.64e-14
ICOS	CXCR4	0.473121	4.61e-14
ISG20	TCIRG1	0.473638	4.29e-14
SBDS	ABI1	0.473941	4.11e-14
ICOS	STX11	0.474361	3.87e-14
SBDS	WDR43	0.47457	3.76e-14
ISG20	LCK	0.474997	3.54e-14
ISG20	GBP2	0.475054	3.52e-14
SBDS	IDH3A	0.475062	3.51e-14
ISG20	TNFAIP8L2	0.475082	3.5e-14
SBDS	EIF2S1	0.475335	3.38e-14
ICOS	MPP1	0.475348	3.37e-14
ICOS	IL3RA	0.475593	3.26e-14
LTBR	GOLT1B	0.475621	3.25e-14
SBDS	ELK3	0.475747	3.19e-14
ICOS	STK17B	0.475817	3.16e-14
SBDS	SLC38A2	0.475992	3.08e-14
ICOS	NRROS	0.476229	2.98e-14
ISG20	LAMP3	0.476357	2.93e-14
ICOS	ANXA6	0.47644	2.89e-14
ISG20	TAPBP	0.476444	2.89e-14
ISG20	PRF1	0.476464	2.88e-14
ISG20	TRIM69	0.476504	2.87e-14
SBDS	PDSS1	0.476564	2.84e-14
LTBR	INTS13	0.476628	2.82e-14
ISG20	CD247	0.476806	2.75e-14
SBDS	NOLC1	0.477278	2.57e-14
ICOS	TLR4	0.477315	2.56e-14
ICOS	DDX58	0.477357	2.54e-14
ISG20	LGALS9	0.47755	2.48e-14
ISG20	CD79B	0.477848	2.37e-14
SBDS	FAM91A1	0.477882	2.36e-14
ISG20	GRAP2	0.478113	2.29e-14
ISG20	IFI30	0.47822	2.25e-14
SBDS	NEK7	0.47822	2.25e-14
ISG20	ZAP70	0.478277	2.23e-14
ISG20	SASH3	0.478375	2.2e-14
SBDS	SPTLC1	0.478417	2.19e-14
ICOS	EMB	0.47842	2.19e-14
SBDS	STK24	0.478501	2.16e-14
ISG20	SNX20	0.478767	2.08e-14
ICOS	HCLS1	0.478785	2.08e-14
ISG20	APOL6	0.478957	2.03e-14
ICOS	2021-09-06	0.479043	2e-14
ISG20	ZNF683	0.479175	1.97e-14
ISG20	HAPLN3	0.479338	1.92e-14
SBDS	AIMP2	0.479406	1.9e-14
ISG20	IL15RA	0.479818	1.79e-14
ICOS	AL157935.2	0.480435	1.64e-14
ISG20	PDCD1	0.481003	1.52e-14
ISG20	ACP5	0.481029	1.51e-14
ICOS	TRIM69	0.481204	1.47e-14
ICOS	NFKBIE	0.482074	1.3e-14
ICOS	CACNA2D4	0.482212	1.28e-14
ISG20	HERC5	0.482345	1.25e-14
ICOS	SNAI3	0.482501	1.22e-14
ANGPTL4	UPP1	0.483135	1.12e-14
ICOS	SIRPD	0.483215	1.1e-14
ICOS	LAIR2	0.483372	1.08e-14
SBDS	PICALM	0.483528	1.06e-14
ISG20	FOXP3	0.483589	1.05e-14
LTBR	MRPS35	0.483609	1.04e-14
SBDS	FAM49B	0.483773	1.02e-14
ICOS	SOCS1	0.483831	1.01e-14
ISG20	STAT2	0.483915	9.98e-15
ISG20	PYHIN1	0.483965	9.91e-15
ISG20	GPSM3	0.484173	9.62e-15
ICOS	VAMP5	0.484242	9.52e-15
ISG20	DDX58	0.484399	9.31e-15
ICOS	PARP8	0.484525	9.14e-15
ISG20	TNFSF13B	0.484591	9.05e-15
SBDS	CKAP2L	0.484594	9.05e-15
SBDS	VKORC1L1	0.484884	8.68e-15
ICOS	ACSM5	0.484981	8.56e-15
SBDS	SNX6	0.485068	8.45e-15
ISG20	PSMA4	0.485147	8.35e-15
SBDS	YRDC	0.48517	8.33e-15
ICOS	HSD11B1	0.485815	7.58e-15
ICOS	PTGDR	0.485952	7.43e-15
ICOS	PARP9	0.48603	7.35e-15
ICOS	S100B	0.486504	6.86e-15
ISG20	CD3G	0.486508	6.86e-15
SBDS	MLLT10	0.486583	6.78e-15
SBDS	2021-09-10	0.486677	6.69e-15
LTBR	COPS7A	0.486786	6.59e-15
ICOS	OASL	0.486994	6.39e-15
ISG20	BCL2L14	0.487113	6.28e-15
ISG20	CD52	0.487193	6.21e-15
ISG20	SLAMF6	0.487241	6.16e-15
ICOS	LIMD2	0.487307	6.1e-15
ICOS	PSMB8	0.487613	5.84e-15
ISG20	IL32	0.488072	5.46e-15
ISG20	TBX21	0.488281	5.3e-15
ICOS	PSME1	0.488405	5.2e-15
ICOS	LAMP3	0.488446	5.17e-15
ICOS	GNG8	0.488985	4.78e-15
ICOS	WARS	0.489167	4.65e-15
SBDS	BACH1	0.489201	4.63e-15
ICOS	ODF3B	0.489321	4.55e-15
ISG20	JAK3	0.489458	4.46e-15
ISG20	CYTH4	0.489479	4.44e-15
ICOS	PML	0.489497	4.43e-15
SBDS	SLC25A32	0.489536	4.41e-15
SBDS	MASTL	0.489624	4.35e-15
SBDS	ESYT2	0.489684	4.31e-15
ICOS	DENND2D	0.490235	3.98e-15
SBDS	NCOA4	0.491045	3.53e-15
ISG20	BATF	0.491047	3.53e-15
ICOS	CHIT1	0.491232	3.43e-15
ICOS	POU2AF1	0.49126	3.42e-15
ISG20	TMC8	0.491403	3.35e-15
SBDS	LACTB	0.492633	2.79e-15
ICOS	RSAD2	0.492724	2.75e-15
ISG20	TRIM21	0.492849	2.7e-15
ICOS	LYL1	0.493051	2.62e-15
ICOS	SIRPB2	0.493338	2.51e-15
ISG20	UBA7	0.493587	2.42e-15
SBDS	NDFIP2	0.49367	2.39e-15
ISG20	STX4	0.494034	2.27e-15
ICOS	C19orf66	0.494384	2.15e-15
ICOS	RHOG	0.494424	2.14e-15
SBDS	YME1L1	0.494549	2.1e-15
ICOS	BCL2A1	0.49494	1.98e-15
ISG20	CXCR6	0.495018	1.96e-15
SBDS	EIF3A	0.495206	1.9e-15
ICOS	SH2D2A	0.495459	1.83e-15
ISG20	CD48	0.49554	1.81e-15
ICOS	GFI1	0.495695	1.77e-15
ISG20	NLRC5	0.496075	1.67e-15
ISG20	APOL2	0.496138	1.65e-15
ICOS	HLA-B	0.496798	1.5e-15
ICOS	GPR55	0.497035	1.45e-15
LTBR	WBP11	0.497619	1.32e-15
ICOS	PTGDS	0.497772	1.29e-15
ISG20	LTA	0.498212	1.21e-15
ICOS	GAPT	0.49863	1.14e-15
ISG20	OGFR	0.498631	1.14e-15
ISG20	GZMH	0.498905	1.09e-15
ICOS	ZEB2	0.498937	1.08e-15
ISG20	APOBEC3G	0.498948	1.08e-15
ISG20	GNGT2	0.499065	1.06e-15
ICOS	SH2D3C	0.499105	1.06e-15
ISG20	CXCL10	0.499164	1.05e-15
ISG20	LY6E	0.499434	1.01e-15
ANGPTL4	SERPINB4	0.499595	9.82e-16
SBDS	SRPK2	0.499785	9.54e-16
ISG20	ARHGAP15	0.499805	9.51e-16
ICOS	ZNF804A	0.500008	9.22e-16
ICOS	MX1	0.500166	9e-16
LTBR	ATN1	0.500221	8.93e-16
ICOS	PLD4	0.500553	8.49e-16
SBDS	MYO1E	0.500821	8.15e-16
ICOS	TNFSF12	0.500831	8.13e-16
ICOS	PECAM1	0.50087	8.09e-16
ICOS	ARRDC5	0.501371	7.49e-16
ICOS	RNASE2	0.501413	7.44e-16
ICOS	GHRL	0.502116	6.68e-16
ICOS	FPR1	0.502232	6.57e-16
ICOS	IDO2	0.502422	6.38e-16
ICOS	TMEM106A	0.502612	6.2e-16
SBDS	RAB18	0.502706	6.11e-16
ISG20	CXCR3	0.502909	5.92e-16
ICOS	MICAL1	0.50351	5.4e-16
ICOS	LILRA5	0.503747	5.21e-16
ISG20	AC040162.1	0.503897	5.09e-16
ICOS	PLA2G4C	0.503915	5.07e-16
LTBR	MLF2	0.503985	5.02e-16
ICOS	CSF1	0.504127	4.91e-16
ICOS	P2RX5	0.504302	4.78e-16
ICOS	CLEC1A	0.504317	4.77e-16
ISG20	STAT1	0.504376	4.72e-16
ISG20	CD6	0.50486	4.39e-16
ISG20	B2M	0.504939	4.33e-16
ISG20	SLFN12L	0.505131	4.21e-16
SBDS	TMEM248	0.505427	4.02e-16
ISG20	SCML4	0.505456	4e-16
ICOS	PNOC	0.505772	3.81e-16
ISG20	IL12RB1	0.506067	3.64e-16
ICOS	RNF166	0.50612	3.61e-16
ICOS	RASGRP4	0.506339	3.49e-16
ISG20	HLA-A	0.506592	3.35e-16
SBDS	DNAJB6	0.506719	3.29e-16
ISG20	FLT3LG	0.507088	3.1e-16
ISG20	GZMB	0.507155	3.07e-16
SBDS	TES	0.50734	2.99e-16
ICOS	HERC6	0.50734	2.99e-16
ICOS	TRIM21	0.507449	2.94e-16
ICOS	CD101	0.507562	2.88e-16
ICOS	RAB39A	0.507772	2.79e-16
SBDS	CRCP	0.507808	2.78e-16
ICOS	CLEC17A	0.507902	2.74e-16
ISG20	GBP1	0.508205	2.61e-16
ISG20	MAP4K1	0.508309	2.57e-16
ISG20	WARS	0.508473	2.5e-16
ISG20	CD3E	0.508489	2.5e-16
ISG20	CST7	0.508714	2.41e-16
ICOS	APOC4-APOC2	0.509019	2.3e-16
ISG20	RAB33A	0.50921	2.23e-16
ICOS	CYSLTR2	0.509459	2.14e-16
ICOS	TOX	0.509499	2.13e-16
ISG20	NKG7	0.509947	1.99e-16
ICOS	AIM2	0.509973	1.98e-16
ISG20	CXCL11	0.510033	1.96e-16
ICOS	ADGRE5	0.510148	1.92e-16
ISG20	NMI	0.510276	1.89e-16
LTBR	PEX5	0.510332	1.87e-16
ISG20	SIT1	0.510449	1.84e-16
ICOS	PLEKHO1	0.510681	1.77e-16
ICOS	XCR1	0.510818	1.73e-16
ISG20	UBASH3A	0.510863	1.72e-16
ICOS	CARD11	0.510865	1.72e-16
ISG20	TYMP	0.511247	1.62e-16
ISG20	WAS	0.511598	1.53e-16
ICOS	HLA-F	0.511788	1.49e-16
SBDS	TMOD3	0.511794	1.49e-16
ISG20	CORO1A	0.512136	1.41e-16
ICOS	TENT5C	0.512706	1.29e-16
ICOS	ASGR2	0.512851	1.26e-16
ISG20	RASAL3	0.513051	1.22e-16
SBDS	EIF3J	0.513261	1.18e-16
ICOS	ELAVL4	0.513888	1.07e-16
ICOS	RFTN1	0.514002	1.05e-16
ICOS	GMIP	0.51422	1.01e-16
ICOS	P2RY12	0.514341	9.92e-17
ICOS	PTPN6	0.514502	9.67e-17
ICOS	CSF2RA	0.514913	9.05e-17
ICOS	NR1H3	0.515041	8.87e-17
SBDS	IPMK	0.515082	8.81e-17
ISG20	SELPLG	0.51568	8.01e-17
ISG20	HLA-B	0.515972	7.64e-17
ICOS	ST3GAL5	0.516092	7.5e-17
ISG20	APOBEC3H	0.516185	7.39e-17
ICOS	AC010616.1	0.516428	7.11e-17
ICOS	ADGRG5	0.516864	6.63e-17
ISG20	PTPN7	0.517236	6.24e-17
ISG20	CD27	0.517411	6.07e-17
ICOS	FLT3LG	0.51745	6.03e-17
ICOS	KLRC4	0.517453	6.03e-17
ICOS	IL32	0.517932	5.58e-17
ICOS	BTN3A1	0.517964	5.55e-17
ISG20	TIGIT	0.518026	5.5e-17
ICOS	RARRES3	0.518035	5.49e-17
SBDS	BZW2	0.518053	5.47e-17
LTBR	STRAP	0.518577	5.03e-17
ICOS	ZNF671	0.518609	5e-17
ICOS	GRIN3A	0.518813	4.84e-17
ICOS	RNF213	0.518992	4.7e-17
ICOS	TPK1	0.519047	4.66e-17
ICOS	MRC1	0.519345	4.44e-17
SBDS	PTPN12	0.519572	4.28e-17
ISG20	SLAMF1	0.519832	4.1e-17
ICOS	CCL3L1	0.520056	3.96e-17
LTBR	YBX3	0.520216	3.86e-17
ISG20	2021-09-01	0.520353	3.77e-17
ICOS	HLA-C	0.52058	3.63e-17
ICOS	BTN3A3	0.520669	3.58e-17
SBDS	DNAJC2	0.520724	3.55e-17
ICOS	JAK2	0.520945	3.43e-17
ICOS	CCL8	0.521031	3.38e-17
ICOS	Z82206.1	0.521158	3.31e-17
ICOS	TMIGD2	0.521869	2.95e-17
ICOS	FOLR2	0.522048	2.86e-17
SBDS	GTPBP4	0.52223	2.78e-17
ISG20	ARHGAP9	0.522238	2.77e-17
ICOS	TREM2	0.5223	2.75e-17
ISG20	TAP2	0.522431	2.69e-17
SBDS	MAFK	0.524905	1.79e-17
ISG20	FUT7	0.525139	1.72e-17
ISG20	BST2	0.525172	1.71e-17
ICOS	SERPING1	0.525587	1.6e-17
ISG20	IFI44	0.525664	1.58e-17
ISG20	ICOS	0.525933	1.51e-17
ICOS	ISG20	0.525933	1.51e-17
ISG20	SLA2	0.526228	1.44e-17
ICOS	TSPAN32	0.526588	1.36e-17
ICOS	CD40	0.526839	1.3e-17
LTBR	PHB2	0.527387	1.19e-17
ICOS	DNAH8	0.527501	1.16e-17
SBDS	PUS7	0.527663	1.13e-17
ICOS	CLIC2	0.527704	1.13e-17
ISG20	RSAD2	0.528174	1.04e-17
ICOS	SCUBE1	0.528291	1.02e-17
ISG20	SECTM1	0.528339	1.01e-17
ICOS	CD200R1	0.528708	9.53e-18
ICOS	PLXNC1	0.528745	9.47e-18
ICOS	RTP4	0.528752	9.46e-18
ICOS	CEACAM21	0.529656	8.13e-18
ISG20	BATF2	0.530467	7.1e-18
ICOS	TRAFD1	0.530516	7.04e-18
ICOS	FCRL2	0.530826	6.68e-18
ICOS	UBA7	0.530916	6.58e-18
ICOS	CCL18	0.531026	6.46e-18
ISG20	TAP1	0.53116	6.32e-18
ICOS	CFP	0.531187	6.29e-18
ICOS	APOC2	0.5313	6.17e-18
ICOS	RENBP	0.53196	5.52e-18
SBDS	CEP55	0.532191	5.31e-18
ICOS	IFI35	0.532738	4.84e-18
ICOS	RASSF2	0.532894	4.71e-18
ICOS	TNFRSF8	0.53296	4.66e-18
ISG20	CMPK2	0.532966	4.66e-18
ISG20	MX2	0.533188	4.48e-18
ICOS	STK10	0.533255	4.43e-18
ICOS	NUB1	0.533295	4.4e-18
ICOS	KLRG1	0.533513	4.24e-18
ICOS	CD274	0.533929	3.96e-18
ISG20	SCO2	0.533964	3.93e-18
ICOS	BCL2L14	0.53397	3.93e-18
ICOS	ARID5A	0.534095	3.85e-18
ICOS	SLC8A1	0.534102	3.84e-18
ICOS	TTC16	0.534287	3.72e-18
ISG20	SIRPG	0.534326	3.7e-18
ICOS	CD8B	0.53445	3.62e-18
ICOS	TYMP	0.534463	3.61e-18
ISG20	PSTPIP1	0.534538	3.57e-18
SBDS	UBE3C	0.534818	3.4e-18
ISG20	EPSTI1	0.535304	3.13e-18
ISG20	IL18RAP	0.535475	3.04e-18
SBDS	CAV2	0.535644	2.95e-18
ICOS	LILRA1	0.535738	2.91e-18
ICOS	RGS1	0.535801	2.87e-18
ICOS	CEACAM4	0.536078	2.74e-18
ISG20	RARRES3	0.536302	2.64e-18
SBDS	UBE2D1	0.536455	2.57e-18
ICOS	AC040162.1	0.536712	2.46e-18
ICOS	APOBEC3D	0.536814	2.42e-18
ICOS	OTOF	0.53688	2.39e-18
ICOS	STAT2	0.537061	2.32e-18
ISG20	IFIH1	0.537276	2.23e-18
ISG20	GZMM	0.537475	2.16e-18
LTBR	ADIPOR2	0.537673	2.09e-18
ICOS	FCER2	0.538116	1.93e-18
ICOS	CCR6	0.539066	1.64e-18
ISG20	GMFG	0.53931	1.57e-18
ICOS	CLEC6A	0.539469	1.53e-18
ISG20	SP140	0.539505	1.52e-18
ICOS	TRANK1	0.539664	1.48e-18
ICOS	IL15RA	0.540073	1.38e-18
ISG20	CTLA4	0.540292	1.33e-18
ISG20	PSME1	0.540421	1.3e-18
ICOS	SAMHD1	0.540566	1.27e-18
ISG20	HERC6	0.541643	1.05e-18
ISG20	CD2	0.54168	1.04e-18
ISG20	IFIT3	0.541696	1.04e-18
ICOS	HAPLN3	0.542212	9.5e-19
ICOS	PSMA8	0.542424	9.15e-19
ICOS	GNLY	0.542864	8.48e-19
SBDS	NRBF2	0.543081	8.16e-19
ICOS	CARMIL2	0.543084	8.16e-19
ISG20	HLA-E	0.543276	7.89e-19
SBDS	LYPLA1	0.543564	7.5e-19
ICOS	FBXO6	0.543578	7.48e-19
ICOS	GPR82	0.543862	7.12e-19
ISG20	IFI6	0.544155	6.76e-19
ICOS	RAC2	0.544314	6.57e-19
ICOS	SUSD3	0.544886	5.94e-19
ICOS	PARP12	0.544898	5.93e-19
SBDS	TYW1	0.545294	5.53e-19
SBDS	USP15	0.545329	5.5e-19
ICOS	B2M	0.545588	5.25e-19
ISG20	APOBEC3D	0.545667	5.18e-19
ICOS	PEAK3	0.545673	5.17e-19
SBDS	REEP3	0.545891	4.98e-19
ISG20	FBXO6	0.545978	4.9e-19
SBDS	EIF4H	0.546028	4.86e-19
ICOS	GBP2	0.546294	4.63e-19
ISG20	APOL3	0.547519	3.73e-19
ISG20	CARD16	0.547714	3.6e-19
ANGPTL4	FAM83A	0.547848	3.52e-19
SBDS	MAP2K1	0.548224	3.29e-19
ICOS	CLEC4C	0.549173	2.78e-19
ICOS	DNAJC5B	0.549194	2.77e-19
ICOS	APOE	0.549298	2.72e-19
ICOS	MSR1	0.549379	2.68e-19
ICOS	TNFSF4	0.54975	2.51e-19
LTBR	ERGIC2	0.549807	2.48e-19
ICOS	P2RX7	0.550471	2.2e-19
ICOS	LILRB5	0.550517	2.18e-19
ICOS	ITGA4	0.550736	2.1e-19
ICOS	IL2	0.551618	1.79e-19
ICOS	ATP8B4	0.552236	1.6e-19
ICOS	RUBCNL	0.552373	1.56e-19
ISG20	DHX58	0.552404	1.55e-19
ICOS	HSH2D	0.552534	1.52e-19
ICOS	PATL2	0.552796	1.45e-19
ISG20	ODF3B	0.552819	1.44e-19
ICOS	PARP14	0.552929	1.41e-19
ISG20	ACAP1	0.55321	1.34e-19
ICOS	PSME2	0.553439	1.29e-19
ICOS	PIK3CD	0.553504	1.27e-19
ICOS	KLRK1	0.553613	1.25e-19
ISG20	TBC1D10C	0.553637	1.24e-19
ICOS	HCK	0.553864	1.19e-19
ICOS	ITGAM	0.554467	1.07e-19
ICOS	MEP1A	0.555034	9.65e-20
SBDS	NIP7	0.555621	8.67e-20
ISG20	HLA-C	0.555808	8.38e-20
ISG20	IFI44L	0.556006	8.08e-20
ICOS	IL21	0.556535	7.33e-20
ISG20	CCL5	0.556552	7.31e-20
ICOS	SPIB	0.557374	6.29e-20
ICOS	HTRA4	0.558093	5.51e-20
LTBR	HEBP1	0.55852	5.09e-20
ICOS	NLRP3	0.558675	4.95e-20
ICOS	IGLL5	0.558701	4.92e-20
ICOS	TREML1	0.559878	3.96e-20
ISG20	SLC15A3	0.561404	2.98e-20
ICOS	P2RX1	0.561842	2.75e-20
ISG20	PARP12	0.56188	2.73e-20
ICOS	POU2F2	0.562073	2.63e-20
ICOS	SIGLEC14	0.562381	2.49e-20
ICOS	ITGB7	0.562755	2.32e-20
ICOS	GPR84	0.563365	2.07e-20
ISG20	PARP10	0.563934	1.86e-20
ICOS	CMPK2	0.564945	1.54e-20
ICOS	PRAM1	0.564969	1.53e-20
ICOS	OAS2	0.565368	1.42e-20
ICOS	CCDC69	0.565516	1.38e-20
ICOS	CCL13	0.565696	1.33e-20
ISG20	HLA-F	0.566114	1.23e-20
ICOS	OR52N4	0.566641	1.12e-20
ICOS	NFATC2	0.566895	1.06e-20
ICOS	RTP5	0.567406	9.65e-21
ICOS	ABCB1	0.567445	9.58e-21
ICOS	HLA-DOB	0.567607	9.29e-21
ICOS	DPEP2	0.567852	8.86e-21
ISG20	SQOR	0.568109	8.44e-21
ICOS	ENTPD1	0.568185	8.32e-21
ICOS	APOC1	0.568633	7.64e-21
ICOS	TNFRSF14	0.568809	7.39e-21
ICOS	APOL6	0.569314	6.71e-21
ICOS	IFIT3	0.569399	6.6e-21
ICOS	FGR	0.569828	6.08e-21
ICOS	VCAM1	0.569887	6.01e-21
ICOS	ITGAE	0.571871	4.1e-21
ICOS	TMIGD3	0.572696	3.5e-21
ICOS	VAV1	0.572806	3.43e-21
SBDS	MYOF	0.572881	3.38e-21
ICOS	STAC3	0.57422	2.6e-21
ICOS	PTPRJ	0.574341	2.54e-21
ICOS	KCNJ10	0.574471	2.48e-21
ICOS	LSP1	0.574764	2.34e-21
ICOS	NCR1	0.574775	2.34e-21
ICOS	BFSP2	0.575082	2.2e-21
ICOS	HLA-DMA	0.575742	1.94e-21
ICOS	OSCAR	0.576186	1.77e-21
ISG20	SP110	0.576469	1.68e-21
ICOS	TAP2	0.576541	1.66e-21
ICOS	CARD16	0.576544	1.65e-21
ICOS	CD209	0.576866	1.55e-21
ICOS	STAB1	0.577262	1.44e-21
ICOS	PSMB10	0.577514	1.37e-21
ISG20	CD7	0.577892	1.27e-21
ICOS	KLRC4-KLRK1	0.578909	1.04e-21
ICOS	MS4A14	0.579372	9.48e-22
ICOS	CCL3	0.579511	9.22e-22
ICOS	CNR2	0.579727	8.84e-22
ICOS	GPBAR1	0.5798	8.71e-22
ICOS	CLEC4E	0.580178	8.08e-22
ISG20	CD3D	0.580596	7.44e-22
ICOS	SUCNR1	0.580824	7.11e-22
ICOS	ANKRD55	0.581071	6.77e-22
ICOS	FAM129C	0.581079	6.76e-22
ISG20	IFI27	0.581205	6.59e-22
ICOS	SLC15A3	0.581327	6.43e-22
ICOS	PDCD1LG2	0.581882	5.76e-22
ICOS	TMEM244	0.581928	5.7e-22
ICOS	ANKRD44	0.581981	5.64e-22
ICOS	PCED1B	0.58206	5.55e-22
SBDS	YWHAG	0.58265	4.94e-22
ICOS	CCL19	0.582918	4.68e-22
ICOS	SIRPB1	0.582939	4.66e-22
ICOS	IFI44L	0.583125	4.49e-22
ISG20	LAG3	0.583598	4.08e-22
ISG20	RTP4	0.584887	3.15e-22
ICOS	LAT	0.585048	3.05e-22
ICOS	FCRL5	0.585488	2.79e-22
ISG20	OAS2	0.586119	2.45e-22
ICOS	PSMB9	0.586906	2.09e-22
ICOS	HVCN1	0.587141	2e-22
ICOS	HLA-DQA2	0.587363	1.91e-22
ICOS	NLRC5	0.587531	1.84e-22
ICOS	TM6SF1	0.588901	1.39e-22
ICOS	CASP5	0.589628	1.2e-22
ICOS	IFIH1	0.590423	1.02e-22
ICOS	CIITA	0.590811	9.42e-23
ICOS	FLI1	0.591811	7.66e-23
ICOS	INSL3	0.592406	6.78e-23
ICOS	ETV7	0.592855	6.17e-23
ICOS	SLFN14	0.592889	6.13e-23
ISG20	PSMB10	0.593067	5.91e-23
ICOS	TMEM176A	0.593359	5.56e-23
ICOS	XCL2	0.594198	4.67e-23
ICOS	MMP25	0.594201	4.67e-23
ICOS	SP110	0.595581	3.5e-23
ISG20	HCST	0.595679	3.43e-23
ICOS	FCRLA	0.59597	3.23e-23
ICOS	FCRL1	0.596282	3.02e-23
ICOS	ADAP2	0.59642	2.93e-23
ICOS	IDO1	0.596723	2.75e-23
ISG20	ETV7	0.597282	2.45e-23
ICOS	IL9R	0.597715	2.23e-23
ICOS	GPR34	0.598198	2.02e-23
ICOS	CLEC12A	0.598323	1.97e-23
ICOS	RUFY4	0.598621	1.85e-23
ICOS	LAP3	0.599341	1.58e-23
ISG20	PSMB8	0.60008	1.35e-23
ICOS	GNG2	0.60054	1.23e-23
ICOS	INPP5D	0.601806	9.37e-24
ICOS	ZNF80	0.601842	9.3e-24
ISG20	MX1	0.601992	9.01e-24
ICOS	GPR25	0.602316	8.4e-24
LTBR	NOP2	0.602703	7.73e-24
ICOS	PDE6G	0.603784	6.13e-24
ISG20	C19orf66	0.603793	6.12e-24
ISG20	PSMB9	0.604856	4.86e-24
ICOS	BATF2	0.604965	4.75e-24
ICOS	GYPC	0.605068	4.65e-24
ICOS	LILRA4	0.60543	4.3e-24
ICOS	CXCR5	0.605444	4.28e-24
ICOS	THEMIS2	0.605495	4.24e-24
ICOS	JCHAIN	0.606385	3.49e-24
SBDS	DDX21	0.608042	2.43e-24
ICOS	CD14	0.608476	2.21e-24
ICOS	HLA-DRB5	0.608653	2.13e-24
ICOS	HLA-DOA	0.609863	1.63e-24
ICOS	GTSF1L	0.610313	1.48e-24
ICOS	MZB1	0.610776	1.33e-24
ICOS	SFMBT2	0.610779	1.33e-24
ICOS	CD163	0.612228	9.67e-25
ICOS	IL10	0.612395	9.32e-25
ICOS	FGD3	0.612827	8.47e-25
ICOS	NCR3	0.612918	8.3e-25
ICOS	TMEM156	0.613197	7.8e-25
ICOS	CD300C	0.614095	6.38e-25
ICOS	KLRB1	0.614595	5.71e-25
ISG20	OAS1	0.614848	5.39e-25
ICOS	OR2I1P	0.614964	5.26e-25
ICOS	ACP5	0.615096	5.1e-25
ICOS	FMNL1	0.615808	4.35e-25
ICOS	HLA-DQB1	0.615981	4.18e-25
ICOS	IL7R	0.616081	4.09e-25
ICOS	NLRC4	0.616428	3.78e-25
ISG20	UBE2L6	0.61665	3.6e-25
ICOS	PTCRA	0.617646	2.87e-25
ICOS	FCGR2A	0.618089	2.6e-25
ICOS	TBXAS1	0.618785	2.22e-25
ICOS	CD38	0.619508	1.88e-25
ICOS	IGFLR1	0.619869	1.73e-25
ISG20	IRF7	0.620248	1.59e-25
ICOS	IKZF3	0.620465	1.51e-25
ISG20	PML	0.620689	1.44e-25
ICOS	EPSTI1	0.620697	1.44e-25
ISG20	ZBP1	0.620698	1.43e-25
ICOS	PIK3AP1	0.620834	1.39e-25
ICOS	CTSW	0.622333	9.86e-26
ICOS	UBE2L6	0.622551	9.38e-26
ICOS	IRF1	0.623663	7.26e-26
ICOS	HLA-DQB2	0.623834	6.97e-26
ICOS	UBD	0.624293	6.27e-26
ICOS	LTB	0.624875	5.48e-26
ICOS	GPRIN3	0.625013	5.31e-26
ICOS	RIPOR2	0.625422	4.83e-26
ICOS	HEATR9	0.625502	4.74e-26
ICOS	MYO7A	0.625959	4.26e-26
ICOS	TMEM140	0.628241	2.5e-26
ICOS	LILRA6	0.629192	1.99e-26
ICOS	RASGRP3	0.629416	1.89e-26
ICOS	DOK3	0.630681	1.4e-26
ICOS	RAB37	0.632526	9.04e-27
ICOS	TCL1A	0.633091	7.9e-27
ICOS	FCGR2B	0.633175	7.74e-27
ICOS	ITGAX	0.633344	7.43e-27
ICOS	PLEKHO2	0.633662	6.89e-27
ICOS	TAP1	0.633816	6.64e-27
ICOS	PREX1	0.634521	5.6e-27
ICOS	SIGLEC9	0.634542	5.58e-27
ICOS	TNFRSF17	0.634689	5.38e-27
ICOS	CTSS	0.635028	4.96e-27
ICOS	GPR31	0.635656	4.26e-27
ICOS	GPR183	0.635747	4.17e-27
ICOS	PTPN22	0.637099	3.01e-27
ICOS	TRIM22	0.637534	2.7e-27
ICOS	BLK	0.637879	2.49e-27
ICOS	FCGR1B	0.637928	2.46e-27
ICOS	C11orf21	0.638293	2.25e-27
ICOS	ZBTB32	0.639869	1.53e-27
ICOS	APOBEC3G	0.640707	1.24e-27
ICOS	IL12B	0.641065	1.14e-27
ICOS	S1PR4	0.641175	1.11e-27
ICOS	CD22	0.642078	8.87e-28
ICOS	HLA-DMB	0.642597	7.8e-28
ICOS	HLA-DRB1	0.6444	4.98e-28
ICOS	GBP1	0.644935	4.36e-28
ICOS	ZNF683	0.645461	3.82e-28
ICOS	CLEC10A	0.646037	3.31e-28
ICOS	CELF2	0.647453	2.32e-28
ICOS	CLNK	0.647642	2.21e-28
ICOS	HLA-E	0.64772	2.17e-28
ICOS	KCNAB2	0.648429	1.81e-28
ICOS	RCSD1	0.648777	1.66e-28
ICOS	CD69	0.649249	1.47e-28
ICOS	TLR10	0.649768	1.29e-28
ICOS	CD79A	0.650773	9.97e-29
ICOS	TMC8	0.650869	9.73e-29
ICOS	ARHGDIB	0.650894	9.67e-29
ICOS	CD244	0.651444	8.4e-29
ICOS	C1orf54	0.653294	5.22e-29
ICOS	PIM2	0.653393	5.09e-29
ICOS	TMEM176B	0.653425	5.05e-29
ISG20	HSH2D	0.655002	3.36e-29
ICOS	CD74	0.655748	2.76e-29
ICOS	THEMIS	0.655996	2.59e-29
ICOS	LILRB3	0.656766	2.12e-29
ICOS	ALOX5AP	0.658047	1.52e-29
ICOS	CCL4L2	0.658295	1.42e-29
ICOS	TIMD4	0.658512	1.34e-29
SBDS	ANLN	0.659362	1.07e-29
ICOS	BATF	0.659973	9.12e-30
ISG20	ISG15	0.660153	8.7e-30
ICOS	DOCK10	0.660184	8.62e-30
ICOS	CLEC2D	0.661322	6.38e-30
ICOS	LGALS2	0.6615	6.08e-30
ICOS	CALHM6	0.661528	6.04e-30
ICOS	CD300A	0.661605	5.91e-30
ICOS	HK3	0.663027	4.05e-30
ICOS	PIK3R6	0.663226	3.84e-30
ICOS	STAT1	0.663297	3.76e-30
ICOS	RGS18	0.664197	2.96e-30
ICOS	NUGGC	0.664388	2.81e-30
ICOS	SIGLEC8	0.666294	1.68e-30
ICOS	GIMAP8	0.666572	1.56e-30
ICOS	FCGR3A	0.666898	1.42e-30
ICOS	HLA-DRA	0.666946	1.41e-30
ICOS	CERKL	0.667093	1.35e-30
ICOS	MCOLN2	0.667306	1.27e-30
ICOS	CXCL11	0.667452	1.23e-30
ICOS	ELMO1	0.667518	1.2e-30
ICOS	IL27	0.667835	1.1e-30
ICOS	FGD2	0.668182	1e-30
ICOS	GBP4	0.668491	9.23e-31
ICOS	CLEC9A	0.668555	9.07e-31
ICOS	TRAF1	0.670113	5.91e-31
ICOS	HLA-DPA1	0.670362	5.52e-31
ICOS	GZMA	0.670519	5.29e-31
ISG20	PSME2	0.670732	4.99e-31
ICOS	WIPF1	0.67077	4.93e-31
ICOS	PILRA	0.671315	4.25e-31
ICOS	ST8SIA4	0.671524	4.01e-31
ICOS	LY96	0.671661	3.86e-31
ICOS	RGL4	0.672378	3.16e-31
ICOS	GBP5	0.674235	1.89e-31
ICOS	SAMD9L	0.674647	1.68e-31
ICOS	SPOCK2	0.674822	1.6e-31
ICOS	C15orf53	0.675075	1.49e-31
ICOS	STAT4	0.675612	1.28e-31
ICOS	MS4A4A	0.676256	1.07e-31
ICOS	IFFO1	0.677745	7.02e-32
ICOS	RASGRP2	0.677956	6.61e-32
ISG20	OASL	0.678375	5.87e-32
ICOS	IL4I1	0.678642	5.44e-32
ICOS	IFI30	0.679797	3.91e-32
ICOS	C16orf54	0.680091	3.6e-32
ICOS	SIGLEC7	0.681247	2.58e-32
ICOS	FCRL6	0.681283	2.56e-32
ICOS	NFAM1	0.683216	1.46e-32
ICOS	FCGR1A	0.683968	1.18e-32
ICOS	LRRC25	0.684274	1.08e-32
ICOS	KLRD1	0.684418	1.03e-32
ICOS	GZMB	0.685326	7.92e-33
ICOS	DOCK8	0.685776	6.94e-33
ICOS	CASS4	0.685915	6.66e-33
ICOS	APOL3	0.686376	5.82e-33
ICOS	ARHGAP45	0.686542	5.54e-33
ICOS	CD180	0.686818	5.11e-33
ICOS	ARHGEF6	0.687343	4.38e-33
ICOS	LY86	0.688807	2.84e-33
ICOS	HLA-DQA1	0.689584	2.26e-33
ICOS	CSF2RB	0.689658	2.21e-33
ICOS	FYB1	0.690474	1.73e-33
ICOS	PARVG	0.690583	1.68e-33
ICOS	TTC24	0.690927	1.51e-33
ICOS	2021-03-01	0.691249	1.37e-33
ICOS	FCMR	0.692274	1.01e-33
ICOS	TNFRSF13B	0.693258	7.51e-34
ICOS	FLT3	0.693404	7.19e-34
ICOS	NCF1	0.69509	4.31e-34
ICOS	NCF4	0.69517	4.21e-34
ICOS	IL18BP	0.695748	3.53e-34
ICOS	CD40LG	0.695783	3.49e-34
ICOS	PLA2G7	0.696159	3.11e-34
ICOS	HLA-DPB1	0.696338	2.95e-34
ICOS	APOBR	0.6967	2.64e-34
ICOS	MS4A1	0.696977	2.42e-34
ICOS	RASSF4	0.697278	2.21e-34
ICOS	ADAMDEC1	0.697606	2e-34
ICOS	PLA2G2D	0.697976	1.78e-34
ICOS	BIN2	0.69888	1.35e-34
ICOS	CSF1R	0.699029	1.29e-34
ICOS	SLC7A7	0.699039	1.29e-34
ICOS	ABCD2	0.699244	1.21e-34
ICOS	AKNA	0.699452	1.13e-34
ICOS	MFNG	0.699454	1.13e-34
ICOS	LYZ	0.700101	9.25e-35
ICOS	CD19	0.700614	7.89e-35
ICOS	TNFSF8	0.700715	7.65e-35
ICOS	APOBEC3H	0.701049	6.89e-35
ICOS	GIMAP2	0.701648	5.72e-35
ICOS	TLR7	0.701977	5.16e-35
ISG20	IFI35	0.703364	3.34e-35
ICOS	PARP15	0.704891	2.06e-35
ICOS	MS4A7	0.705802	1.54e-35
ICOS	ADA2	0.707304	9.57e-36
ICOS	CXorf65	0.708154	7.28e-36
ICOS	CCR4	0.710513	3.4e-36
ICOS	CD33	0.710795	3.11e-36
ICOS	PIK3CG	0.711341	2.6e-36
ICOS	TMEM273	0.711552	2.43e-36
ICOS	CD72	0.711741	2.28e-36
ICOS	STAP1	0.711807	2.23e-36
ICOS	LPXN	0.712887	1.57e-36
ICOS	LAX1	0.713016	1.51e-36
ICOS	CCR8	0.714153	1.04e-36
ICOS	CXCL10	0.715498	6.64e-37
ICOS	ZBP1	0.715828	5.96e-37
ICOS	CD7	0.716112	5.42e-37
ICOS	SLCO2B1	0.716728	4.42e-37
ICOS	AGAP2	0.717488	3.43e-37
LTBR	TNFRSF1A	0.718398	2.53e-37
ICOS	C3AR1	0.71854	2.41e-37
ICOS	TMEM150B	0.718962	2.09e-37
ICOS	PLEK	0.719291	1.87e-37
ICOS	TYROBP	0.719453	1.77e-37
ICOS	CCR7	0.719455	1.77e-37
ICOS	P2RY13	0.720971	1.06e-37
ICOS	EOMES	0.721079	1.02e-37
ICOS	SIGLEC1	0.721106	1.01e-37
ICOS	FASLG	0.721184	9.87e-38
ICOS	CMKLR1	0.721368	9.27e-38
ICOS	CCRL2	0.722114	7.19e-38
ICOS	ARHGAP30	0.723167	5.02e-38
ICOS	ITM2A	0.72506	2.62e-38
ICOS	KCNA3	0.726481	1.6e-38
ICOS	LST1	0.726581	1.55e-38
ICOS	ARHGAP25	0.727869	9.87e-39
ICOS	FCER1G	0.729166	6.26e-39
ICOS	GPR174	0.730782	3.54e-39
ICOS	LAIR1	0.731822	2.45e-39
ICOS	SRGN	0.731842	2.43e-39
ICOS	CLEC4A	0.732414	1.98e-39
ICOS	IL2RB	0.732464	1.95e-39
ICOS	C1orf162	0.733305	1.44e-39
ICOS	CD226	0.733431	1.38e-39
ICOS	CD79B	0.735809	5.84e-40
ICOS	LAT2	0.735974	5.51e-40
ICOS	CXCL13	0.736053	5.35e-40
ICOS	CCR1	0.736182	5.1e-40
ICOS	PPP1R16B	0.736769	4.12e-40
ICOS	P2RY8	0.737055	3.72e-40
ICOS	C1QB	0.737189	3.54e-40
ICOS	EBI3	0.73738	3.3e-40
ICOS	LILRB2	0.738625	2.09e-40
ICOS	C1QC	0.740278	1.14e-40
ICOS	TLR8	0.74109	8.43e-41
ICOS	FUT7	0.741167	8.19e-41
ICOS	PLCB2	0.741641	6.86e-41
ICOS	TNFRSF4	0.742785	4.48e-41
ICOS	ZC3H12D	0.74288	4.32e-41
ICOS	MAP4K1	0.743164	3.89e-41
ICOS	LILRB4	0.744998	1.95e-41
ICOS	PRF1	0.745512	1.6e-41
ICOS	FPR3	0.746164	1.25e-41
ICOS	C1QA	0.746808	9.8e-42
ICOS	SSTR3	0.749679	3.26e-42
ICOS	GIMAP5	0.749993	2.88e-42
ICOS	ZAP70	0.750132	2.73e-42
ICOS	IRF4	0.750389	2.47e-42
ICOS	SCML4	0.750393	2.47e-42
ICOS	CD300LF	0.752002	1.32e-42
ICOS	ITGB2	0.752163	1.24e-42
ICOS	SELL	0.752889	9.33e-43
ICOS	GPSM3	0.7529	9.29e-43
ICOS	IFNG	0.753221	8.19e-43
ICOS	SIGLEC10	0.75327	8.03e-43
ICOS	CCR2	0.753358	7.76e-43
ICOS	AIF1	0.753903	6.26e-43
ICOS	IL18RAP	0.754372	5.2e-43
ICOS	MNDA	0.754736	4.51e-43
ICOS	SPI1	0.756072	2.65e-43
ICOS	IGSF6	0.757344	1.59e-43
ICOS	SCIMP	0.75834	1.07e-43
ICOS	CXCL9	0.758347	1.07e-43
ICOS	CLECL1	0.758841	8.73e-44
ICOS	TIFAB	0.759339	7.14e-44
ICOS	CCL4	0.759401	6.96e-44
ICOS	RNASE6	0.760663	4.17e-44
ICOS	CD247	0.761329	3.18e-44
ICOS	NLRC3	0.761816	2.6e-44
ICOS	GIMAP6	0.762248	2.18e-44
ICOS	KLHL6	0.763184	1.48e-44
ICOS	SLFN12L	0.763206	1.47e-44
ICOS	HCST	0.763471	1.32e-44
ICOS	TAGAP	0.764595	8.27e-45
ICOS	AOAH	0.765724	5.17e-45
ICOS	GPR171	0.766054	4.5e-45
ICOS	JAML	0.766766	3.34e-45
ICOS	CD4	0.767502	2.45e-45
ICOS	2021-09-01	0.768092	1.91e-45
ICOS	SAMD3	0.768534	1.58e-45
ICOS	CD80	0.768555	1.57e-45
ICOS	LAG3	0.768751	1.44e-45
ICOS	NKG7	0.769976	8.58e-46
ICOS	TNFRSF1B	0.770485	6.9e-46
ICOS	CXorf21	0.771812	3.9e-46
ICOS	FGL2	0.771948	3.68e-46
ICOS	CYBB	0.772361	3.08e-46
ICOS	LAPTM5	0.772368	3.07e-46
ICOS	TFEC	0.773402	1.96e-46
ICOS	MS4A6A	0.773963	1.54e-46
ICOS	MYO1G	0.774445	1.25e-46
ICOS	SLAMF8	0.774767	1.08e-46
ICOS	PIK3R5	0.77555	7.68e-47
ICOS	CCL5	0.775647	7.36e-47
ICOS	LILRB1	0.776428	5.22e-47
ICOS	PSTPIP1	0.776631	4.77e-47
ICOS	TNFAIP8L2	0.777689	2.99e-47
ICOS	APBB1IP	0.778539	2.05e-47
ICOS	PDCD1	0.778783	1.84e-47
ICOS	GAB3	0.780396	8.9e-48
ICOS	RAB33A	0.780501	8.49e-48
ICOS	CD8A	0.781186	6.23e-48
ICOS	WDFY4	0.781541	5.31e-48
ICOS	ICAM3	0.781662	5.02e-48
ICOS	JAK3	0.781671	5e-48
ICOS	TRPV2	0.781976	4.36e-48
ICOS	GNGT2	0.782632	3.23e-48
ICOS	LCK	0.783584	2.09e-48
ICOS	GPR18	0.784813	1.19e-48
ICOS	ABI3	0.785296	9.52e-49
ICOS	TNFSF13B	0.786067	6.66e-49
ICOS	CD6	0.787545	3.34e-49
ICOS	LY9	0.787604	3.25e-49
ICOS	GZMH	0.787652	3.18e-49
ICOS	GMFG	0.78816	2.51e-49
ICOS	JAKMIP1	0.788734	1.91e-49
ICOS	CD52	0.79034	8.96e-50
ICOS	GZMK	0.790787	7.24e-50
ICOS	SLA	0.792166	3.75e-50
ICOS	TNFRSF9	0.792342	3.44e-50
ICOS	HAVCR2	0.792532	3.14e-50
ICOS	CD84	0.793244	2.23e-50
ICOS	GIMAP7	0.793749	1.75e-50
ICOS	ITK	0.793751	1.75e-50
ICOS	ZNF831	0.793909	1.62e-50
ICOS	CRTAM	0.79391	1.62e-50
ICOS	CYTH4	0.794162	1.43e-50
ICOS	MPEG1	0.7962	5.29e-51
ICOS	LCP1	0.796618	4.31e-51
ICOS	IRF8	0.796823	3.9e-51
ICOS	SLA2	0.796981	3.6e-51
ICOS	FAM78A	0.79732	3.05e-51
ICOS	GZMM	0.798006	2.17e-51
ICOS	TRAF3IP3	0.798009	2.17e-51
ICOS	CD96	0.798493	1.71e-51
ICOS	IL2RA	0.798504	1.7e-51
ICOS	IL2RG	0.798779	1.48e-51
ICOS	FCRL3	0.799789	8.94e-52
ICOS	PRKCB	0.80096	4.96e-52
ICOS	SAMSN1	0.801482	3.81e-52
ICOS	BTLA	0.80434	8.89e-53
ICOS	CD37	0.80496	6.46e-53
ICOS	MYO1F	0.805557	4.74e-53
ICOS	PTPRC	0.806725	2.59e-53
ICOS	GIMAP1	0.806931	2.32e-53
ICOS	CD86	0.807551	1.68e-53
ICOS	LCP2	0.807663	1.58e-53
ICOS	GIMAP4	0.810566	3.42e-54
ICOS	IKZF1	0.810847	2.94e-54
ICOS	BTK	0.811141	2.51e-54
ICOS	WAS	0.811805	1.76e-54
ICOS	CYTIP	0.812855	1e-54
ICOS	TBX21	0.814307	4.55e-55
ICOS	PYHIN1	0.814583	3.91e-55
ICOS	SLAMF7	0.814651	3.77e-55
ICOS	FERMT3	0.815364	2.55e-55
ICOS	CORO1A	0.815637	2.2e-55
ICOS	EVI2A	0.819747	2.23e-56
ICOS	EVI2B	0.819831	2.13e-56
ICOS	CD53	0.820311	1.62e-56
ICOS	SPN	0.820778	1.25e-56
ICOS	DOCK2	0.822459	4.78e-57
ICOS	ACAP1	0.822872	3.77e-57
ICOS	RHOH	0.823391	2.8e-57
ICOS	ARHGAP9	0.823426	2.74e-57
ICOS	GPR65	0.823802	2.21e-57
ICOS	SELPLG	0.824064	1.9e-57
ICOS	TRAT1	0.825799	6.91e-58
ICOS	IL12RB1	0.825976	6.22e-58
ICOS	SP140	0.826309	5.12e-58
ICOS	CD5	0.826492	4.6e-58
ICOS	SLAMF6	0.831561	2.22e-59
ICOS	PTPN7	0.831584	2.19e-59
ICOS	DOK2	0.831803	1.92e-59
ICOS	IL16	0.832193	1.51e-59
ICOS	UBASH3A	0.832734	1.09e-59
ICOS	NCKAP1L	0.833539	6.63e-60
ICOS	GRAP2	0.834406	3.88e-60
ICOS	TBC1D10C	0.834904	2.85e-60
ICOS	CD3D	0.835033	2.63e-60
ICOS	CD28	0.837962	4.18e-61
ICOS	CST7	0.839284	1.8e-61
ICOS	CXCR3	0.841882	3.36e-62
ICOS	SIRPG	0.843025	1.59e-62
ICOS	FOXP3	0.844561	5.78e-63
ICOS	P2RY10	0.844929	4.52e-63
ICOS	CD3E	0.845682	2.74e-63
ICOS	RASAL3	0.849657	1.84e-64
ICOS	CD3G	0.849686	1.8e-64
ICOS	IL10RA	0.849779	1.69e-64
ICOS	CD27	0.8509	7.79e-65
ICOS	CXCR6	0.850971	7.42e-65
ICOS	ARHGAP15	0.853028	1.76e-65
ICOS	TESPA1	0.853577	1.19e-65
ICOS	ITGAL	0.853791	1.02e-65
ICOS	SIT1	0.8578	5.69e-67
ICOS	SNX20	0.85905	2.27e-67
ICOS	LTA	0.860112	1.03e-67
ICOS	SASH3	0.869226	9.04e-71
ICOS	CD48	0.870941	2.27e-71
ICOS	CD2	0.872901	4.55e-72
ICOS	TIGIT	0.874645	1.06e-72
ICOS	IL21R	0.874797	9.37e-73
ICOS	SH2D1A	0.880072	1.01e-74
ICOS	CCR5	0.880653	6.04e-75
ICOS	SLAMF1	0.886758	2.35e-77
ICOS	CTLA4	0.90869	2.56e-87
