# Supplementary material for: An Immune-Gene-Based Classifier Predicts Prognosis in Patients With Cervical Squamous Cell Carcinoma
Source: Front Mol Biosci. 2021 Jul 5;8:679474. doi: 10.3389/fmolb.2021.679474 (PMC8289438; doi:10.3389/fmolb.2021.679474)
Supplement: Supplementary file 16 [file Table8.XLS]

## Sheet: gene (2)
LTBR
ISG20
ANGPTL4
ICOS
SBDS

## Sheet: code (2)
library(ggplot2)
library(dplyr)
Sys.setenv(LANGUAGE = "en")
options(stringsAsFactors = FALSE)
dat<-read.table("uniq.symbol.txt",head=T,sep='\t',check.names = F,row.names = 1)
gene<-read.table("gene.txt",head=F,sep='\t')
tcga_expr<-dat[intersect(gene$V1,row.names(dat)),]
tcga_gsva<-read.table("Cibersort_filter.txt",head=T,sep='\t',check.names = F,row.names = 1)
sample<-intersect(row.names(tcga_gsva),colnames(tcga_expr))
tcga_expr<-tcga_expr[,sample]
tcga_gsva<-tcga_gsva[sample,]
genelist <- gene$V1
immuscore <- function(gene){
y <- as.numeric(tcga_expr[gene,])
colnames <- colnames(tcga_gsva)
do.call(rbind,lapply(colnames, function(x){
dd <- cor.test(as.numeric(tcga_gsva[,x]),y,type="spearman")
data.frame(gene=gene,immune_cells=x,cor=dd$estimate,p.value=dd$p.value )
}))
}
data <- do.call(rbind,lapply(genelist,immuscore))
data$pstar <- ifelse(data$p.value < 0.05,
ifelse(data$p.value < 0.01,"**","*"),
"")
data$pstar[1:20]
ggplot(data, aes(immune_cells, gene)) +
geom_tile(aes(fill = cor), colour = "black",size=1)+
scale_fill_gradient2(low = "#2b8cbe",mid = "white",high = "#e41a1c")+
geom_text(aes(label=pstar),col ="black",size = 5)+
theme_minimal()+
theme(axis.title.x=element_blank(),
axis.ticks.x=element_blank(),
axis.title.y=element_blank(),
axis.text.x = element_text(angle = 45, hjust = 1),
axis.text.y = element_text(size = 8))
labs(fill =paste0(" * p < 0.05","\n\n","** p < 0.01","\n\n","Correlation"))
ggsave("correlation.pdf", width = 8, height = 4)

## Sheet: Cibersort_filter (2)
Mixture	B cells naive	B cells memory	Plasma cells	T cells CD8	T cells CD4 memory resting	T cells CD4 memory activated	T cells follicular helper	T cells regulatory (Tregs)	T cells gamma delta	NK cells resting	NK cells activated	Monocytes	Macrophages M0	Macrophages M1	Macrophages M2	Dendritic cells resting	Dendritic cells activated	Mast cells resting	Mast cells activated	Eosinophils	Neutrophils
TCGA-C5-A8XH	0	0	0.0206038	0.116505	0.0541175	0.0336413	0.0122564	0.0404161	0	0	0.104483	0	0.208892	0.204544	0.106948	0.0186127	0	0.07898	0	0	0
TCGA-JW-A5VI	0.0817847	0	0.0801361	0.234173	0.0248158	0	0	0.0527348	0	0	0.109473	0.00720327	0.13844	0.115281	0.0193231	0.0678036	0	0.0688328	0	0	0
TCGA-EK-A2RC	0.053081	0	0.049501	0.248824	0.128102	0.0193768	0.0302908	0.0957476	0	0	0.0650232	0.0110707	0.0439479	0.0838794	0.054632	0.00385547	0.0399361	0.0708481	0	0	0.00188431
TCGA-VS-A9U7	0	0	0.0798756	0.217434	0	0.0236172	0.0917633	0.0330244	0	0.0109581	0.0489407	0.00973201	0.122022	0.176108	0.104455	0.025617	0.0133249	0.043128	0	0	0
TCGA-EK-A2IP	0.105846	0	0	0.272487	0	0.00423385	0.104225	0.0357908	0	0	0.0102003	0	0.380599	0.0148364	0	0	0.00845022	0	0.0461299	0.0172009	0
TCGA-EK-A2R8	0.0498506	0	0.00904078	0.22379	0	0.118968	0.0589897	0.0241023	0	0.0728183	0.00662927	0	0.145593	0.190633	0	0	0	0.0602904	0	0	0.0392953
TCGA-C5-A3HE	0.0182311	0	0	0.301241	0	0.095682	0.0411781	0.0608927	0	0	0.130243	0	0.0219758	0.0461296	0.0437971	0.0103276	0.00172764	0.166032	0	0	0.0625419
TCGA-JW-A5VL	0.0190889	0	0	0.155994	0.0770435	0.0658899	0.101816	0.0623707	0	0.0605774	0.0564339	0.0149419	0.068785	0.150798	0.103159	0.0215194	0	0.0415819	0	0	0
TCGA-C5-A8XI	0.144149	0	0.0597018	0.261153	0.0471779	0.0818008	0.0747689	0	0	0.0272309	0.0152454	0	0.127179	0.0842066	0	0	0.0252073	0.0521795	0	0	0
TCGA-DR-A0ZM	0.0316384	0	0.0108397	0.255602	0.00724508	0	0.0650941	0.122412	0	0.00393638	0.0962946	0.0111042	0.0512671	0.217943	0.0400524	0.0161685	0	0.0704024	0	0	0
TCGA-EK-A2H1	0	0	0.0366889	0.112129	0	0.0941473	0	0.00400468	0	0.0252715	0.0194908	0	0.150445	0.151049	0.109088	0	0.004495	0	0.29319	0	0
TCGA-HG-A2PA	0.0489335	0	0.0491016	0.242648	0.0362582	0.0852589	0.015443	0.0403011	0	0.0824508	0.011593	0.00514503	0.0680832	0.0265478	0.0228828	0.00521188	0.137788	0.122352	0	0	0
TCGA-VS-A8QM	0.0947821	0	0.05225	0.218469	0.131522	0	0.0450465	0.103426	0.00514962	0	0.0547554	0	0.0811776	0.0628518	0.0382417	0.0222068	0	0.0851476	0	0	0.00497334
TCGA-C5-A2LX	0.018752	0	0.0767181	0.243462	0.011176	0.0669683	0.111687	0.0988094	0.0678696	0	0.0212144	0	0.1359	0.0524599	0.0379721	0.0356318	0	0.0124845	0.00889427	0	0
TCGA-C5-A7CJ	0.0935586	0	0.00910786	0.111347	0.188418	0.0563223	0.00349877	0.0444534	0	0.0339688	0.0227299	0.0112558	0.0843304	0.0735246	0.0513529	0.0788235	0.0260552	0.0464901	0.0592617	0	0.00550151
TCGA-EA-A1QT	0.0123969	0	0	0.203275	0	0.197613	0.0401744	0.0379913	0	0.0358918	0	0.0529219	0.0245862	0.194391	0.133846	0.0415175	0.0146755	0	0	0.0103845	0.000334327
TCGA-VS-A94Z	0.0250356	0	0.0499528	0.377997	0	0.210868	0.0490688	0.0341733	0	0.0541188	0.0204906	0.00351204	0.00428213	0.042966	0.0731012	0.0207494	0	0.033684	0	0	0
TCGA-C5-A1BM	0	0.00196677	0.0676802	0.0674576	0.122777	0.0293406	0.0930662	0.0184215	0.0105063	0.00187677	0.00322383	0.00279058	0.0712974	0.227404	0.0984016	0.113018	0.00389804	0.0650198	0	0	0.00185412
TCGA-C5-A1MF	0	0.0130754	0.161067	0.255494	0	0.0415952	0.0423233	0.10431	0	0.0641006	0.0371863	0.00261738	0.132641	0.0252587	0.0349894	0	0.0222537	0.062153	0	0	0.000935632
TCGA-EX-A69M	0.0148426	0	0.0556492	0.268476	0.0342164	0.0921721	0.114903	0.0439762	0.0141693	0	0.015015	0	0.0660701	0.146945	0.05267	0.0379607	0.00314925	0.0336293	0	0	0.00615599
TCGA-ZJ-AAXF	0.0733034	0	0.0285378	0.155698	0.1223	0	0.062717	0.114277	0	0	0.0860454	0	0.188029	0.0936336	0	0.0149016	0	0.0605569	0	0	0
TCGA-C5-A1BJ	0	0.0334712	0	0.230182	0.103304	0.0376481	0.0195648	0.132864	0	0.0261795	0	0.0168833	0.0647934	0.14016	0	0.045152	0.0550898	0.0592877	0.015915	0	0.0195044
TCGA-EX-A69L	0.0166927	0	0.0738282	0.269564	0	0.0748118	0.0876272	0.0709329	0	0.00785909	0	0	0.0679559	0.169123	0.0764487	0.0328642	0	0.0335704	0	0	0.0187217
TCGA-MY-A5BE	0.0028636	0	0.0640107	0.345475	0.0415917	0.107365	0.0636487	0.0689109	0.0439666	0	0	0	0.0577404	0.106602	0.0406115	0.020683	0	0.0365299	0	0	0
TCGA-EX-A3L1	0.0506052	0	0.0673932	0	0.139448	0	0.0308647	0.0197595	0	0	0.056506	0	0.242642	0.00824898	0.00715928	0	0.0535041	0	0.219673	0.00950045	0.0946947
TCGA-IR-A3LL	0.0264347	0	0.00514361	0.258193	0	0.0969814	0.0352453	0.0911951	0	0.0997101	0	0	0.0783221	0.16684	0.0807519	0.0201238	0	0.0410591	0	0	0
TCGA-C5-A1MH	0.0414127	0	0.00410716	0.178618	0.0465431	0.103397	0.0586009	0.0445678	0.00361753	0.0172568	0	0	0.226126	0.173496	0.0948317	0	0	0.00742651	0	0	0
TCGA-VS-A958	0	0	0.0240024	0.35799	0	0.167712	0.044084	0	0	0.0527024	0.0587481	0.0240638	0.0199463	0.0717477	0.0841314	0.0110475	0.0127438	0.0614802	0	0	0.0096004
TCGA-C5-A7UI	0	0	0.143614	0.155537	0	0.126413	0.0831918	0.00925271	0	0.00540373	0.0901272	0.00547865	0.0372056	0.0455839	0.0472647	0	0.132378	0.114042	0	0	0.00450828
TCGA-VS-A9V3	0.113908	0	0.0280586	0.0285409	0.294894	0	0.0817368	0.0672103	0	0.00779551	0.0399213	0	0.0510662	0.13668	0.0758688	0	0.0092091	0.0651103	0	0	0
TCGA-ZJ-AB0I	0.00290601	0	0	0.228364	0	0.0367711	0.0434464	0.0376373	0	0	0.138117	0	0.258308	0.0543713	0.0707675	0.00110389	0.0406479	0	0.087559	0	0
TCGA-ZJ-AB0H	0.060689	0	0.161958	0.184333	0	0.000385732	0.139641	0.0506971	0.00191977	0	0.0272774	0	0.0805838	0.117807	0.0962046	0.000532503	0.0443601	0.0254557	0	0.00391731	0.0042371
TCGA-VS-A9V2	0.0654107	0	0.0103405	0.137768	0.0616762	0.0261959	0.0350485	0.0853732	0	0.0298127	0.0163629	0.00187279	0.0623042	0.185813	0.0340848	0.157595	0	0.090341	0	0	0
TCGA-MU-A5YI	0.0193481	0	0.000356237	0.0537032	0.264872	0	0.0829531	0.0122269	0.0357424	0	0.0705834	0	0.0580936	0.148022	0.0769224	0.066737	0.0225318	0.0879075	0	0	0
TCGA-EA-A43B	0.0230314	0	0.0686744	0.247617	0.0128615	0	0.0871091	0.0736033	0	0.0381691	0.0517089	0.00423231	0.141326	0.0907993	0.0755206	0	0.0583056	0.0270419	0	0	0
TCGA-VS-A8Q8	0.0499374	0	0.0279987	0.259352	0	0.0692562	0.0815781	0.049323	0	0	0.0252951	0	0.0696769	0.210984	0.0511153	0.0643269	0.0136241	0.0183763	0.00769948	0.00135728	9.95e-05
TCGA-C5-A1BI	0.0423158	0	0.0300513	0.169822	0	0.192562	0.0469187	0	0	0	0.0499622	0.0110093	0.129677	0.125133	0.0750993	0.0249119	0	0.0971664	0	0	0.00536995
TCGA-UC-A7PF	0.0223976	0	0.0419033	0.277975	0	0	0.0541965	0.0909486	0	0.0246748	0.0351276	0.000187102	0.0805684	0.133332	0.0601447	0.0907716	0.00990825	0.0778648	0	0	0
TCGA-C5-A1M5	0.0641386	0	0.0403709	0.170669	0	0.0565652	0.0558794	0.109045	0	0.0645092	0	0	0.124458	0.171622	0.044964	0.0415035	0.00988519	0.0463897	0	0	0
TCGA-EA-A97N	0.109504	0	0	0.0629172	0.13202	0	0.0878469	0.0363151	0	0	0	0	0.240181	0.126424	0.165222	0.0118531	0	0	0.0277163	0	0
TCGA-Q1-A73O	0.0407622	0	0.0519376	0.19703	0.0795848	0.111353	0.0282399	0.0259287	0	0.135209	0	0.000300192	0.0493524	0.154929	0.0321454	0	0	0.0932275	0	0	0
TCGA-C5-A8ZZ	0.123157	0	0.0323755	0.0285804	0.032471	0	0.0303672	0.0658083	0	0.0329823	0	0	0.329455	0.0311281	0.125559	0	0	0.168116	0	0	0
TCGA-C5-A7UH	0.122121	0	0.0854982	0.146969	0	0.081973	0	0.0263848	0	0.040885	0	0	0.244626	0.0574558	0.15218	0.00584785	0	0	0.0360602	0	0
TCGA-VS-A8EL	0	0	0.0266271	0.292068	0	0.099916	0.0273515	0.0252594	0	0.101905	0.0210438	0	0.142282	0.0974406	0.130949	0.0214251	0	0.0137329	0	0	0
TCGA-EA-A3QD	0.0127928	0.000612279	0.00820073	0.286567	0.0133794	0.112819	0.0523566	0.0976701	0.0494924	0	0	0	0.0755989	0.149703	0.0737315	0.0112023	0.00324814	0.0526256	0	0	0
TCGA-EK-A2R9	0.0355487	0	0	0.356897	0	0.0913026	0.0837646	0.0139476	0	0	0.00594611	0	0.0506112	0.144395	0.0337115	0.138176	0	0.0457001	0	0	0
TCGA-VS-AA62	0.0799354	0	0.0192708	0.246935	0	0.16522	0.0561358	0.0508379	0	0.05248	0	0	0.162301	0.0888022	0.0655169	0.0044773	0	0	0.00808707	0	0
TCGA-MA-AA3Z	0.0329633	0	0.000816045	0.407029	0	0.119641	0.0811696	0.0299988	0.0335373	0	0.0133176	0	0.0107679	0.10332	0.0262211	0.080842	0.0142864	0.0460902	0	0	0
TCGA-C5-A1MP	0.0392528	0	0.0522831	0.154178	0.102134	0.0332699	0.022579	0.0671562	0	0	0.0177827	0.00235297	0.124182	0.0696351	0.0978664	0.154223	0	0.0630401	0	0	6.4e-05
TCGA-EA-A3HU	0	0	0.0499951	0.130936	0.0543738	0.119844	0.0946957	0.00915174	0.0187574	0.269146	0	0	0.0146274	0.131984	0.0566744	0.0027887	0	0.0470259	0	0	0
TCGA-MU-A51Y	0.0095602	0	0	0.227347	0.125962	0.0252244	0.0746936	0.0361113	0	0.0201188	0	0.0245328	0.0555931	0.239125	0.101313	0.0325811	0	0.0278384	0	0	0
TCGA-C5-A7CH	0.0658918	0	0.0141292	0.0505706	0.0301813	0.0376742	0.0537266	0.0266522	0	0	0.0069878	0	0.427134	0.0643498	0.0677442	0	0.0854796	0	0.0687266	0	0.000751963
TCGA-IR-A3LH	0.0441736	0	0.036302	0.22211	0	0.11725	0.030829	0.0443558	0.0227987	0.00379514	0	0	0.182184	0.161769	0.105513	0	0	0.0289203	0	0	0
TCGA-DG-A2KL	0.0584018	0	0	0.100243	0.0736193	0.0359698	0	0.0645409	0	0.101731	0	0	0.140443	0.109837	0.141354	0.0709338	0.0613307	0	0.0384953	0	0.00310164
TCGA-EA-A44S	0.0186623	0	0	0.188762	0	0.0434264	0.0453393	0.0738282	0	0.0123956	0.0458424	0	0.287341	0.0496455	0.113702	0.039807	0	0.0812486	0	0	0
TCGA-JW-A5VG	0.0278042	0	0.0155518	0.243693	0.03279	0	0.0187165	0	0	0.0645119	0.126747	0	0.0406884	0.101155	0.142401	0	0.127375	0.0504776	0.0080885	0	0
TCGA-EX-A8YF	0.0575652	0	0.176168	0.381172	0	0.0969577	0.0474947	0.0504064	0	0.0284403	0	0.00227414	0.00746378	0.0499165	0.0584901	0	0.00200308	0.0281295	0	0	0.0135182
TCGA-DS-A1O9	0.00530351	0	0.000499978	0.198636	0	0.14997	0.0632623	0	0	0	0.0540118	0.0366782	0	0.287949	0.124463	0.0229404	0	0.0395501	0	0.0167355	0
TCGA-C5-A1BN	0.161686	0	0.0011747	0.0226813	0.119339	0	0	0.131203	0	0.0387518	0	0	0.248623	0	0.0545984	0	0.0624861	0	0.0914459	0.067544	0.000466787
TCGA-DS-A0VN	0	0	0.00880674	0.316548	0	0.153275	0.0432339	0.0107845	0	0.0298688	0.0587323	0	0.137224	0.103598	0.117182	0.0156308	0	0.000512099	0.00460367	0	0
TCGA-VS-A9UI	0.0702106	0	0.0313667	0.178387	0.0176499	0.0249564	0.100331	0.0923673	0	0.064969	0	0.00534357	0.0530991	0.186594	0.0470331	0.0672058	0.0172658	0.0401629	0	0	0.00305788
TCGA-EK-A2RA	0.0479964	0	0	0.203598	0.0283244	0	0.123886	0.0366221	0.0219475	0	0.142566	0	0.0187798	0.198115	0.0386625	0.104533	0	0.0349699	0	0	0
TCGA-ZX-AA5X	0.00630898	0	0.00991931	0.0311904	0.190761	0	0.00821779	0.0394054	0	0.0231001	0.0147946	0.00971819	0.0820952	0.109695	0.10471	0.0574054	0.0234894	0.284774	0	0	0.0044149
TCGA-LP-A4AX	0.000243371	0	0.0951447	0.322649	0	0.177555	0.0653867	0	0	0.0506143	0	0.00237772	0.0660408	0.0749046	0.0952911	0.0120533	0.0287834	0	0	0	0.00895563
TCGA-C5-A7X3	0.00655121	0	0.203345	0.229076	0.0221703	0.0185715	0.0317006	0.0784014	0	0	0.0580036	0	0.0792138	0.0479312	0.150933	0.00562384	0	0.0684058	0	0	7.23e-05
TCGA-BI-A0VR	0.0516873	0	0.11638	0.186064	0.0680904	0.0570472	0.0666752	0.058792	0	0.036826	0.0110229	0.000785955	0.0888602	0.107851	0.0505028	0.00902167	0.0510371	0.0393565	0	0	0
TCGA-EA-A5ZD	0	0	0	0.0733543	0.103608	0.0788541	0.0428379	0.0783067	0	0.0362946	0	0.0299439	0.00825119	0.20282	0.0747554	0.151265	0.0241928	0.0778514	0	0	0.0176656
TCGA-EK-A2RK	0.0139474	0	0	0.221313	0.0771169	0.0175663	0.0666481	0.0734659	0.0494565	0	0.0366874	0	0.0364814	0.159775	0.0613288	0.114272	0	0.0719417	0	0	0
TCGA-VS-A8EB	0.0369269	0	0	0.176353	0.0319905	0.0307746	0.0317526	0.0868212	0.0303807	0	0.248561	0	0.0701717	0.0844546	0.0462483	0.0995712	0	0	0.0259934	0	0
TCGA-DG-A2KJ	0.0738792	0	0.118268	0.230726	0	0.0378542	0.0666525	0.0932188	0	0.102548	0	0	0.110644	0.0427265	0.0824152	0.0125407	0	0.0285272	0	0	0
TCGA-MA-AA43	0.0662945	0	0.0633346	0	0.12585	0	0.0409583	0.0382474	0	0	0.0234328	0	0.311237	0.0854352	0.00219249	0.018345	0.00494243	0	0.215481	0	0.0042492
TCGA-EA-A3QE	0	0	0.0260914	0.272454	0	0.0660454	0.0949626	0.0898156	0	0.0552343	0.025193	0	0.042922	0.162859	0.0438078	0.0245975	0.0267163	0.0693018	0	0	0
TCGA-C5-A8YT	0.123899	0	0	0.147153	0	0	0	0.0826827	0	0.19181	0.154241	0.0112973	0.10066	0.00195252	0.0505066	0	0	0.135798	0	0	0
TCGA-EA-A50E	0.0166935	0	0.0132103	0.0173292	0.0525084	0.010482	0.0794753	0	0.0379071	0.0239745	0	0	0.452483	0.106712	0.171556	0	0	0.00164325	0	0	0.0160261
TCGA-C5-A1BQ	0.0625955	0	0.0122989	0.496512	0	0.125861	0.0451853	0.0218851	0	0	0.0383128	0	0.00786073	0.0689587	0.0890782	0.0162439	0	0.0152087	0	0	0
TCGA-JW-A852	0.0373721	0	0.0571579	0.125994	0.00996026	0.0551162	0.0786584	0.119096	0	0.040474	0.00890433	0.0157414	0.0605866	0.0525382	0.0577666	0.196048	0.0477231	0.0368626	0	0	0
TCGA-DG-A2KM	0.0304145	0	0.0207083	0.34311	0	0.185771	0.00591617	0.0296643	0.0145473	0.0603506	0	0	0.155976	0.0599088	0.0654136	0.00354981	0	0.0246698	0	0	0
TCGA-JX-A5QV	0.0517812	0	0	0.22184	0	0.0514615	0.0325956	0.0516766	0	0.0135734	0.0223912	0	0.148653	0.0699139	0.103184	0.0525807	0.0104793	0.169869	0	0	0
TCGA-EK-A2PK	0	0.0129429	0.0844625	0.179805	0	0.0102937	0.0634316	0.0380585	0.0222517	0	0.396409	0	0.0287185	0.0182238	0.0683906	0	0.0159741	0.0591265	0	0	0.0019115
TCGA-C5-A1BK	0.0586893	0	0.0410844	0.284388	0	0.0671976	0.0907925	0.0878015	0	0	0.0284532	0.00441449	0.0532571	0.153237	0.0404226	0.0163135	0.0403955	0.0335534	0	0	0
TCGA-C5-A2LV	6.16e-05	0	0.045047	0.0634782	0.0477169	0.0344042	0	0.0829185	0	0.0331483	0.0204815	0	0.31223	0.0731573	0.114524	0.0948613	0	0.0598739	0	0.0180969	0
TCGA-VS-A8QF	0.0124089	0	0.110585	0.102628	0.0469714	0	0.087988	0.098525	0	0	0.00230578	0	0.12358	0.143271	0.178211	0.0118172	0.0514362	0.0245496	0	0	0.00572404
TCGA-C5-A8YR	0.0657804	0	0.0119941	0.224485	0	0.231552	0.052858	0.0227086	0	0	0.0864781	0	0.106047	0.0216862	0.139016	0.00224743	0.00027947	0.0133136	0	0	0.021554
TCGA-EA-A5ZE	0.0464308	0	0.0793285	0.0941427	0.0806468	0	0.05075	0.0770252	0.0115129	0	0.0502727	0	0	0.102661	0.182069	0.130106	0	0.095054	0	0	0
TCGA-C5-A7CG	0.0790351	0	0.0167898	0.374121	0	0.084983	0.0679415	0.0590122	0.0251884	0	0	0.00538576	0.0481699	0.12772	0.043424	0.0287703	0	0.0394592	0	0	0
TCGA-HM-A3JJ	0.0311858	0	0.0299868	0.079691	0.170627	0.00327147	0.0171607	0.0411776	0	0.00467348	0.0428339	0.00162491	0.0222349	0.176223	0.0824755	0.147837	0.0351487	0.113848	0	0	0
TCGA-C5-A1MN	0.043729	0	0	0.0286315	0.114241	0.0336502	0.0125314	0	0	0.0466136	0.00017772	0	0.455115	0.0716124	0.0401817	0	0.0561085	0	0.097408	0	0
TCGA-EA-A411	0.0247513	0	0.101386	0.0351694	0.148282	0	0.0870781	0.0107018	0	0	0.0360124	0	0.333477	0.0571399	0.054019	0	0.0493734	0.0626096	0	0	0
TCGA-VS-A9UB	0	0.00490867	0	0.24196	0	0.0733195	0.024978	0.0492617	0.0288078	0.0562352	0.0726348	0	0.0709566	0.219643	0.116668	0.00734075	0	0.0332867	0	0	0
TCGA-EA-A78R	0.0397098	0	0.0218287	0.0946759	0	0	0.147801	0.0205452	0	0.0231017	0.00631958	0	0.163593	0.2103	0.112718	0.0404215	0.0977413	0.0161282	0	0	0.00511663
TCGA-C5-A2LY	0.0378552	0	0	0.255387	0	0.0533211	0.0307565	0.108849	0	0.0381041	0.0602572	0.0103104	0.101582	0.101344	0.0863457	0.0694938	0	0.0463934	0	0	0
TCGA-VS-A94W	0.07454	0	0.0135166	0.129261	0.0981682	0.017882	0.106308	0.112263	0	0.0111249	0	0	0.12416	0.210545	0.000304695	0.0671527	0	0.0347735	0	0	0
TCGA-VS-A9UD	0.0199516	0	0.0271076	0.247238	0	0.196615	0.0465457	0.0226879	0	0	0.0388646	0	0.0773502	0.0996179	0.101917	0.018098	0.015271	0.0819909	0	0	0.00674453
TCGA-VS-A9UH	0.0218594	0	0.0727013	0.15925	0	0.0722653	0.0434396	0.0608262	0	0.112208	0	0	0.182357	0.127356	0.134163	0	0	0.0135747	0	0	0
TCGA-R2-A69V	0.037134	0	0.0232242	0.267871	0	0.143544	0.0329912	0	0	0.0232169	0.0183078	0	0.0841376	0.118901	0.118286	0.0504723	0	0.0773067	0	0	0.0046075
TCGA-VS-A94Y	0.0590719	0	0	0.0231854	0.133767	0	0	0.0285545	0	0	0.0963998	0	0.33942	0.0290679	0.0166669	0	0.00854245	0	0.265324	0	0
TCGA-C5-A902	0.127679	0	0	0.320013	0.0209569	0	0.0548415	0.160063	0	0	0.163272	0.010163	0.0420968	0.0176483	0.00694687	0	0.000656029	0.0756631	0	0	0
TCGA-BI-A20A	0.0971718	0	0.0329001	0.163677	0.028724	0.0496428	0.0723659	0.0748476	0	0.0279482	0	0.00163544	0.0609874	0.195326	0.0757481	0.0794967	0	0.0395291	0	0	0
TCGA-BI-A0VS	0.0699188	0	0.0634106	0.0814507	0.0175912	0.117665	0.0228946	0.0362808	0.00873642	0	0.0046923	0	0.35899	0.079072	0.0616317	0.0153202	0	0.0623453	0	0	0
TCGA-DS-A1OD	0.0347194	0	0	0.41117	0.0445615	0.0765999	0.0694693	0.0318596	0.0226925	0	0.0871393	0.00313408	0.0312598	0.0743886	0.017442	0.0183289	0	0.0738995	0	0.003336	0
TCGA-ZJ-AAX4	0.0547794	0	0.029051	0.197147	0.00619793	0	0.0765758	0.0617018	0.0164036	0	0.0540461	0	0.262892	0.0769389	0.0949478	0.0284495	0	0.0408686	0	0	0
TCGA-LP-A4AV	0	0	0.0626199	0.231169	0	0.07158	0.0309962	0.189979	0	0.0528767	0.0298823	0.0107085	0.129906	0.0836361	0.0491195	0.00881862	0.0134273	0.0352809	0	0	0
TCGA-FU-A23L	0.0454882	0	0.0287681	0.359545	0	0.15895	0.0756818	0.000774961	0	0	0.0437385	0.00366266	0.0341018	0.0942703	0.0487997	0.00586126	0.0599968	0.0403607	0	0	0
TCGA-EA-A3HS	0.0805026	0	0.0219015	0.0823276	0.0927402	0	0.0482309	0.0997577	0	0.0467396	0.0478721	0.000618228	0.231896	0.142441	0.0429479	0.000725612	0	0.0612994	0	0	0
TCGA-MA-AA41	0.0202694	0	0	0.215336	0	0.0912148	0.0326537	0.0399708	0	0	0.0575765	0.000539405	0.0994856	0.203059	0.0443418	0.107355	0	0.0881977	0	0	0
TCGA-JX-A3PZ	0.0355546	0	0	0.123283	0.0697045	0.0305339	0.0408818	0	0	0.0463757	0.0390864	0.00450257	0.118398	0.081648	0.115683	0.145838	0.035003	0	0.113508	0	0
TCGA-MA-AA42	0.0482811	0	0.0189065	0.315416	0	0.204939	0.0424712	0.0531991	0	0.0303382	0	0	0.0467499	0.0840865	0.0688196	0.0612804	0	0.0255122	0	0	0
TCGA-EK-A2RJ	0.0418489	0	0.0700486	0.332298	0.0189746	0.0922456	0.0426982	0.003061	0	0.144703	0.00197889	0	0.0799216	0.0737352	0.0653412	0.00989296	0.008198	0	0.00695351	0	0.00810096
TCGA-C5-A2LZ	0.0701312	0	0.108606	0.121331	0.0320709	0	0.0944793	0.0882691	0	0.0218426	0.0558625	0	0.0801215	0.10644	0.0517122	0.0348015	0.0194324	0.1149	0	0	0
TCGA-XS-A8TJ	0.0379217	0	0.0348383	0.107981	0.0366043	0	0.0894203	0.0232507	0	0	0.0169586	0.00287747	0.0394581	0.153702	0.0900483	0.0885076	0.0593436	0.219088	0	0	0
TCGA-DS-A3LQ	0.0250642	0	0.0432251	0.0897669	0.0075478	0.0318362	0.0344629	0.0420818	0	0.0169917	0	0	0.321988	0.0710303	0.241981	0.0175134	0	0.0539232	0	0.00258696	0
TCGA-Q1-A5R2	0	0.0363807	0	0.200075	0	0.104561	0.0820912	0	0.0234399	0	0.0658006	0	0.0752232	0.117052	0.117222	0.00276618	0.09656	0.0744176	0	0	0.00441149
TCGA-C5-A1BL	0.0782536	0	0.0322296	0.242545	0	0.10864	0.0271997	0.037921	0	0.0567676	0	0	0.184389	0.099997	0.0888258	0.0056096	0.0108229	0.0267987	0	0	0
TCGA-EA-A3Y4	0.0366045	0	0	0.447527	0	0.115588	0.0912035	0.070634	0	0.0854946	0.0146957	0.00888605	0.0383668	0.0371571	0.037421	0.00261898	0	0.0138027	0	0	0
TCGA-VS-A9U5	0.0659313	0	0.0631315	0.219575	0.0465387	0.0723766	0.0632585	0.117482	0	0.0485907	0	0	0.11301	0.102015	0.058515	0.00119581	0.0163105	0.01207	0	0	0
TCGA-MA-AA3W	0.0627185	0	0	0.298533	0	0.0565069	0.0684235	0.0861082	0	0	0.0589316	0	0.0404703	0.124391	0.0445423	0.0915718	0.00299187	0.0648116	0	0	0
TCGA-HM-A3JK	0.0105579	0	0.105954	0.0624909	0.11795	0.0142091	0.0232636	0.0433074	0.0090451	0	0.0131021	0	0.240374	0.083003	0.105587	0.0911096	0	0.0800471	0	0	0
TCGA-FU-A3TX	0.0904199	0	0	0.200463	0.150247	0	0.0176553	0.108138	0	0	0.0659903	0.0167574	0.166023	0.0972659	0	0.0811337	0	0.00523911	0.000667667	0	0
TCGA-C5-A1MQ	0.0536921	0	0.105155	0.132598	0.0475508	0.0199094	0.0443917	0.116447	0	0.0205512	0	0	0.226176	0.0845626	0.12905	0	0	0.0155118	0.00440405	0	0
TCGA-FU-A3YQ	0.0251894	0	0.103678	0.129057	0.0988432	0.102143	0.0201633	0.0230529	0	0.0280741	0	0	0.101126	0.163797	0.088934	0.0912679	0	0.0108569	0.00957472	0	0.0042429
TCGA-Q1-A5R3	0.0710475	0	0	0.228405	0	0.0247534	0.130007	0.0195332	0.000605288	0	0.0562951	0	0.185442	0	0.0788665	0	0.128513	0.0705979	0	0	0.00593426
TCGA-ZJ-AAXT	0	0	0.0332516	0.106943	0.106439	0.0549862	0.064808	0.012638	0	0.0632548	0	0	0.203701	0.169324	0.0524769	0	0	0	0.132178	0	0
TCGA-RA-A741	0.0536267	0	0.0589751	0.135703	0.0702889	0.0648803	0.0518192	0.0700143	0	0.03835	0.00855651	0.00283237	0.0327453	0.079529	0.0754541	0.0597694	0.0218732	0.175582	0	0	0
TCGA-FU-A23K	0.0109496	0	0.146271	0.220166	0	0.062485	0.110104	0.0226495	0	0	0.0840175	0	0.074235	0.0573446	0.0939489	0.0217536	0	0.0960752	0	0	0
TCGA-VS-A8EI	0.0263191	0	0.0607494	0.284809	0	0.027989	0.100677	0.0588849	0.0217904	0	0.0147054	0	0.102145	0.17859	0.0521527	0.0144505	0	0.0567375	0	0	0
TCGA-EA-A3HQ	0.0159366	0	0	0.108872	0.135562	0.0521651	0.0431349	0.02376	0	0	0.0457876	0.0191748	0.0445615	0.153883	0.112839	0.172087	0	0.0683831	0	0	0.00385344
TCGA-ZJ-AAXU	0.0627974	0	0.22489	0.181665	0.00912292	0.0679859	0.0795446	0.115343	0	0.0462043	0	0	0.0343434	0.0756858	0.0348184	0	0.0269609	0.0406387	0	0	0
TCGA-DS-A1OA	0.0605721	0	0.0763093	0.159039	0	0.0845384	0.0599349	0.0136904	0.0490064	0	0	0	0.135174	0.198068	0.0655866	0.0506774	0	0.0474037	0	0	0
TCGA-VS-A94X	0.0643002	0	0.0300423	0.210579	0.00814672	0	0.109761	0.0774435	0	0.0869878	0.0343761	0.00203325	0.0763942	0.162887	0.0464456	0	0.0906027	0	0	0	0
TCGA-EK-A3GJ	0.0443169	0	0	0.205897	0.0872285	0.128198	0.0715606	0.0238892	0	0.0942105	0	0	0.0435666	0.166249	0.121908	0.0129752	0	0	0	0	0
TCGA-C5-A1BE	0.085662	0	0.00957117	0.158715	0	0.112012	0.0786108	0.0495364	0	0.0371101	0	0	0.129007	0.134655	0.131002	0.0189863	0.043626	0	0.00566526	0.00584165	0
TCGA-C5-A0TN	0.032721	0	0	0.0907252	0.101757	0.00126559	0	0.00745951	0	0	0.0818614	0	0.35957	0.0891412	0.0991231	0	0.0656112	0	0.0707658	0	0
TCGA-C5-A1M7	0.0966443	0	0.1331	0.0806789	0.0682567	0.0989859	0.0884226	0	0	0.0782484	0	0.00702807	0.0667378	0.0753432	0.0213155	0	0.0457082	0	0.103692	0.00368872	0.0321497
TCGA-MA-AA3Y	0.0535662	0	0.0499342	0.206208	0.080179	0.136726	0.0484307	0	0	0.0892004	0.00124252	0.0100545	0.0718242	0.132307	0.0685744	0.0291282	0	0.022624	0	0	0
TCGA-LP-A4AW	0.110919	0	0.0769734	0.084282	0.0401591	0	0.0250252	0.0479039	0.015577	0	0	0	0.229181	0.0471199	0.204756	0	0	0.100977	0.0171274	0	0
TCGA-VS-A9UM	0.0373357	0	0.0527336	0.162689	0	0.0485923	0.0706687	0.0994097	0	0.0736509	0.0164868	0.00597835	0.0946396	0.10724	0.126511	0.00566601	0.00308082	0.0953178	0	0	0
TCGA-DG-A2KK	0.0995215	0	0.0408084	0.155031	0.232416	0	0.0867729	0.0207036	0	0	0.00867343	0	0.131281	0.113849	0.0736463	0.0212097	0	0	0.00837305	0	0.0077146
TCGA-EA-A5O9	0.0165015	0	0	0.252175	0	0.0951198	0.109609	0.0745451	0	0.0387679	0.0288592	0.00921586	0.00462925	0.0324311	0.105118	0	0.19116	0.0355884	0	0	0.00627884
TCGA-VS-A8QC	0.0658449	0	0.0655131	0.0583613	0.173562	0	0.00963979	0.106197	0	0.0217819	0.0518481	0	0.2397	0.0470185	0.097593	0.00858061	0	0.0543595	0	0	0
TCGA-DS-A5RQ	0.00341049	0	0.00297797	0.161609	0.185439	0.0589178	0.022244	0.0160898	0	0	0.0322458	0.00603579	0.0700678	0.154211	0.102126	0.0835557	0	0.0697516	0	0.0313188	0
TCGA-EA-A1QS	0.0835756	0	0.0408671	0.0501109	0.122449	0	0.0236393	0.0409875	0	0	0.0106305	0.00166873	0.143602	0.0410798	0.100982	0.146171	0	0.185988	0	0.00824782	0
TCGA-EK-A2RM	0.0648115	0	0	0.106195	0	0	0.0238578	0.0707359	0	0.0544457	0	0.0140915	0.102317	0	0	0	0.374218	0	0.108415	0.0809128	0
TCGA-MY-A913	0	0	0.0591464	0.123749	0.0651533	0.0344322	0.00353605	0.094696	0	0.0102162	0.0393017	0	0.226292	0.134862	0.159883	0.0011963	0.0253633	0.00600376	0	0.0077296	0.00843843
TCGA-EA-A6QX	0.0118442	0	0.119851	0.268481	0	0.00662244	0	0.09733	0	0	0.0504716	0.000516653	0.118649	0.0812139	0.0635188	0	0.0366521	0.140803	0	0.00148752	0.00255829
TCGA-MY-A5BF	0.0613113	0	0	0.327941	0.0237167	0.15671	0.0591249	0.0307868	0	0.0098158	0	0	0.0627131	0.098804	0.0511095	0.0681811	0	0.0497859	0	0	0
TCGA-VS-A950	0.0598256	0	0.243876	0.0580855	0	0.0369779	0.0547623	0.000935236	0	0.0235204	0	0	0.303321	0.0360571	0.0766374	0	0.010503	0	0.0803634	0	0.0151354
TCGA-FU-A3HY	0.247327	0	0.000887212	0	0.170658	0	0.0155299	0.049759	0	0	0.0274263	0	0.399399	0.00597452	0	0	0.0309402	0	0	0.0491899	0.00290888
TCGA-PN-A8MA	0.0684373	0	0.182746	0.253013	0.0368173	0.0449732	0.128185	0.00151572	0	0	0.0175175	0.00207825	0.0468139	0.0927345	0.0633707	0.0587318	0	0.00306539	0	0	0
TCGA-HM-A4S6	0.0339312	0	0.00818669	0.202471	0.0528258	0.0199595	0.0546325	0.0807538	0	0.0804312	0.0110675	0.0212123	0.151513	0.116479	0.0895736	0.0526584	0	0.024305	0	0	0
TCGA-EA-A410	0.109327	0	0	0.360069	0	0.0674095	0.0522588	0.0201934	0	0.00363251	0.0338352	0.0119215	0.256627	0.0610945	0.0142107	0	0	0.00942163	0	0	0
TCGA-EX-A1H5	0.102187	0	0.192426	0.119858	0.0594739	0.00114551	0.113987	0.049122	0	0	0.00896938	0.00355165	0.0416662	0.0841688	0.00175189	0.0321614	0.00515674	0.184375	0	0	0
TCGA-MA-AA3X	0.070072	0	0	0.0300002	0	0	0.0523992	0.050826	0.0239261	0	0.0342839	0	0.594116	0	0.0605307	0	0.0736262	0	0.00282543	0.00739393	0
TCGA-DS-A7WI	0	0	0	0.122982	0.127703	0	0	0.105246	0	0	0.198399	0	0.0289379	0.0157629	0.0897415	0.0237313	0.0439295	0.141301	0	0.095428	0.00683782
TCGA-DS-A0VM	0.0414188	0	0	0.0871162	0.00947426	0.195929	0.0208314	0	0	0.0243503	0.0737033	0.017413	0.101107	0.0709674	0.0893362	0.0365377	0.116411	0.108037	0	0.00736674	0
TCGA-DS-A1OB	0.0715082	0	0.0579958	0.0879594	0.0855423	0.0123946	0.0600633	0.0444482	0	0.006162	0.0137668	0.0492924	0.202567	0.123293	0.12224	0	0	0.0593641	0	0	0.00340299
TCGA-ZJ-AAX8	0.0116715	0	0.0353336	0.191171	0.098609	0.0101113	0.0683491	0.114137	0	0.0149766	0.00975896	0	0.0822235	0.0760369	0.0805986	0.0442113	0.0124045	0.150407	0	0	0
TCGA-C5-A7XC	0.0336205	0	0.0670803	0.104773	0.141851	0.037515	0	0.0621128	0	0.041074	0.0951882	0.00250989	0.0993765	0.0302017	0.0466582	0.0340474	0.0373793	0.166612	0	0	0
TCGA-VS-A9U6	0.0220393	0	0.0637234	0.234713	0	0.0153672	0.0721159	0.119367	0	0	0.0738799	0.0100041	0.0640755	0.051384	0.0400038	0.175634	0.0160265	0.0416667	0	0	0
TCGA-IR-A3LK	0.0519523	0	0.0209121	0.205026	0	0.0925327	0.0951405	0	0	0	0.0439464	0.0146831	0.0504472	0.193266	0.129772	0.050292	0	0	0	0.0520295	0
TCGA-DS-A0VL	0.059205	0	0.00933127	0.197324	0.0890441	0.165594	0.0655361	0.0183115	0	0.0484118	0.0568388	0	0.0881725	0.0695533	0.0477153	0.0396664	0.021297	0.0209623	0	0.00303657	0
TCGA-VS-A9UC	0.0840409	0	0.0317787	0.223396	0.0735451	0.119828	0.0707242	0.0106315	0	0.0292803	0.0253372	0	0.0594025	0.0535099	0.107477	0	0.0626675	0.0233102	0	0	0.0250712
TCGA-VS-A954	0	0	0.178692	0.173758	0	0.021629	0.114998	0.069154	0.00289711	0	0.0512571	0	0.115625	0.102918	0.129117	0.00201495	0.00309742	0.0348434	0	0	0
TCGA-C5-A2LT	0.0134434	0	0.0630741	0.278618	0.0517679	0.157816	0.0203967	0.0064256	0	0.0715257	0.0199634	0.0106039	0.074742	0.0300788	0.0611206	0	0.0257771	0.114647	0	0	0
TCGA-EA-A439	0.198338	0	0.0172582	0.217175	0	0.0739743	0.0638256	0.0224792	0	0	0.0659134	0.00969755	0.110638	0.147311	0.0279946	0	0.00388744	0.0415079	0	0	0
TCGA-ZJ-AAXN	0.033292	0	0	0.0915677	0.0355482	0.0743369	0.088672	0.0279624	0	0.0680985	0.182865	0	0.167888	0.118011	0.027262	0	0.0140522	0.0056792	0.0647646	0	0
TCGA-C5-A3HL	0.128423	0	0.1715	0.0896053	0.0264079	0	0.0348143	0	0.00636339	0.0682228	0.0285187	0	0.154419	0.109481	0.0334775	0.030443	0	0.118325	0	0	0
TCGA-EK-A2R7	0.0898947	0	0.195702	0.171921	0.0293777	0.053759	0.0542137	0	0	0	0.0496886	0	0.0793273	0.117585	0.0757124	0.010869	0	0.0719505	0	0	0
TCGA-C5-A1ML	0.0731025	0	0.0312429	0.0348011	0.0912411	0.0717374	0.0359121	0.0533708	0.000103916	0.0337091	0.0131283	0	0.246617	0.0531916	0.0878617	0.115239	0	0.058741	0	0	0
TCGA-VS-A9UY	0.034536	0	0.0102645	0.119761	0.099683	0.0355229	0.0503269	0.0229999	0	0.0124276	0.0583048	0	0.186398	0.0731201	0.156674	0	0.0664272	0	0.0669872	0	0.00656561
TCGA-C5-A8XJ	0.0878946	0	0.12089	0.209506	0.1121	0	0.122535	0.0306664	0	0	0.0720752	0	0.0639285	0.066868	0.0557062	0.034592	0	0.023238	0	0	0
TCGA-EA-A3HT	0.00274418	0	0.0178805	0.0710232	0.163076	0.0505011	0.0493361	0.0130672	0	0.00873098	0.0101485	0	0.132955	0.0879503	0.116671	0.155697	0.0091303	0.0666897	0	0.0346107	0.00978756
TCGA-Q1-A6DW	0.0931482	0	0.0598577	0.0955621	0.216976	0.0391428	0.0164983	0	0	0.105386	0.0395571	0.00603314	0.0594762	0.0475955	0.067417	0.0347267	0.045674	0.0729491	0	0	0
TCGA-LP-A4AU	0.0638144	0	0.0784693	0.232456	0	0.143065	0.0999258	0	0	0.0846404	0.00613807	0.00360127	0.0207482	0.0243826	0.0445428	0	0.143625	0	0.0215444	0.00378942	0.0292564
TCGA-DS-A1OC	0.0557653	0	0.0678538	0.16634	0.0347973	0.127145	0.062092	0	0	0.0496928	0.010182	0	0.19781	0.07519	0.0564771	0	0	0.0966547	0	0	0
TCGA-C5-A1MI	0.187714	0	0.00266989	0.216122	0.102608	0.0274079	0.0917074	0.0737257	0	0	0.00128303	0.0132534	0.113613	0.0738068	0.0722624	0.00113824	0	0.0226882	0	0	0
TCGA-ZJ-AAXJ	0.116138	0	0.151218	0.023714	0	0.177669	0.0536705	0	0.0557982	0.0529965	0	0	0.0834486	0.0908077	0.016743	0	0.144917	0.0286677	0	0.00421169	0
TCGA-ZJ-A8QQ	0	0	0	0.0975017	0.0493531	0	0	0.0880202	0	0.0825047	0	0	0.25117	0.118322	0.0651345	0.0141885	0.102117	0	0.0571749	0.062212	0.0123019
TCGA-DS-A0VK	0.237166	0	0.0111579	0.0767988	0.0389752	0	0	0.037228	0	0.0139623	0	0	0.197288	0.195513	0.0935381	0.0706597	0	0.0277134	0	0	0
TCGA-VS-A959	0.0217125	0	0.24933	0.120545	0.0930836	0	0.0738351	0.129464	0	0	0.0573496	0	0.0699678	0.0622546	0.0761043	0	0.0114352	0.0349187	0	0	0
